# Supplementary material for: Multi-Omics Data Fusion for Cancer Molecular Subtyping Using Sparse Canonical Correlation Analysis
Source: Front Genet. 2021 Jul 22;12:607817. doi: 10.3389/fgene.2021.607817 (PMC8341864; doi:10.3389/fgene.2021.607817)
Supplement: Supplementary Table 1 — The result of gene set enrichment analysis (xlsx). [file Table_1.XLSX]

## Sheet: Ovarian OC1
	Gene set	Enrichment Score	p-value	Adjusted p-value
GO_MF	proteoglycan binding	-0.9	< 1.00E-04	< 1.00E-04
	antigen binding	-0.82	< 1.00E-04	< 1.00E-04
	receptor ligand activity	-0.81	< 1.00E-04	< 1.00E-04
	extracellular matrix binding	-0.9	< 1.00E-04	< 1.00E-04
	NADH dehydrogenase (ubiquinone) activity	0.61	< 1.00E-04	< 1.00E-04
	extracellular matrix structural constituent conferring tensile strength	-0.87	< 1.00E-04	< 1.00E-04
	chemokine activity	-0.77	< 1.00E-04	< 1.00E-04
	collagen binding	-0.84	< 1.00E-04	< 1.00E-04
	protease binding	-0.67	< 1.00E-04	< 1.00E-04
	extracellular matrix structural constituent	-0.84	< 1.00E-04	< 1.00E-04
	integrin binding	-0.69	< 1.00E-04	< 1.00E-04
	structural constituent of ribosome	0.4	< 1.00E-04	< 1.00E-04
	heparin binding	-0.67	< 1.00E-04	< 1.00E-04
	signaling receptor binding	-0.53	< 1.00E-04	< 1.00E-04
	calcium ion binding	-0.5	< 1.00E-04	< 1.00E-04
	DNA binding	0.23	< 1.00E-04	< 1.00E-04
	RNA binding	0.23	< 1.00E-04	< 1.00E-04
	DNA-binding transcription factor activity, RNA polymerase II-specific	-0.22	< 1.00E-04	< 1.00E-04
	protein binding	-0.4	< 1.00E-04	< 1.00E-04
	extracellular matrix structural constituent conferring compression resistance	-0.87	0.0002	0.00216
	serine-type endopeptidase activity	-0.6	0.0002	0.00216
	ATP binding	-0.25	0.0002	0.00216
	platelet-derived growth factor binding	-0.9	0.0004	0.00391
	serine-type endopeptidase inhibitor activity	-0.66	0.0004	0.00391
	cytokine activity	-0.58	0.0004	0.00391
	platelet-derived growth factor receptor binding	-0.85	0.0006	0.00557
	tRNA binding	0.61	0.0006	0.00557
	olfactory receptor activity	0.52	0.0006	0.00557
	cell adhesion molecule binding	-0.69	0.0006	0.00557
	signaling receptor activity	-0.55	0.0008	0.00716
	metalloendopeptidase activity	-0.62	0.001	0.00866
	glycosaminoglycan binding	-0.8	0.0012	0.0101
	CCR chemokine receptor binding	-0.77	0.0016	0.0128
	fibronectin binding	-0.78	0.0018	0.0141
	ATP-dependent microtubule motor activity, plus-end-directed	0.64	0.002	0.0154
	steroid binding	0.6	0.002	0.0154
	G protein-coupled peptide receptor activity	0.54	0.002	0.0154
	dynein heavy chain binding	0.76	0.0024	0.018
	lysine-acetylated histone binding	0.65	0.0038	0.0264
	heparan sulfate proteoglycan binding	-0.77	0.0062	0.0383
	chromatin binding	-0.21	0.0062	0.0383
	actin filament binding	-0.52	0.0066	0.0402
	GTPase activity	-0.49	0.0076	0.0449
	identical protein binding	-0.42	0.0086	0.0494
GO_BP	phagocytosis, recognition	-0.89	< 1.00E-04	< 1.00E-04
	dermatan sulfate biosynthetic process	-0.92	< 1.00E-04	< 1.00E-04
	acute inflammatory response	-0.89	< 1.00E-04	< 1.00E-04
	regulation of bone mineralization	-0.86	< 1.00E-04	< 1.00E-04
	chondroitin sulfate biosynthetic process	-0.84	< 1.00E-04	< 1.00E-04
	endodermal cell differentiation	-0.84	< 1.00E-04	< 1.00E-04
	phagocytosis, engulfment	-0.82	< 1.00E-04	< 1.00E-04
	protein kinase B signaling	-0.75	< 1.00E-04	< 1.00E-04
	embryo implantation	-0.75	< 1.00E-04	< 1.00E-04
	lipopolysaccharide-mediated signaling pathway	-0.76	< 1.00E-04	< 1.00E-04
	cellular response to amino acid stimulus	-0.79	< 1.00E-04	< 1.00E-04
	toll-like receptor signaling pathway	-0.81	< 1.00E-04	< 1.00E-04
	collagen catabolic process	-0.79	< 1.00E-04	< 1.00E-04
	mitochondrial respiratory chain complex I assembly	0.55	< 1.00E-04	< 1.00E-04
	collagen fibril organization	-0.87	< 1.00E-04	< 1.00E-04
	extracellular matrix disassembly	-0.78	< 1.00E-04	< 1.00E-04
	response to mechanical stimulus	-0.7	< 1.00E-04	< 1.00E-04
	cell chemotaxis	-0.69	< 1.00E-04	< 1.00E-04
	chemokine-mediated signaling pathway	-0.69	< 1.00E-04	< 1.00E-04
	cellular response to transforming growth factor beta stimulus	-0.68	< 1.00E-04	< 1.00E-04
	neutrophil chemotaxis	-0.71	< 1.00E-04	< 1.00E-04
	ossification	-0.73	< 1.00E-04	< 1.00E-04
	wound healing	-0.73	< 1.00E-04	< 1.00E-04
	negative regulation of angiogenesis	-0.66	< 1.00E-04	< 1.00E-04
	SRP-dependent cotranslational protein targeting to membrane	0.52	< 1.00E-04	< 1.00E-04
	chemotaxis	-0.71	< 1.00E-04	< 1.00E-04
	osteoblast differentiation	-0.66	< 1.00E-04	< 1.00E-04
	cilium assembly	0.46	< 1.00E-04	< 1.00E-04
	viral transcription	0.54	< 1.00E-04	< 1.00E-04
	nuclear-transcribed mRNA catabolic process, nonsense-mediated decay	0.46	< 1.00E-04	< 1.00E-04
	cellular response to tumor necrosis factor	-0.66	< 1.00E-04	< 1.00E-04
	rRNA processing	0.36	< 1.00E-04	< 1.00E-04
	platelet degranulation	-0.63	< 1.00E-04	< 1.00E-04
	skeletal system development	-0.69	< 1.00E-04	< 1.00E-04
	regulation of cell shape	-0.62	< 1.00E-04	< 1.00E-04
	translational initiation	0.42	< 1.00E-04	< 1.00E-04
	regulation of immune response	-0.65	< 1.00E-04	< 1.00E-04
	positive regulation of angiogenesis	-0.62	< 1.00E-04	< 1.00E-04
	response to lipopolysaccharide	-0.62	< 1.00E-04	< 1.00E-04
	leukocyte migration	-0.62	< 1.00E-04	< 1.00E-04
	cellular response to lipopolysaccharide	-0.63	< 1.00E-04	< 1.00E-04
	blood coagulation	-0.59	< 1.00E-04	< 1.00E-04
	aging	-0.57	< 1.00E-04	< 1.00E-04
	positive regulation of ERK1 and ERK2 cascade	-0.65	< 1.00E-04	< 1.00E-04
	cellular protein metabolic process	-0.66	< 1.00E-04	< 1.00E-04
	positive regulation of cell migration	-0.69	< 1.00E-04	< 1.00E-04
	cell-cell signaling	-0.58	< 1.00E-04	< 1.00E-04
	angiogenesis	-0.61	< 1.00E-04	< 1.00E-04
	extracellular matrix organization	-0.77	< 1.00E-04	< 1.00E-04
	spermatogenesis	0.28	< 1.00E-04	< 1.00E-04
	cytokine-mediated signaling pathway	-0.65	< 1.00E-04	< 1.00E-04
	immune response	-0.66	< 1.00E-04	< 1.00E-04
	inflammatory response	-0.64	< 1.00E-04	< 1.00E-04
	cell adhesion	-0.67	< 1.00E-04	< 1.00E-04
	negative regulation of apoptotic process	-0.53	< 1.00E-04	< 1.00E-04
	neutrophil degranulation	-0.61	< 1.00E-04	< 1.00E-04
	regulation of transcription by RNA polymerase II	0.19	< 1.00E-04	< 1.00E-04
	signal transduction	-0.51	< 1.00E-04	< 1.00E-04
	negative regulation of bone mineralization	-0.87	0.0002	0.00216
	negative regulation of endothelial cell migration	-0.83	0.0002	0.00216
	odontogenesis	-0.78	0.0002	0.00216
	skin development	-0.78	0.0002	0.00216
	mitochondrial electron transport, NADH to ubiquinone	0.58	0.0002	0.00216
	positive regulation of epithelial to mesenchymal transition	-0.73	0.0002	0.00216
	positive regulation of T cell proliferation	-0.72	0.0002	0.00216
	antigen processing and presentation of exogenous peptide antigen via MHC class II	-0.63	0.0002	0.00216
	translation	0.35	0.0002	0.00216
	positive regulation of I-kappaB kinase/NF-kappaB signaling	-0.57	0.0002	0.00216
	post-translational protein modification	-0.52	0.0002	0.00216
	proteolysis	-0.51	0.0002	0.00216
	motile cilium assembly	0.78	0.0004	0.00391
	chondrocyte development	-0.87	0.0004	0.00391
	biomineral tissue development	-0.79	0.0004	0.00391
	cellular response to fibroblast growth factor stimulus	-0.76	0.0004	0.00391
	binding of sperm to zona pellucida	0.62	0.0004	0.00391
	peptide cross-linking	-0.77	0.0004	0.00391
	regulation of angiogenesis	-0.78	0.0004	0.00391
	positive regulation of synapse assembly	-0.74	0.0004	0.00391
	negative regulation of DNA-binding transcription factor activity	-0.66	0.0004	0.00391
	regulation of filopodium assembly	0.8	0.0006	0.00557
	intraciliary transport	0.71	0.0006	0.00557
	cell adhesion mediated by integrin	-0.8	0.0006	0.00557
	detection of chemical stimulus involved in sensory perception of smell	0.52	0.0006	0.00557
	cellular defense response	-0.68	0.0006	0.00557
	negative regulation of ERK1 and ERK2 cascade	-0.67	0.0006	0.00557
	cellular response to interferon-gamma	-0.64	0.0006	0.00557
	intraciliary transport involved in cilium assembly	0.6	0.0008	0.00716
	chondroitin sulfate catabolic process	-0.84	0.001	0.00866
	digestion	0.7	0.001	0.00866
	exogenous drug catabolic process	0.69	0.001	0.00866
	eosinophil chemotaxis	-0.82	0.001	0.00866
	positive regulation of fibroblast proliferation	-0.68	0.001	0.00866
	response to wounding	-0.66	0.001	0.00866
	positive regulation of inflammatory response	-0.64	0.001	0.00866
	cellular response to mechanical stimulus	-0.62	0.0012	0.0101
	cell-matrix adhesion	-0.61	0.0012	0.0101
	receptor-mediated endocytosis	-0.61	0.0012	0.0101
	leukocyte cell-cell adhesion	-0.79	0.0014	0.0114
	endothelial cell migration	-0.75	0.0014	0.0114
	defense response to Gram-positive bacterium	-0.65	0.0014	0.0114
	defense response	-0.63	0.0014	0.0114
	negative regulation of endopeptidase activity	-0.59	0.0014	0.0114
	apoptotic process	-0.47	0.0014	0.0114
	roof of mouth development	-0.66	0.0016	0.0128
	heterophilic cell-cell adhesion via plasma membrane cell adhesion molecules	-0.74	0.0018	0.0141
	B cell receptor signaling pathway	-0.72	0.0018	0.0141
	positive regulation of peptidyl-tyrosine phosphorylation	-0.61	0.0018	0.0141
	innate immune response	-0.5	0.0018	0.0141
	ribosomal large subunit biogenesis	0.61	0.002	0.0154
	negative regulation of endothelial cell proliferation	-0.77	0.002	0.0154
	blood vessel development	-0.71	0.002	0.0154
	bone mineralization	-0.69	0.002	0.0154
	adaptive immune response	-0.56	0.002	0.0154
	positive regulation of gene expression	-0.49	0.002	0.0154
	basement membrane organization	-0.86	0.0022	0.0168
	monocyte chemotaxis	-0.71	0.0022	0.0168
	positive regulation of apoptotic process	-0.5	0.0022	0.0168
	detection of chemical stimulus involved in sensory perception of bitter taste	0.58	0.0024	0.018
	MyD88-dependent toll-like receptor signaling pathway	-0.73	0.0024	0.018
	lymph node development	-0.84	0.0026	0.0192
	lymphocyte chemotaxis	-0.76	0.0026	0.0192
	face morphogenesis	-0.73	0.0026	0.0192
	mitotic chromosome condensation	0.68	0.0028	0.0205
	supramolecular fiber organization	-0.83	0.0028	0.0205
	flagellated sperm motility	0.58	0.0028	0.0205
	sodium ion transport	0.42	0.0028	0.0205
	positive regulation of protein phosphorylation	-0.56	0.0028	0.0205
	actin filament bundle assembly	-0.71	0.003	0.0216
	negative regulation of canonical Wnt signaling pathway	-0.54	0.003	0.0216
	response to hypoxia	-0.53	0.003	0.0216
	cell migration	-0.53	0.003	0.0216
	positive regulation of GTPase activity	-0.51	0.003	0.0216
	T cell differentiation	-0.69	0.0032	0.0229
	negative regulation of neuron projection development	-0.67	0.0032	0.0229
	actin filament organization	-0.61	0.0032	0.0229
	platelet activation	-0.59	0.0032	0.0229
	positive regulation of cell population proliferation	-0.47	0.0032	0.0229
	negative regulation of fibroblast growth factor receptor signaling pathway	-0.85	0.0034	0.0241
	superoxide metabolic process	-0.85	0.0034	0.0241
	regulation of signaling receptor activity	-0.82	0.0038	0.0264
	non-motile cilium assembly	0.56	0.0038	0.0264
	negative regulation of cell adhesion	-0.68	0.0038	0.0264
	positive regulation of tumor necrosis factor production	-0.66	0.0038	0.0264
	positive regulation of interleukin-8 secretion	-0.8	0.004	0.0275
	leukocyte chemotaxis	-0.76	0.004	0.0275
	artery morphogenesis	-0.75	0.004	0.0275
	negative regulation of osteoblast differentiation	-0.7	0.004	0.0275
	cytoplasmic translation	0.48	0.004	0.0275
	proteolysis involved in cellular protein catabolic process	-0.72	0.0042	0.0285
	bone development	-0.7	0.0042	0.0285
	positive regulation of smooth muscle cell proliferation	-0.65	0.0042	0.0285
	toll-like receptor 4 signaling pathway	-0.83	0.0044	0.0294
	positive regulation of smooth muscle cell migration	-0.78	0.0044	0.0294
	apoptotic cell clearance	-0.75	0.0044	0.0294
	cellular response to vascular endothelial growth factor stimulus	-0.72	0.0044	0.0294
	glutathione metabolic process	0.52	0.0044	0.0294
	positive regulation of actin filament polymerization	-0.67	0.0044	0.0294
	positive regulation of interleukin-6 production	-0.65	0.0044	0.0294
	vascular endothelial growth factor receptor signaling pathway	-0.61	0.0044	0.0294
	positive regulation of endothelial cell proliferation	-0.62	0.0044	0.0294
	cytolysis	-0.78	0.0046	0.0305
	positive regulation of osteoclast differentiation	-0.78	0.0046	0.0305
	complement activation, lectin pathway	0.74	0.0048	0.0314
	response to magnesium ion	-0.82	0.0048	0.0314
	inner ear development	-0.69	0.0048	0.0314
	positive regulation of macrophage chemotaxis	-0.82	0.005	0.0324
	innervation	-0.78	0.005	0.0324
	positive regulation of calcium ion import	-0.79	0.0052	0.0334
	positive regulation of leukocyte adhesion to vascular endothelial cell	-0.83	0.0054	0.0345
	cytokine production	-0.74	0.0054	0.0345
	cellular response to reactive oxygen species	-0.7	0.0056	0.0354
	positive regulation of epithelial cell proliferation	-0.64	0.0056	0.0354
	lung development	-0.6	0.0056	0.0354
	negative regulation of chondrocyte differentiation	-0.77	0.0058	0.0364
	regulation of peptidyl-tyrosine phosphorylation	-0.77	0.0058	0.0364
	positive regulation of interferon-gamma production	-0.66	0.0058	0.0364
	positive regulation of monocyte chemotaxis	-0.78	0.006	0.0374
	negative regulation of osteoclast differentiation	-0.75	0.0062	0.0383
	T cell receptor signaling pathway	-0.53	0.0062	0.0383
	negative regulation of cell migration	-0.57	0.0064	0.0393
	positive regulation of MAPK cascade	-0.58	0.0066	0.0402
	fatty acid beta-oxidation	0.44	0.0068	0.0413
	defense response to fungus	-0.75	0.007	0.0421
	negative regulation of calcium ion transport	-0.79	0.0072	0.0432
	substrate adhesion-dependent cell spreading	-0.66	0.0074	0.0441
	ventricular system development	0.72	0.0076	0.0449
	cell division	-0.17	0.0076	0.0449
	thalamus development	0.72	0.0078	0.046
	antimicrobial humoral immune response mediated by antimicrobial peptide	-0.64	0.0078	0.046
	animal organ morphogenesis	-0.55	0.008	0.0468
	osteoclast differentiation	-0.7	0.0082	0.0477
	receptor internalization	-0.68	0.0082	0.0477
	negative regulation of MAP kinase activity	-0.68	0.0082	0.0477
	cellular sodium ion homeostasis	0.62	0.0084	0.0486
	antigen processing and presentation of exogenous peptide antigen via MHC class I, TAP-dependent	-0.58	0.0084	0.0486
	cellular response to peptide	-0.79	0.0086	0.0494
	neurotransmitter transport	0.63	0.0086	0.0494
	response to radiation	-0.69	0.0086	0.0494
	cellular response to interleukin-1	-0.6	0.0086	0.0494
	mRNA splicing, via spliceosome	0.23	0.0086	0.0494
GO_CC	polysomal ribosome	0.63	< 1.00E-04	< 1.00E-04
	motile cilium	0.61	< 1.00E-04	< 1.00E-04
	cytosolic large ribosomal subunit	0.62	< 1.00E-04	< 1.00E-04
	endocytic vesicle membrane	-0.69	< 1.00E-04	< 1.00E-04
	cell	-0.69	< 1.00E-04	< 1.00E-04
	tertiary granule membrane	-0.72	< 1.00E-04	< 1.00E-04
	basement membrane	-0.74	< 1.00E-04	< 1.00E-04
	secretory granule membrane	-0.7	< 1.00E-04	< 1.00E-04
	lysosomal lumen	-0.68	< 1.00E-04	< 1.00E-04
	ficolin-1-rich granule lumen	-0.62	< 1.00E-04	< 1.00E-04
	extracellular matrix	-0.77	< 1.00E-04	< 1.00E-04
	lysosomal membrane	-0.56	< 1.00E-04	< 1.00E-04
	endoplasmic reticulum lumen	-0.68	< 1.00E-04	< 1.00E-04
	external side of plasma membrane	-0.61	< 1.00E-04	< 1.00E-04
	mitochondrial inner membrane	0.35	< 1.00E-04	< 1.00E-04
	mitochondrial matrix	0.44	< 1.00E-04	< 1.00E-04
	collagen-containing extracellular matrix	-0.77	< 1.00E-04	< 1.00E-04
	focal adhesion	-0.57	< 1.00E-04	< 1.00E-04
	cell surface	-0.57	< 1.00E-04	< 1.00E-04
	nucleolus	-0.2	< 1.00E-04	< 1.00E-04
	mitochondrion	0.26	< 1.00E-04	< 1.00E-04
	extracellular space	-0.62	< 1.00E-04	< 1.00E-04
	extracellular region	-0.6	< 1.00E-04	< 1.00E-04
	integral component of membrane	-0.42	< 1.00E-04	< 1.00E-04
	extracellular exosome	-0.49	< 1.00E-04	< 1.00E-04
	nucleoplasm	-0.25	< 1.00E-04	< 1.00E-04
	plasma membrane	-0.46	< 1.00E-04	< 1.00E-04
	nucleus	-0.25	< 1.00E-04	< 1.00E-04
	intrinsic component of plasma membrane	-0.75	0.0002	0.00216
	specific granule membrane	-0.68	0.0002	0.00216
	sperm flagellum	0.73	0.0004	0.00391
	collagen trimer	-0.76	0.0004	0.00391
	mitochondrial respiratory chain complex I	0.57	0.0004	0.00391
	platelet alpha granule lumen	-0.67	0.0004	0.00391
	blood microparticle	-0.61	0.0004	0.00391
	integral component of plasma membrane	-0.44	0.0004	0.00391
	lamellipodium	-0.56	0.0008	0.00716
	membrane raft	-0.55	0.0008	0.00716
	Golgi lumen	-0.6	0.0016	0.0128
	lamellipodium membrane	-0.78	0.0018	0.0141
	Golgi apparatus	-0.44	0.0018	0.0141
	axoneme	0.44	0.0022	0.0168
	cell projection	-0.61	0.0022	0.0168
	phagocytic cup	-0.77	0.0024	0.018
	cilium	0.32	0.0024	0.018
	intraciliary transport particle B	0.76	0.003	0.0216
	clathrin-coated endocytic vesicle membrane	-0.73	0.003	0.0216
	nuclear speck	-0.2	0.003	0.0216
	endoplasmic reticulum	-0.45	0.0034	0.0241
	mitochondrial intermembrane space	0.38	0.004	0.0275
	microvillus	-0.66	0.0042	0.0285
	extracellular vesicle	-0.64	0.0042	0.0285
	MHC class II protein complex	-0.84	0.0046	0.0305
	apical part of cell	-0.62	0.0046	0.0305
	mitochondrial membrane	0.37	0.0046	0.0305
	sperm midpiece	0.64	0.005	0.0324
	ciliary basal body	0.37	0.005	0.0324
	tertiary granule lumen	-0.64	0.0054	0.0345
	stress fiber	-0.63	0.007	0.0421
	podosome	-0.74	0.0072	0.0432
	melanosome	-0.56	0.0072	0.0432
	sarcolemma	-0.57	0.0074	0.0441
	ruffle membrane	-0.59	0.0078	0.046
	ciliary transition zone	0.63	0.0086	0.0494
PW_KEGG	Aminoacyl-tRNA biosynthesis	0.73	< 1.00E-04	< 1.00E-04
	Butanoate metabolism	0.76	< 1.00E-04	< 1.00E-04
	Propanoate metabolism	0.6	< 1.00E-04	< 1.00E-04
	Intestinal immune network for IgA production	-0.77	< 1.00E-04	< 1.00E-04
	Malaria	-0.81	< 1.00E-04	< 1.00E-04
	Inflammatory bowel disease	-0.69	< 1.00E-04	< 1.00E-04
	Antigen processing and presentation	-0.67	< 1.00E-04	< 1.00E-04
	Pertussis	-0.67	< 1.00E-04	< 1.00E-04
	Leishmaniasis	-0.7	< 1.00E-04	< 1.00E-04
	Staphylococcus aureus infection	-0.72	< 1.00E-04	< 1.00E-04
	Protein digestion and absorption	-0.75	< 1.00E-04	< 1.00E-04
	Rheumatoid arthritis	-0.74	< 1.00E-04	< 1.00E-04
	Viral protein interaction with cytokine and cytokine receptor	-0.7	< 1.00E-04	< 1.00E-04
	ECM-receptor interaction	-0.69	< 1.00E-04	< 1.00E-04
	Hematopoietic cell lineage	-0.68	< 1.00E-04	< 1.00E-04
	NF-kappa B signaling pathway	-0.66	< 1.00E-04	< 1.00E-04
	Leukocyte transendothelial migration	-0.64	< 1.00E-04	< 1.00E-04
	AGE-RAGE signaling pathway in diabetic complications	-0.68	< 1.00E-04	< 1.00E-04
	Amoebiasis	-0.65	< 1.00E-04	< 1.00E-04
	Carbon metabolism	0.4	< 1.00E-04	< 1.00E-04
	TNF signaling pathway	-0.61	< 1.00E-04	< 1.00E-04
	Ribosome	0.41	< 1.00E-04	< 1.00E-04
	Cell adhesion molecules	-0.65	< 1.00E-04	< 1.00E-04
	Osteoclast differentiation	-0.61	< 1.00E-04	< 1.00E-04
	Phagosome	-0.67	< 1.00E-04	< 1.00E-04
	Chemokine signaling pathway	-0.59	< 1.00E-04	< 1.00E-04
	Tuberculosis	-0.63	< 1.00E-04	< 1.00E-04
	Focal adhesion	-0.61	< 1.00E-04	< 1.00E-04
	Proteoglycans in cancer	-0.6	< 1.00E-04	< 1.00E-04
	Cytokine-cytokine receptor interaction	-0.62	< 1.00E-04	< 1.00E-04
	Metabolic pathways	-0.25	< 1.00E-04	< 1.00E-04
	Asthma	-0.79	0.0002	0.00216
	Type I diabetes mellitus	-0.72	0.0002	0.00216
	Systemic lupus erythematosus	-0.72	0.0002	0.00216
	Allograft rejection	-0.75	0.0004	0.00391
	Graft-versus-host disease	-0.77	0.0004	0.00391
	Toll-like receptor signaling pathway	-0.62	0.0004	0.00391
	Relaxin signaling pathway	-0.58	0.0004	0.00391
	MicroRNAs in cancer	-0.58	0.0004	0.00391
	PI3K-Akt signaling pathway	-0.5	0.0004	0.00391
	Valine, leucine and isoleucine degradation	0.51	0.0006	0.00557
	Autoimmune thyroid disease	-0.71	0.0006	0.00557
	Complement and coagulation cascades	-0.65	0.0006	0.00557
	Th1 and Th2 cell differentiation	-0.63	0.0006	0.00557
	Chagas disease	-0.59	0.0006	0.00557
	Pathogenic Escherichia coli infection	-0.57	0.0006	0.00557
	Transcriptional misregulation in cancer	-0.56	0.0006	0.00557
	Viral myocarditis	-0.66	0.0008	0.00716
	Th17 cell differentiation	-0.6	0.0008	0.00716
	Natural killer cell mediated cytotoxicity	-0.58	0.0008	0.00716
	Toxoplasmosis	-0.6	0.0008	0.00716
	IL-17 signaling pathway	-0.61	0.001	0.00866
	TGF-beta signaling pathway	-0.61	0.0012	0.0101
	Fluid shear stress and atherosclerosis	-0.56	0.0012	0.0101
	Yersinia infection	-0.57	0.0014	0.0114
	Human papillomavirus infection	-0.49	0.0018	0.0141
	Human T-cell leukemia virus 1 infection	-0.51	0.002	0.0154
	Pathways in cancer	-0.46	0.0024	0.018
	Primary immunodeficiency	-0.7	0.0036	0.0253
	Glycine, serine and threonine metabolism	0.49	0.004	0.0275
	Legionellosis	-0.63	0.006	0.0374
	Lysosome	-0.54	0.0062	0.0383
	Human cytomegalovirus infection	-0.51	0.0062	0.0383
	Gap junction	-0.59	0.0066	0.0402
	Epithelial cell signaling in Helicobacter pylori infection	-0.6	0.007	0.0421
	Salmonella infection	-0.51	0.008	0.0468
	Endocytosis	-0.5	0.0082	0.0477
	Glyoxylate and dicarboxylate metabolism	0.55	0.0084	0.0486
	Regulation of actin cytoskeleton	-0.5	0.0086	0.0494
MSig_C2	REACTOME_IRAK4_DEFICIENCY_TLR2_4	-0.89	< 1.00E-04	< 1.00E-04
	YAGUE_PRETUMOR_DRUG_RESISTANCE_DN	-0.91	< 1.00E-04	< 1.00E-04
	DAVICIONI_RHABDOMYOSARCOMA_PAX_FOXO1_FUSION_DN	-0.93	< 1.00E-04	< 1.00E-04
	HAHTOLA_CTCL_PATHOGENESIS	-0.9	< 1.00E-04	< 1.00E-04
	HERNANDEZ_ABERRANT_MITOSIS_BY_DOCETACEL_4NM_UP	-0.87	< 1.00E-04	< 1.00E-04
	JI_CARCINOGENESIS_BY_KRAS_AND_STK11_DN	-0.91	< 1.00E-04	< 1.00E-04
	PID_INTEGRIN5_PATHWAY	-0.9	< 1.00E-04	< 1.00E-04
	THUM_MIR21_TARGETS_HEART_DISEASE_UP	-0.88	< 1.00E-04	< 1.00E-04
	VERRECCHIA_RESPONSE_TO_TGFB1_C1	-0.89	< 1.00E-04	< 1.00E-04
	KUROZUMI_RESPONSE_TO_ONCOCYTIC_VIRUS_AND_CYCLIC_RGD	-0.85	< 1.00E-04	< 1.00E-04
	MAHADEVAN_IMATINIB_RESISTANCE_UP	-0.87	< 1.00E-04	< 1.00E-04
	MASRI_RESISTANCE_TO_TAMOXIFEN_AND_AROMATASE_INHIBITORS_DN	-0.86	< 1.00E-04	< 1.00E-04
	NAKAMURA_CANCER_MICROENVIRONMENT_UP	-0.86	< 1.00E-04	< 1.00E-04
	REACTOME_REGULATION_OF_TLR_BY_ENDOGENOUS_LIGAND	-0.84	< 1.00E-04	< 1.00E-04
	KANG_AR_TARGETS_DN	-0.82	< 1.00E-04	< 1.00E-04
	DAVICIONI_PAX_FOXO1_SIGNATURE_IN_ARMS_DN	-0.89	< 1.00E-04	< 1.00E-04
	FARMER_BREAST_CANCER_CLUSTER_4	-0.97	< 1.00E-04	< 1.00E-04
	WANG_NEOPLASTIC_TRANSFORMATION_BY_CCND1_MYC	-0.83	< 1.00E-04	< 1.00E-04
	WILSON_PROTEASES_AT_TUMOR_BONE_INTERFACE_UP	-0.81	< 1.00E-04	< 1.00E-04
	LU_TUMOR_ENDOTHELIAL_MARKERS_UP	-0.87	< 1.00E-04	< 1.00E-04
	HERNANDEZ_ABERRANT_MITOSIS_BY_DOCETACEL_2NM_DN	-0.81	< 1.00E-04	< 1.00E-04
	JEON_SMAD6_TARGETS_UP	-0.86	< 1.00E-04	< 1.00E-04
	CHEN_ETV5_TARGETS_SERTOLI	-0.9	< 1.00E-04	< 1.00E-04
	STEGER_ADIPOGENESIS_DN	-0.85	< 1.00E-04	< 1.00E-04
	VILIMAS_NOTCH1_TARGETS_DN	-0.82	< 1.00E-04	< 1.00E-04
	COLIN_PILOCYTIC_ASTROCYTOMA_VS_GLIOBLASTOMA_DN	-0.79	< 1.00E-04	< 1.00E-04
	HOLLERN_SOLID_NODULAR_BREAST_TUMOR_DN	-0.79	< 1.00E-04	< 1.00E-04
	NEWMAN_ERCC6_TARGETS_DN	-0.83	< 1.00E-04	< 1.00E-04
	TAKEDA_TARGETS_OF_NUP98_HOXA9_FUSION_3D_DN	-0.8	< 1.00E-04	< 1.00E-04
	LU_TUMOR_VASCULATURE_UP	-0.82	< 1.00E-04	< 1.00E-04
	ROZANOV_MMP14_TARGETS_SUBSET	-0.83	< 1.00E-04	< 1.00E-04
	PID_INTEGRIN2_PATHWAY	-0.8	< 1.00E-04	< 1.00E-04
	REACTOME_ACTIVATION_OF_MATRIX_METALLOPROTEINASES	-0.84	< 1.00E-04	< 1.00E-04
	REACTOME_GLYOXYLATE_METABOLISM_AND_GLYCINE_DEGRADATION	0.7	< 1.00E-04	< 1.00E-04
	REACTOME_MET_ACTIVATES_PTK2_SIGNALING	-0.83	< 1.00E-04	< 1.00E-04
	REACTOME_SYNDECAN_INTERACTIONS	-0.82	< 1.00E-04	< 1.00E-04
	URS_ADIPOCYTE_DIFFERENTIATION_DN	-0.89	< 1.00E-04	< 1.00E-04
	NABA_PROTEOGLYCANS	-0.82	< 1.00E-04	< 1.00E-04
	WESTON_VEGFA_TARGETS_12HR	-0.82	< 1.00E-04	< 1.00E-04
	DORSEY_GAB2_TARGETS	-0.8	< 1.00E-04	< 1.00E-04
	LIEN_BREAST_CARCINOMA_METAPLASTIC	-0.86	< 1.00E-04	< 1.00E-04
	SIMBULAN_PARP1_TARGETS_UP	-0.79	< 1.00E-04	< 1.00E-04
	CASORELLI_APL_SECONDARY_VS_DE_NOVO_UP	-0.77	< 1.00E-04	< 1.00E-04
	COLIN_PILOCYTIC_ASTROCYTOMA_VS_GLIOBLASTOMA_UP	-0.77	< 1.00E-04	< 1.00E-04
	APPEL_IMATINIB_RESPONSE	-0.75	< 1.00E-04	< 1.00E-04
	CLASPER_LYMPHATIC_VESSELS_DURING_METASTASIS_DN	-0.88	< 1.00E-04	< 1.00E-04
	COWLING_MYCN_TARGETS	-0.84	< 1.00E-04	< 1.00E-04
	FRIDMAN_IMMORTALIZATION_DN	-0.82	< 1.00E-04	< 1.00E-04
	HERNANDEZ_MITOTIC_ARREST_BY_DOCETAXEL_1_DN	-0.81	< 1.00E-04	< 1.00E-04
	KEGG_BUTANOATE_METABOLISM	0.69	< 1.00E-04	< 1.00E-04
	ALONSO_METASTASIS_EMT_UP	-0.77	< 1.00E-04	< 1.00E-04
	DORN_ADENOVIRUS_INFECTION_48HR_DN	-0.76	< 1.00E-04	< 1.00E-04
	KEGG_GRAFT_VERSUS_HOST_DISEASE	-0.77	< 1.00E-04	< 1.00E-04
	CUI_TCF21_TARGETS_UP	-0.79	< 1.00E-04	< 1.00E-04
	KUNINGER_IGF1_VS_PDGFB_TARGETS_DN	-0.8	< 1.00E-04	< 1.00E-04
	LANDIS_ERBB2_BREAST_TUMORS_65_DN	-0.77	< 1.00E-04	< 1.00E-04
	NABA_COLLAGENS	-0.87	< 1.00E-04	< 1.00E-04
	NAKAMURA_ADIPOGENESIS_LATE_DN	-0.85	< 1.00E-04	< 1.00E-04
	PETRETTO_CARDIAC_HYPERTROPHY	-0.8	< 1.00E-04	< 1.00E-04
	REACTOME_COLLAGEN_CHAIN_TRIMERIZATION	-0.87	< 1.00E-04	< 1.00E-04
	TURASHVILI_BREAST_DUCTAL_CARCINOMA_VS_DUCTAL_NORMAL_UP	-0.9	< 1.00E-04	< 1.00E-04
	AMIT_EGF_RESPONSE_60_MCF10A	-0.78	< 1.00E-04	< 1.00E-04
	BILBAN_B_CLL_LPL_DN	-0.75	< 1.00E-04	< 1.00E-04
	DORN_ADENOVIRUS_INFECTION_24HR_DN	-0.77	< 1.00E-04	< 1.00E-04
	PID_FRA_PATHWAY	-0.82	< 1.00E-04	< 1.00E-04
	REACTOME_DISEASES_ASSOCIATED_WITH_GLYCOSAMINOGLYCAN_METABOLISM	-0.77	< 1.00E-04	< 1.00E-04
	REACTOME_MOLECULES_ASSOCIATED_WITH_ELASTIC_FIBRES	-0.79	< 1.00E-04	< 1.00E-04
	TARTE_PLASMA_CELL_VS_B_LYMPHOCYTE_DN	-0.73	< 1.00E-04	< 1.00E-04
	WANG_METHYLATED_IN_BREAST_CANCER	-0.77	< 1.00E-04	< 1.00E-04
	CROONQUIST_NRAS_SIGNALING_UP	-0.76	< 1.00E-04	< 1.00E-04
	MARTIN_NFKB_TARGETS_UP	-0.74	< 1.00E-04	< 1.00E-04
	NAKAMURA_ADIPOGENESIS_EARLY_DN	-0.85	< 1.00E-04	< 1.00E-04
	REACTOME_BINDING_AND_UPTAKE_OF_LIGANDS_BY_SCAVENGER_RECEPTORS	-0.74	< 1.00E-04	< 1.00E-04
	HUANG_FOXA2_TARGETS_DN	-0.82	< 1.00E-04	< 1.00E-04
	REACTOME_MET_PROMOTES_CELL_MOTILITY	-0.79	< 1.00E-04	< 1.00E-04
	ZWANG_CLASS_2_TRANSIENTLY_INDUCED_BY_EGF	-0.77	< 1.00E-04	< 1.00E-04
	PID_UPA_UPAR_PATHWAY	-0.81	< 1.00E-04	< 1.00E-04
	VERRECCHIA_DELAYED_RESPONSE_TO_TGFB1	-0.79	< 1.00E-04	< 1.00E-04
	PID_AMB2_NEUTROPHILS_PATHWAY	-0.77	< 1.00E-04	< 1.00E-04
	CHARAFE_BREAST_CANCER_BASAL_VS_MESENCHYMAL_DN	-0.73	< 1.00E-04	< 1.00E-04
	KEGG_INTESTINAL_IMMUNE_NETWORK_FOR_IGA_PRODUCTION	-0.76	< 1.00E-04	< 1.00E-04
	KERLEY_RESPONSE_TO_CISPLATIN_UP	-0.77	< 1.00E-04	< 1.00E-04
	LINDGREN_BLADDER_CANCER_HIGH_RECURRENCE	-0.84	< 1.00E-04	< 1.00E-04
	MUELLER_METHYLATED_IN_GLIOBLASTOMA	-0.74	< 1.00E-04	< 1.00E-04
	REACTOME_ELASTIC_FIBRE_FORMATION	-0.8	< 1.00E-04	< 1.00E-04
	BERENJENO_ROCK_SIGNALING_NOT_VIA_RHOA_DN	-0.78	< 1.00E-04	< 1.00E-04
	REACTOME_NCAM1_INTERACTIONS	-0.78	< 1.00E-04	< 1.00E-04
	BURTON_ADIPOGENESIS_PEAK_AT_2HR	-0.75	< 1.00E-04	< 1.00E-04
	DELASERNA_MYOD_TARGETS_DN	-0.78	< 1.00E-04	< 1.00E-04
	PID_INTEGRIN3_PATHWAY	-0.85	< 1.00E-04	< 1.00E-04
	VANHARANTA_UTERINE_FIBROID_UP	-0.8	< 1.00E-04	< 1.00E-04
	BEGUM_TARGETS_OF_PAX3_FOXO1_FUSION_DN	-0.74	< 1.00E-04	< 1.00E-04
	REACTOME_CHEMOKINE_RECEPTORS_BIND_CHEMOKINES	-0.74	< 1.00E-04	< 1.00E-04
	WIERENGA_STAT5A_TARGETS_GROUP2	-0.76	< 1.00E-04	< 1.00E-04
	ROY_WOUND_BLOOD_VESSEL_UP	-0.84	< 1.00E-04	< 1.00E-04
	CHIARADONNA_NEOPLASTIC_TRANSFORMATION_KRAS_CDC25_DN	-0.77	< 1.00E-04	< 1.00E-04
	CHNG_MULTIPLE_MYELOMA_HYPERPLOID_UP	0.52	< 1.00E-04	< 1.00E-04
	KHETCHOUMIAN_TRIM24_TARGETS_UP	-0.83	< 1.00E-04	< 1.00E-04
	PAPASPYRIDONOS_UNSTABLE_ATEROSCLEROTIC_PLAQUE_UP	-0.75	< 1.00E-04	< 1.00E-04
	PARK_APL_PATHOGENESIS_DN	-0.73	< 1.00E-04	< 1.00E-04
	PID_SYNDECAN_1_PATHWAY	-0.83	< 1.00E-04	< 1.00E-04
	SCHAEFFER_PROSTATE_DEVELOPMENT_12HR_DN	-0.81	< 1.00E-04	< 1.00E-04
	YU_MYC_TARGETS_DN	-0.74	< 1.00E-04	< 1.00E-04
	ROSS_AML_WITH_CBFB_MYH11_FUSION	-0.75	< 1.00E-04	< 1.00E-04
	SASAI_RESISTANCE_TO_NEOPLASTIC_TRANSFROMATION	-0.78	< 1.00E-04	< 1.00E-04
	DUNNE_TARGETS_OF_AML1_MTG8_FUSION_UP	-0.74	< 1.00E-04	< 1.00E-04
	HERNANDEZ_MITOTIC_ARREST_BY_DOCETAXEL_2_UP	-0.76	< 1.00E-04	< 1.00E-04
	KEGG_SYSTEMIC_LUPUS_ERYTHEMATOSUS	-0.73	< 1.00E-04	< 1.00E-04
	LI_WILMS_TUMOR_VS_FETAL_KIDNEY_2_DN	-0.76	< 1.00E-04	< 1.00E-04
	REACTOME_COLLAGEN_BIOSYNTHESIS_AND_MODIFYING_ENZYMES	-0.82	< 1.00E-04	< 1.00E-04
	TAVOR_CEBPA_TARGETS_UP	-0.77	< 1.00E-04	< 1.00E-04
	CHIBA_RESPONSE_TO_TSA_UP	-0.71	< 1.00E-04	< 1.00E-04
	HUPER_BREAST_BASAL_VS_LUMINAL_UP	-0.77	< 1.00E-04	< 1.00E-04
	MORI_LARGE_PRE_BII_LYMPHOCYTE_DN	-0.76	< 1.00E-04	< 1.00E-04
	VERRECCHIA_EARLY_RESPONSE_TO_TGFB1	-0.81	< 1.00E-04	< 1.00E-04
	WIEDERSCHAIN_TARGETS_OF_BMI1_AND_PCGF2	-0.74	< 1.00E-04	< 1.00E-04
	REACTOME_ASSEMBLY_OF_COLLAGEN_FIBRILS_AND_OTHER_MULTIMERIC_STRUCTURES	-0.82	< 1.00E-04	< 1.00E-04
	TURASHVILI_BREAST_DUCTAL_CARCINOMA_VS_LOBULAR_NORMAL_UP	-0.83	< 1.00E-04	< 1.00E-04
	CROONQUIST_STROMAL_STIMULATION_UP	-0.86	< 1.00E-04	< 1.00E-04
	HOSHIDA_LIVER_CANCER_LATE_RECURRENCE_UP	-0.73	< 1.00E-04	< 1.00E-04
	WESTON_VEGFA_TARGETS_6HR	-0.78	< 1.00E-04	< 1.00E-04
	YAMASHITA_METHYLATED_IN_PROSTATE_CANCER	-0.82	< 1.00E-04	< 1.00E-04
	JECHLINGER_EPITHELIAL_TO_MESENCHYMAL_TRANSITION_DN	-0.7	< 1.00E-04	< 1.00E-04
	LIAN_LIPA_TARGETS_3M	-0.76	< 1.00E-04	< 1.00E-04
	WILCOX_RESPONSE_TO_PROGESTERONE_DN	-0.77	< 1.00E-04	< 1.00E-04
	CROMER_TUMORIGENESIS_UP	-0.87	< 1.00E-04	< 1.00E-04
	GRAHAM_NORMAL_QUIESCENT_VS_NORMAL_DIVIDING_UP	-0.73	< 1.00E-04	< 1.00E-04
	MARSON_FOXP3_TARGETS_UP	-0.71	< 1.00E-04	< 1.00E-04
	REACTOME_COLLAGEN_DEGRADATION	-0.84	< 1.00E-04	< 1.00E-04
	REACTOME_SIGNALING_BY_PDGF	-0.74	< 1.00E-04	< 1.00E-04
	BURTON_ADIPOGENESIS_PEAK_AT_0HR	-0.78	< 1.00E-04	< 1.00E-04
	ISSAEVA_MLL2_TARGETS	-0.69	< 1.00E-04	< 1.00E-04
	JOSEPH_RESPONSE_TO_SODIUM_BUTYRATE_DN	-0.67	< 1.00E-04	< 1.00E-04
	LINDVALL_IMMORTALIZED_BY_TERT_DN	-0.77	< 1.00E-04	< 1.00E-04
	NADLER_OBESITY_UP	-0.78	< 1.00E-04	< 1.00E-04
	PETROVA_PROX1_TARGETS_DN	-0.77	< 1.00E-04	< 1.00E-04
	TURASHVILI_BREAST_LOBULAR_CARCINOMA_VS_DUCTAL_NORMAL_UP	-0.89	< 1.00E-04	< 1.00E-04
	ZHONG_RESPONSE_TO_AZACITIDINE_AND_TSA_DN	0.51	< 1.00E-04	< 1.00E-04
	BRUECKNER_TARGETS_OF_MIRLET7A3_DN	-0.75	< 1.00E-04	< 1.00E-04
	HAHTOLA_MYCOSIS_FUNGOIDES_CD4_UP	-0.73	< 1.00E-04	< 1.00E-04
	LINDSTEDT_DENDRITIC_CELL_MATURATION_A	-0.76	< 1.00E-04	< 1.00E-04
	REACTOME_NON_INTEGRIN_MEMBRANE_ECM_INTERACTIONS	-0.79	< 1.00E-04	< 1.00E-04
	TURASHVILI_BREAST_LOBULAR_CARCINOMA_VS_LOBULAR_NORMAL_DN	-0.91	< 1.00E-04	< 1.00E-04
	HADDAD_T_LYMPHOCYTE_AND_NK_PROGENITOR_DN	-0.81	< 1.00E-04	< 1.00E-04
	BILANGES_SERUM_AND_RAPAMYCIN_SENSITIVE_GENES	0.49	< 1.00E-04	< 1.00E-04
	COATES_MACROPHAGE_M1_VS_M2_UP	-0.68	< 1.00E-04	< 1.00E-04
	GERHOLD_ADIPOGENESIS_DN	-0.75	< 1.00E-04	< 1.00E-04
	LEE_LIVER_CANCER_DENA_UP	-0.72	< 1.00E-04	< 1.00E-04
	WONG_ENDMETRIUM_CANCER_DN	-0.79	< 1.00E-04	< 1.00E-04
	DAVICIONI_TARGETS_OF_PAX_FOXO1_FUSIONS_DN	-0.76	< 1.00E-04	< 1.00E-04
	GAVIN_FOXP3_TARGETS_CLUSTER_P7	-0.68	< 1.00E-04	< 1.00E-04
	LEE_LIVER_CANCER_E2F1_UP	-0.68	< 1.00E-04	< 1.00E-04
	LINDSTEDT_DENDRITIC_CELL_MATURATION_D	-0.74	< 1.00E-04	< 1.00E-04
	PHONG_TNF_TARGETS_UP	-0.7	< 1.00E-04	< 1.00E-04
	DOANE_BREAST_CANCER_CLASSES_UP	0.44	< 1.00E-04	< 1.00E-04
	RAMALHO_STEMNESS_DN	-0.68	< 1.00E-04	< 1.00E-04
	REACTOME_NCAM_SIGNALING_FOR_NEURITE_OUT_GROWTH	-0.67	< 1.00E-04	< 1.00E-04
	PID_INTEGRIN1_PATHWAY	-0.84	< 1.00E-04	< 1.00E-04
	ANASTASSIOU_MULTICANCER_INVASIVENESS_SIGNATURE	-0.95	< 1.00E-04	< 1.00E-04
	GAURNIER_PSMD4_TARGETS	-0.73	< 1.00E-04	< 1.00E-04
	JECHLINGER_EPITHELIAL_TO_MESENCHYMAL_TRANSITION_UP	-0.81	< 1.00E-04	< 1.00E-04
	LIAN_LIPA_TARGETS_6M	-0.72	< 1.00E-04	< 1.00E-04
	RAGHAVACHARI_PLATELET_SPECIFIC_GENES	-0.68	< 1.00E-04	< 1.00E-04
	SEKI_INFLAMMATORY_RESPONSE_LPS_UP	-0.73	< 1.00E-04	< 1.00E-04
	WESTON_VEGFA_TARGETS_3HR	-0.68	< 1.00E-04	< 1.00E-04
	GOTZMANN_EPITHELIAL_TO_MESENCHYMAL_TRANSITION_UP	-0.73	< 1.00E-04	< 1.00E-04
	KEGG_LEISHMANIA_INFECTION	-0.7	< 1.00E-04	< 1.00E-04
	LANDIS_BREAST_CANCER_PROGRESSION_DN	-0.74	< 1.00E-04	< 1.00E-04
	BURTON_ADIPOGENESIS_8	-0.71	< 1.00E-04	< 1.00E-04
	RASHI_RESPONSE_TO_IONIZING_RADIATION_6	-0.77	< 1.00E-04	< 1.00E-04
	REACTOME_RESPIRATORY_ELECTRON_TRANSPORT	0.49	< 1.00E-04	< 1.00E-04
	YAO_TEMPORAL_RESPONSE_TO_PROGESTERONE_CLUSTER_16	-0.75	< 1.00E-04	< 1.00E-04
	BURTON_ADIPOGENESIS_9	-0.68	< 1.00E-04	< 1.00E-04
	LEE_AGING_CEREBELLUM_UP	-0.67	< 1.00E-04	< 1.00E-04
	MOOTHA_VOXPHOS	0.46	< 1.00E-04	< 1.00E-04
	REACTOME_COLLAGEN_FORMATION	-0.79	< 1.00E-04	< 1.00E-04
	HUANG_DASATINIB_RESISTANCE_UP	-0.79	< 1.00E-04	< 1.00E-04
	LIEN_BREAST_CARCINOMA_METAPLASTIC_VS_DUCTAL_DN	0.63	< 1.00E-04	< 1.00E-04
	HELLEBREKERS_SILENCED_DURING_TUMOR_ANGIOGENESIS	-0.75	< 1.00E-04	< 1.00E-04
	SMID_BREAST_CANCER_RELAPSE_IN_BRAIN_DN	0.66	< 1.00E-04	< 1.00E-04
	GAUSSMANN_MLL_AF4_FUSION_TARGETS_E_UP	-0.69	< 1.00E-04	< 1.00E-04
	REACTOME_RESPIRATORY_ELECTRON_TRANSPORT_ATP_SYNTHESIS_BY_CHEMIOSMOTIC_COUPLING_AND_HEAT_PRODUCTION_BY_UNCOUPLING_PROTEINS	0.5	< 1.00E-04	< 1.00E-04
	SWEET_KRAS_TARGETS_UP	-0.82	< 1.00E-04	< 1.00E-04
	THEILGAARD_NEUTROPHIL_AT_SKIN_WOUND_UP	-0.7	< 1.00E-04	< 1.00E-04
	GALINDO_IMMUNE_RESPONSE_TO_ENTEROTOXIN	-0.68	< 1.00E-04	< 1.00E-04
	GU_PDEF_TARGETS_UP	-0.79	< 1.00E-04	< 1.00E-04
	PID_AVB3_INTEGRIN_PATHWAY	-0.76	< 1.00E-04	< 1.00E-04
	HOSHIDA_LIVER_CANCER_SURVIVAL_UP	-0.69	< 1.00E-04	< 1.00E-04
	SANA_TNF_SIGNALING_UP	-0.69	< 1.00E-04	< 1.00E-04
	REACTOME_ECM_PROTEOGLYCANS	-0.8	< 1.00E-04	< 1.00E-04
	FRIDMAN_SENESCENCE_UP	-0.74	< 1.00E-04	< 1.00E-04
	KEGG_RIBOSOME	0.53	< 1.00E-04	< 1.00E-04
	LIM_MAMMARY_LUMINAL_MATURE_DN	-0.69	< 1.00E-04	< 1.00E-04
	NAKAYAMA_SOFT_TISSUE_TUMORS_PCA1_UP	-0.88	< 1.00E-04	< 1.00E-04
	NEMETH_INFLAMMATORY_RESPONSE_LPS_UP	-0.66	< 1.00E-04	< 1.00E-04
	ROSS_LEUKEMIA_WITH_MLL_FUSIONS	-0.66	< 1.00E-04	< 1.00E-04
	GHANDHI_DIRECT_IRRADIATION_UP	-0.66	< 1.00E-04	< 1.00E-04
	HARRIS_HYPOXIA	-0.68	< 1.00E-04	< 1.00E-04
	HESS_TARGETS_OF_HOXA9_AND_MEIS1_DN	-0.76	< 1.00E-04	< 1.00E-04
	ONDER_CDH1_SIGNALING_VIA_CTNNB1	-0.75	< 1.00E-04	< 1.00E-04
	CERVERA_SDHB_TARGETS_1_UP	-0.69	< 1.00E-04	< 1.00E-04
	FLECHNER_BIOPSY_KIDNEY_TRANSPLANT_REJECTED_VS_OK_UP	-0.83	< 1.00E-04	< 1.00E-04
	REACTOME_INTEGRIN_CELL_SURFACE_INTERACTIONS	-0.78	< 1.00E-04	< 1.00E-04
	HINATA_NFKB_TARGETS_FIBROBLAST_UP	-0.67	< 1.00E-04	< 1.00E-04
	HUMMERICH_SKIN_CANCER_PROGRESSION_UP	-0.73	< 1.00E-04	< 1.00E-04
	KEGG_ECM_RECEPTOR_INTERACTION	-0.78	< 1.00E-04	< 1.00E-04
	KEGG_HEMATOPOIETIC_CELL_LINEAGE	-0.64	< 1.00E-04	< 1.00E-04
	KIM_GLIS2_TARGETS_UP	-0.83	< 1.00E-04	< 1.00E-04
	ZHU_CMV_24_HR_DN	-0.81	< 1.00E-04	< 1.00E-04
	REACTOME_EUKARYOTIC_TRANSLATION_ELONGATION	0.55	< 1.00E-04	< 1.00E-04
	BROWNE_HCMV_INFECTION_12HR_DN	-0.66	< 1.00E-04	< 1.00E-04
	HINATA_NFKB_TARGETS_KERATINOCYTE_UP	-0.71	< 1.00E-04	< 1.00E-04
	GRAHAM_CML_DIVIDING_VS_NORMAL_QUIESCENT_DN	-0.71	< 1.00E-04	< 1.00E-04
	PANGAS_TUMOR_SUPPRESSION_BY_SMAD1_AND_SMAD5_UP	-0.7	< 1.00E-04	< 1.00E-04
	SASSON_RESPONSE_TO_FORSKOLIN_DN	-0.64	< 1.00E-04	< 1.00E-04
	IZADPANAH_STEM_CELL_ADIPOSE_VS_BONE_DN	-0.69	< 1.00E-04	< 1.00E-04
	NIKOLSKY_BREAST_CANCER_8Q12_Q22_AMPLICON	-0.67	< 1.00E-04	< 1.00E-04
	CHEBOTAEV_GR_TARGETS_DN	-0.68	< 1.00E-04	< 1.00E-04
	MIKKELSEN_MEF_LCP_WITH_H3K4ME3	-0.77	< 1.00E-04	< 1.00E-04
	SCHAEFFER_PROSTATE_DEVELOPMENT_12HR_UP	-0.67	< 1.00E-04	< 1.00E-04
	KANG_IMMORTALIZED_BY_TERT_UP	-0.69	< 1.00E-04	< 1.00E-04
	LIU_VAV3_PROSTATE_CARCINOGENESIS_UP	-0.75	< 1.00E-04	< 1.00E-04
	CROONQUIST_NRAS_VS_STROMAL_STIMULATION_DN	-0.77	< 1.00E-04	< 1.00E-04
	QI_PLASMACYTOMA_DN	-0.68	< 1.00E-04	< 1.00E-04
	REACTOME_RESPONSE_OF_EIF2AK4_GCN2_TO_AMINO_ACID_DEFICIENCY	0.42	< 1.00E-04	< 1.00E-04
	SMID_BREAST_CANCER_RELAPSE_IN_BONE_UP	0.48	< 1.00E-04	< 1.00E-04
	LE_EGR2_TARGETS_UP	-0.64	< 1.00E-04	< 1.00E-04
	WATANABE_RECTAL_CANCER_RADIOTHERAPY_RESPONSIVE_DN	-0.68	< 1.00E-04	< 1.00E-04
	KAYO_CALORIE_RESTRICTION_MUSCLE_UP	-0.75	< 1.00E-04	< 1.00E-04
	SENESE_HDAC2_TARGETS_DN	-0.73	< 1.00E-04	< 1.00E-04
	RICKMAN_TUMOR_DIFFERENTIATED_MODERATELY_VS_POORLY_UP	-0.7	< 1.00E-04	< 1.00E-04
	SUNG_METASTASIS_STROMA_UP	-0.7	< 1.00E-04	< 1.00E-04
	HUMMERICH_SKIN_CANCER_PROGRESSION_DN	-0.65	< 1.00E-04	< 1.00E-04
	REACTOME_ANTIGEN_PROCESSING_CROSS_PRESENTATION	-0.62	< 1.00E-04	< 1.00E-04
	BASSO_CD40_SIGNALING_UP	-0.71	< 1.00E-04	< 1.00E-04
	ELVIDGE_HIF1A_AND_HIF2A_TARGETS_DN	-0.63	< 1.00E-04	< 1.00E-04
	WESTON_VEGFA_TARGETS	-0.75	< 1.00E-04	< 1.00E-04
	HOELZEL_NF1_TARGETS_UP	-0.64	< 1.00E-04	< 1.00E-04
	WIELAND_UP_BY_HBV_INFECTION	-0.76	< 1.00E-04	< 1.00E-04
	ICHIBA_GRAFT_VERSUS_HOST_DISEASE_D7_UP	-0.72	< 1.00E-04	< 1.00E-04
	IZADPANAH_STEM_CELL_ADIPOSE_VS_BONE_UP	-0.64	< 1.00E-04	< 1.00E-04
	BOYLAN_MULTIPLE_MYELOMA_PCA1_UP	-0.67	< 1.00E-04	< 1.00E-04
	INGRAM_SHH_TARGETS_UP	-0.63	< 1.00E-04	< 1.00E-04
	MARKEY_RB1_CHRONIC_LOF_DN	-0.72	< 1.00E-04	< 1.00E-04
	WOO_LIVER_CANCER_RECURRENCE_UP	-0.74	< 1.00E-04	< 1.00E-04
	KEGG_LEUKOCYTE_TRANSENDOTHELIAL_MIGRATION	-0.63	< 1.00E-04	< 1.00E-04
	HOLLERN_EMT_BREAST_TUMOR_UP	-0.78	< 1.00E-04	< 1.00E-04
	LAIHO_COLORECTAL_CANCER_SERRATED_UP	-0.69	< 1.00E-04	< 1.00E-04
	REACTOME_IMMUNOREGULATORY_INTERACTIONS_BETWEEN_A_LYMPHOID_AND_A_NON_LYMPHOID_CELL	-0.68	< 1.00E-04	< 1.00E-04
	REACTOME_NONSENSE_MEDIATED_DECAY_NMD	0.44	< 1.00E-04	< 1.00E-04
	DOANE_BREAST_CANCER_ESR1_UP	0.48	< 1.00E-04	< 1.00E-04
	LINDGREN_BLADDER_CANCER_CLUSTER_2A_DN	-0.69	< 1.00E-04	< 1.00E-04
	REACTOME_INTERLEUKIN_4_AND_INTERLEUKIN_13_SIGNALING	-0.72	< 1.00E-04	< 1.00E-04
	WANG_ESOPHAGUS_CANCER_VS_NORMAL_UP	-0.72	< 1.00E-04	< 1.00E-04
	REACTOME_MHC_CLASS_II_ANTIGEN_PRESENTATION	-0.64	< 1.00E-04	< 1.00E-04
	ALTEMEIER_RESPONSE_TO_LPS_WITH_MECHANICAL_VENTILATION	-0.76	< 1.00E-04	< 1.00E-04
	CHIARADONNA_NEOPLASTIC_TRANSFORMATION_CDC25_UP	-0.7	< 1.00E-04	< 1.00E-04
	DIAZ_CHRONIC_MEYLOGENOUS_LEUKEMIA_DN	-0.73	< 1.00E-04	< 1.00E-04
	REACTOME_EUKARYOTIC_TRANSLATION_INITIATION	0.45	< 1.00E-04	< 1.00E-04
	CHIARADONNA_NEOPLASTIC_TRANSFORMATION_KRAS_UP	-0.67	< 1.00E-04	< 1.00E-04
	KAN_RESPONSE_TO_ARSENIC_TRIOXIDE	-0.71	< 1.00E-04	< 1.00E-04
	TAKEDA_TARGETS_OF_NUP98_HOXA9_FUSION_10D_DN	-0.74	< 1.00E-04	< 1.00E-04
	REACTOME_REGULATION_OF_INSULIN_LIKE_GROWTH_FACTOR_IGF_TRANSPORT_AND_UPTAKE_BY_INSULIN_LIKE_GROWTH_FACTOR_BINDING_PROTEINS_IGFBPS	-0.71	< 1.00E-04	< 1.00E-04
	VART_KSHV_INFECTION_ANGIOGENIC_MARKERS_DN	-0.63	< 1.00E-04	< 1.00E-04
	ZHU_CMV_ALL_DN	-0.77	< 1.00E-04	< 1.00E-04
	KOKKINAKIS_METHIONINE_DEPRIVATION_96HR_UP	-0.67	< 1.00E-04	< 1.00E-04
	REACTOME_THE_CITRIC_ACID_TCA_CYCLE_AND_RESPIRATORY_ELECTRON_TRANSPORT	0.44	< 1.00E-04	< 1.00E-04
	YEGNASUBRAMANIAN_PROSTATE_CANCER	0.4	< 1.00E-04	< 1.00E-04
	LENAOUR_DENDRITIC_CELL_MATURATION_UP	-0.66	< 1.00E-04	< 1.00E-04
	REACTOME_DEGRADATION_OF_THE_EXTRACELLULAR_MATRIX	-0.79	< 1.00E-04	< 1.00E-04
	GERY_CEBP_TARGETS	-0.64	< 1.00E-04	< 1.00E-04
	KEGG_CELL_ADHESION_MOLECULES_CAMS	-0.66	< 1.00E-04	< 1.00E-04
	TSENG_IRS1_TARGETS_DN	-0.61	< 1.00E-04	< 1.00E-04
	AZARE_NEOPLASTIC_TRANSFORMATION_BY_STAT3_UP	-0.71	< 1.00E-04	< 1.00E-04
	KATSANOU_ELAVL1_TARGETS_UP	-0.67	< 1.00E-04	< 1.00E-04
	REACTOME_RESPONSE_TO_ELEVATED_PLATELET_CYTOSOLIC_CA2	-0.62	< 1.00E-04	< 1.00E-04
	BERTUCCI_MEDULLARY_VS_DUCTAL_BREAST_CANCER_DN	-0.68	< 1.00E-04	< 1.00E-04
	ICHIBA_GRAFT_VERSUS_HOST_DISEASE_35D_UP	-0.79	< 1.00E-04	< 1.00E-04
	PID_P53_DOWNSTREAM_PATHWAY	-0.6	< 1.00E-04	< 1.00E-04
	ELVIDGE_HYPOXIA_BY_DMOG_UP	-0.65	< 1.00E-04	< 1.00E-04
	HUANG_GATA2_TARGETS_UP	-0.61	< 1.00E-04	< 1.00E-04
	KOKKINAKIS_METHIONINE_DEPRIVATION_48HR_UP	-0.64	< 1.00E-04	< 1.00E-04
	FOSTER_TOLERANT_MACROPHAGE_UP	-0.6	< 1.00E-04	< 1.00E-04
	LENAOUR_DENDRITIC_CELL_MATURATION_DN	-0.73	< 1.00E-04	< 1.00E-04
	CHIARADONNA_NEOPLASTIC_TRANSFORMATION_KRAS_DN	-0.66	< 1.00E-04	< 1.00E-04
	NABA_ECM_GLYCOPROTEINS	-0.8	< 1.00E-04	< 1.00E-04
	PYEON_CANCER_HEAD_AND_NECK_VS_CERVICAL_UP	0.39	< 1.00E-04	< 1.00E-04
	REACTOME_CELL_SURFACE_INTERACTIONS_AT_THE_VASCULAR_WALL	-0.61	< 1.00E-04	< 1.00E-04
	VECCHI_GASTRIC_CANCER_ADVANCED_VS_EARLY_UP	-0.84	< 1.00E-04	< 1.00E-04
	GAUSSMANN_MLL_AF4_FUSION_TARGETS_F_UP	-0.66	< 1.00E-04	< 1.00E-04
	GROSS_HYPOXIA_VIA_ELK3_DN	-0.65	< 1.00E-04	< 1.00E-04
	LANDIS_ERBB2_BREAST_TUMORS_324_DN	-0.68	< 1.00E-04	< 1.00E-04
	PODAR_RESPONSE_TO_ADAPHOSTIN_UP	-0.59	< 1.00E-04	< 1.00E-04
	BROWNE_HCMV_INFECTION_24HR_DN	-0.63	< 1.00E-04	< 1.00E-04
	CHIANG_LIVER_CANCER_SUBCLASS_CTNNB1_DN	-0.76	< 1.00E-04	< 1.00E-04
	CHIARADONNA_NEOPLASTIC_TRANSFORMATION_CDC25_DN	-0.63	< 1.00E-04	< 1.00E-04
	IGLESIAS_E2F_TARGETS_UP	-0.76	< 1.00E-04	< 1.00E-04
	BROCKE_APOPTOSIS_REVERSED_BY_IL6	-0.62	< 1.00E-04	< 1.00E-04
	BROWN_MYELOID_CELL_DEVELOPMENT_UP	-0.67	< 1.00E-04	< 1.00E-04
	RIGGI_EWING_SARCOMA_PROGENITOR_DN	-0.69	< 1.00E-04	< 1.00E-04
	LEE_DIFFERENTIATING_T_LYMPHOCYTE	-0.62	< 1.00E-04	< 1.00E-04
	LEE_NEURAL_CREST_STEM_CELL_UP	-0.67	< 1.00E-04	< 1.00E-04
	REACTOME_INFLUENZA_INFECTION	0.36	< 1.00E-04	< 1.00E-04
	YAMAZAKI_TCEB3_TARGETS_UP	-0.61	< 1.00E-04	< 1.00E-04
	RUIZ_TNC_TARGETS_UP	-0.62	< 1.00E-04	< 1.00E-04
	LEE_LIVER_CANCER_SURVIVAL_UP	0.33	< 1.00E-04	< 1.00E-04
	WAMUNYOKOLI_OVARIAN_CANCER_LMP_DN	-0.68	< 1.00E-04	< 1.00E-04
	AMIT_EGF_RESPONSE_480_HELA	-0.62	< 1.00E-04	< 1.00E-04
	CHIANG_LIVER_CANCER_SUBCLASS_PROLIFERATION_DN	0.4	< 1.00E-04	< 1.00E-04
	VART_KSHV_INFECTION_ANGIOGENIC_MARKERS_UP	-0.69	< 1.00E-04	< 1.00E-04
	CAIRO_LIVER_DEVELOPMENT_UP	-0.65	< 1.00E-04	< 1.00E-04
	TONKS_TARGETS_OF_RUNX1_RUNX1T1_FUSION_ERYTHROCYTE_UP	-0.66	< 1.00E-04	< 1.00E-04
	SMIRNOV_CIRCULATING_ENDOTHELIOCYTES_IN_CANCER_UP	-0.68	< 1.00E-04	< 1.00E-04
	KIM_WT1_TARGETS_12HR_UP	-0.58	< 1.00E-04	< 1.00E-04
	TAKEDA_TARGETS_OF_NUP98_HOXA9_FUSION_8D_DN	-0.71	< 1.00E-04	< 1.00E-04
	WIERENGA_STAT5A_TARGETS_UP	-0.67	< 1.00E-04	< 1.00E-04
	SERVITJA_ISLET_HNF1A_TARGETS_UP	-0.76	< 1.00E-04	< 1.00E-04
	SMID_BREAST_CANCER_LUMINAL_B_UP	0.36	< 1.00E-04	< 1.00E-04
	ELVIDGE_HYPOXIA_UP	-0.62	< 1.00E-04	< 1.00E-04
	PETROVA_ENDOTHELIUM_LYMPHATIC_VS_BLOOD_DN	-0.74	< 1.00E-04	< 1.00E-04
	ALONSO_METASTASIS_UP	-0.61	< 1.00E-04	< 1.00E-04
	DAVICIONI_MOLECULAR_ARMS_VS_ERMS_DN	-0.7	< 1.00E-04	< 1.00E-04
	REACTOME_RRNA_PROCESSING	0.43	< 1.00E-04	< 1.00E-04
	RODWELL_AGING_KIDNEY_NO_BLOOD_UP	-0.77	< 1.00E-04	< 1.00E-04
	PHONG_TNF_RESPONSE_VIA_P38_PARTIAL	-0.68	< 1.00E-04	< 1.00E-04
	BROWNE_HCMV_INFECTION_18HR_DN	-0.62	< 1.00E-04	< 1.00E-04
	HAHTOLA_MYCOSIS_FUNGOIDES_SKIN_UP	-0.62	< 1.00E-04	< 1.00E-04
	KEGG_CHEMOKINE_SIGNALING_PATHWAY	-0.59	< 1.00E-04	< 1.00E-04
	MCBRYAN_PUBERTAL_TGFB1_TARGETS_UP	-0.66	< 1.00E-04	< 1.00E-04
	NAGASHIMA_NRG1_SIGNALING_UP	-0.62	< 1.00E-04	< 1.00E-04
	PLASARI_TGFB1_TARGETS_10HR_UP	-0.71	< 1.00E-04	< 1.00E-04
	RICKMAN_TUMOR_DIFFERENTIATED_WELL_VS_POORLY_UP	0.3	< 1.00E-04	< 1.00E-04
	SENESE_HDAC1_AND_HDAC2_TARGETS_DN	-0.7	< 1.00E-04	< 1.00E-04
	MIYAGAWA_TARGETS_OF_EWSR1_ETS_FUSIONS_DN	-0.72	< 1.00E-04	< 1.00E-04
	SENESE_HDAC1_TARGETS_DN	-0.58	< 1.00E-04	< 1.00E-04
	KONDO_EZH2_TARGETS	-0.6	< 1.00E-04	< 1.00E-04
	WU_CELL_MIGRATION	-0.67	< 1.00E-04	< 1.00E-04
	PICCALUGA_ANGIOIMMUNOBLASTIC_LYMPHOMA_UP	-0.77	< 1.00E-04	< 1.00E-04
	VERHAAK_AML_WITH_NPM1_MUTATED_UP	-0.71	< 1.00E-04	< 1.00E-04
	ZHANG_RESPONSE_TO_IKK_INHIBITOR_AND_TNF_UP	-0.63	< 1.00E-04	< 1.00E-04
	JISON_SICKLE_CELL_DISEASE_UP	-0.6	< 1.00E-04	< 1.00E-04
	KYNG_DNA_DAMAGE_DN	-0.59	< 1.00E-04	< 1.00E-04
	SENGUPTA_NASOPHARYNGEAL_CARCINOMA_DN	0.5	< 1.00E-04	< 1.00E-04
	TONKS_TARGETS_OF_RUNX1_RUNX1T1_FUSION_HSC_UP	-0.66	< 1.00E-04	< 1.00E-04
	WONG_MITOCHONDRIA_GENE_MODULE	0.31	< 1.00E-04	< 1.00E-04
	KOYAMA_SEMA3B_TARGETS_UP	-0.55	< 1.00E-04	< 1.00E-04
	TONKS_TARGETS_OF_RUNX1_RUNX1T1_FUSION_HSC_DN	-0.66	< 1.00E-04	< 1.00E-04
	KIM_WT1_TARGETS_12HR_DN	-0.56	< 1.00E-04	< 1.00E-04
	NABA_ECM_REGULATORS	-0.68	< 1.00E-04	< 1.00E-04
	SENESE_HDAC1_AND_HDAC2_TARGETS_UP	-0.62	< 1.00E-04	< 1.00E-04
	BILD_HRAS_ONCOGENIC_SIGNATURE	-0.6	< 1.00E-04	< 1.00E-04
	KEGG_FOCAL_ADHESION	-0.66	< 1.00E-04	< 1.00E-04
	MARKEY_RB1_ACUTE_LOF_DN	-0.73	< 1.00E-04	< 1.00E-04
	MANALO_HYPOXIA_UP	-0.65	< 1.00E-04	< 1.00E-04
	WAMUNYOKOLI_OVARIAN_CANCER_LMP_UP	0.34	< 1.00E-04	< 1.00E-04
	NABA_CORE_MATRISOME	-0.82	< 1.00E-04	< 1.00E-04
	CHICAS_RB1_TARGETS_GROWING	-0.59	< 1.00E-04	< 1.00E-04
	JAATINEN_HEMATOPOIETIC_STEM_CELL_DN	-0.74	< 1.00E-04	< 1.00E-04
	ROZANOV_MMP14_TARGETS_UP	-0.71	< 1.00E-04	< 1.00E-04
	BOQUEST_STEM_CELL_DN	-0.55	< 1.00E-04	< 1.00E-04
	OSWALD_HEMATOPOIETIC_STEM_CELL_IN_COLLAGEN_GEL_UP	-0.59	< 1.00E-04	< 1.00E-04
	ZHENG_GLIOBLASTOMA_PLASTICITY_UP	-0.56	< 1.00E-04	< 1.00E-04
	CREIGHTON_ENDOCRINE_THERAPY_RESISTANCE_2	0.48	< 1.00E-04	< 1.00E-04
	KIM_WT1_TARGETS_UP	-0.62	< 1.00E-04	< 1.00E-04
	WANG_SMARCE1_TARGETS_UP	-0.77	< 1.00E-04	< 1.00E-04
	DURAND_STROMA_S_UP	-0.67	< 1.00E-04	< 1.00E-04
	NAKAMURA_TUMOR_ZONE_PERIPHERAL_VS_CENTRAL_UP	-0.63	< 1.00E-04	< 1.00E-04
	VERHAAK_GLIOBLASTOMA_MESENCHYMAL	-0.75	< 1.00E-04	< 1.00E-04
	GINESTIER_BREAST_CANCER_ZNF217_AMPLIFIED_DN	0.28	< 1.00E-04	< 1.00E-04
	MCBRYAN_PUBERTAL_BREAST_4_5WK_UP	-0.58	< 1.00E-04	< 1.00E-04
	AFFAR_YY1_TARGETS_DN	-0.55	< 1.00E-04	< 1.00E-04
	RUTELLA_RESPONSE_TO_HGF_DN	-0.59	< 1.00E-04	< 1.00E-04
	REACTOME_TRANSLATION	0.31	< 1.00E-04	< 1.00E-04
	WANG_MLL_TARGETS	-0.62	< 1.00E-04	< 1.00E-04
	GAL_LEUKEMIC_STEM_CELL_DN	-0.67	< 1.00E-04	< 1.00E-04
	SABATES_COLORECTAL_ADENOMA_DN	-0.58	< 1.00E-04	< 1.00E-04
	BOYLAN_MULTIPLE_MYELOMA_C_D_DN	-0.62	< 1.00E-04	< 1.00E-04
	SENGUPTA_NASOPHARYNGEAL_CARCINOMA_UP	-0.69	< 1.00E-04	< 1.00E-04
	HIRSCH_CELLULAR_TRANSFORMATION_SIGNATURE_UP	-0.61	< 1.00E-04	< 1.00E-04
	WINTER_HYPOXIA_METAGENE	-0.65	< 1.00E-04	< 1.00E-04
	HORIUCHI_WTAP_TARGETS_UP	-0.62	< 1.00E-04	< 1.00E-04
	VANTVEER_BREAST_CANCER_ESR1_DN	-0.55	< 1.00E-04	< 1.00E-04
	KEGG_CYTOKINE_CYTOKINE_RECEPTOR_INTERACTION	-0.64	< 1.00E-04	< 1.00E-04
	MCLACHLAN_DENTAL_CARIES_UP	-0.85	< 1.00E-04	< 1.00E-04
	VERHAAK_AML_WITH_NPM1_MUTATED_DN	-0.62	< 1.00E-04	< 1.00E-04
	DANG_REGULATED_BY_MYC_DN	-0.69	< 1.00E-04	< 1.00E-04
	LI_INDUCED_T_TO_NATURAL_KILLER_UP	-0.65	< 1.00E-04	< 1.00E-04
	HOSHIDA_LIVER_CANCER_SUBCLASS_S1	-0.79	< 1.00E-04	< 1.00E-04
	IWANAGA_CARCINOGENESIS_BY_KRAS_PTEN_DN	-0.59	< 1.00E-04	< 1.00E-04
	CHEMNITZ_RESPONSE_TO_PROSTAGLANDIN_E2_DN	0.3	< 1.00E-04	< 1.00E-04
	TORCHIA_TARGETS_OF_EWSR1_FLI1_FUSION_DN	-0.57	< 1.00E-04	< 1.00E-04
	KINSEY_TARGETS_OF_EWSR1_FLII_FUSION_DN	-0.66	< 1.00E-04	< 1.00E-04
	QI_PLASMACYTOMA_UP	-0.65	< 1.00E-04	< 1.00E-04
	KAAB_HEART_ATRIUM_VS_VENTRICLE_UP	-0.62	< 1.00E-04	< 1.00E-04
	ONDER_CDH1_TARGETS_2_UP	-0.75	< 1.00E-04	< 1.00E-04
	DAVICIONI_TARGETS_OF_PAX_FOXO1_FUSIONS_UP	-0.66	< 1.00E-04	< 1.00E-04
	REACTOME_PLATELET_ACTIVATION_SIGNALING_AND_AGGREGATION	-0.58	< 1.00E-04	< 1.00E-04
	LU_AGING_BRAIN_UP	-0.56	< 1.00E-04	< 1.00E-04
	BOQUEST_STEM_CELL_UP	-0.78	< 1.00E-04	< 1.00E-04
	CHARAFE_BREAST_CANCER_LUMINAL_VS_BASAL_UP	0.26	< 1.00E-04	< 1.00E-04
	ODONNELL_TFRC_TARGETS_UP	-0.54	< 1.00E-04	< 1.00E-04
	HELLER_HDAC_TARGETS_SILENCED_BY_METHYLATION_DN	-0.55	< 1.00E-04	< 1.00E-04
	OISHI_CHOLANGIOMA_STEM_CELL_LIKE_DN	-0.65	< 1.00E-04	< 1.00E-04
	POOLA_INVASIVE_BREAST_CANCER_UP	-0.81	< 1.00E-04	< 1.00E-04
	REACTOME_EXTRACELLULAR_MATRIX_ORGANIZATION	-0.75	< 1.00E-04	< 1.00E-04
	WALLACE_PROSTATE_CANCER_RACE_UP	-0.71	< 1.00E-04	< 1.00E-04
	NABA_SECRETED_FACTORS	-0.61	< 1.00E-04	< 1.00E-04
	HELLER_HDAC_TARGETS_DN	-0.53	< 1.00E-04	< 1.00E-04
	PASINI_SUZ12_TARGETS_DN	-0.71	< 1.00E-04	< 1.00E-04
	RICKMAN_TUMOR_DIFFERENTIATED_WELL_VS_POORLY_DN	-0.57	< 1.00E-04	< 1.00E-04
	GENTILE_UV_HIGH_DOSE_DN	-0.53	< 1.00E-04	< 1.00E-04
	HELLER_SILENCED_BY_METHYLATION_UP	-0.6	< 1.00E-04	< 1.00E-04
	DEURIG_T_CELL_PROLYMPHOCYTIC_LEUKEMIA_DN	-0.59	< 1.00E-04	< 1.00E-04
	CHYLA_CBFA2T3_TARGETS_UP	-0.57	< 1.00E-04	< 1.00E-04
	DELACROIX_RARG_BOUND_MEF	-0.54	< 1.00E-04	< 1.00E-04
	SCHAEFFER_PROSTATE_DEVELOPMENT_48HR_DN	-0.61	< 1.00E-04	< 1.00E-04
	COLINA_TARGETS_OF_4EBP1_AND_4EBP2	-0.53	< 1.00E-04	< 1.00E-04
	TOYOTA_TARGETS_OF_MIR34B_AND_MIR34C	0.3	< 1.00E-04	< 1.00E-04
	RUTELLA_RESPONSE_TO_CSF2RB_AND_IL4_DN	-0.64	< 1.00E-04	< 1.00E-04
	GOLDRATH_ANTIGEN_RESPONSE	-0.6	< 1.00E-04	< 1.00E-04
	LIM_MAMMARY_STEM_CELL_DN	0.3	< 1.00E-04	< 1.00E-04
	SANSOM_APC_TARGETS_DN	-0.54	< 1.00E-04	< 1.00E-04
	FOSTER_TOLERANT_MACROPHAGE_DN	-0.63	< 1.00E-04	< 1.00E-04
	ZHOU_INFLAMMATORY_RESPONSE_LIVE_UP	-0.54	< 1.00E-04	< 1.00E-04
	REACTOME_METABOLISM_OF_AMINO_ACIDS_AND_DERIVATIVES	0.31	< 1.00E-04	< 1.00E-04
	CHARAFE_BREAST_CANCER_LUMINAL_VS_MESENCHYMAL_UP	0.4	< 1.00E-04	< 1.00E-04
	LINDGREN_BLADDER_CANCER_CLUSTER_1_DN	-0.52	< 1.00E-04	< 1.00E-04
	LEI_MYB_TARGETS	-0.62	< 1.00E-04	< 1.00E-04
	RIGGI_EWING_SARCOMA_PROGENITOR_UP	-0.63	< 1.00E-04	< 1.00E-04
	CUI_TCF21_TARGETS_2_UP	-0.56	< 1.00E-04	< 1.00E-04
	OISHI_CHOLANGIOMA_STEM_CELL_LIKE_UP	0.3	< 1.00E-04	< 1.00E-04
	RUTELLA_RESPONSE_TO_CSF2RB_AND_IL4_UP	-0.56	< 1.00E-04	< 1.00E-04
	PHONG_TNF_RESPONSE_NOT_VIA_P38	-0.6	< 1.00E-04	< 1.00E-04
	HAN_SATB1_TARGETS_DN	-0.53	< 1.00E-04	< 1.00E-04
	ZHOU_INFLAMMATORY_RESPONSE_FIMA_UP	-0.52	< 1.00E-04	< 1.00E-04
	FULCHER_INFLAMMATORY_RESPONSE_LECTIN_VS_LPS_DN	-0.62	< 1.00E-04	< 1.00E-04
	KUMAR_TARGETS_OF_MLL_AF9_FUSION	-0.53	< 1.00E-04	< 1.00E-04
	STEIN_ESRRA_TARGETS_UP	0.26	< 1.00E-04	< 1.00E-04
	LINDGREN_BLADDER_CANCER_CLUSTER_2B	-0.79	< 1.00E-04	< 1.00E-04
	BERENJENO_TRANSFORMED_BY_RHOA_DN	-0.62	< 1.00E-04	< 1.00E-04
	SCHUETZ_BREAST_CANCER_DUCTAL_INVASIVE_UP	-0.87	< 1.00E-04	< 1.00E-04
	SENESE_HDAC1_TARGETS_UP	-0.51	< 1.00E-04	< 1.00E-04
	GRUETZMANN_PANCREATIC_CANCER_UP	-0.67	< 1.00E-04	< 1.00E-04
	IVANOVA_HEMATOPOIESIS_LATE_PROGENITOR	-0.52	< 1.00E-04	< 1.00E-04
	MILI_PSEUDOPODIA_CHEMOTAXIS_DN	-0.55	< 1.00E-04	< 1.00E-04
	ZWANG_CLASS_1_TRANSIENTLY_INDUCED_BY_EGF	-0.53	< 1.00E-04	< 1.00E-04
	JOHNSTONE_PARVB_TARGETS_3_UP	-0.55	< 1.00E-04	< 1.00E-04
	MULLIGHAN_MLL_SIGNATURE_1_UP	-0.53	< 1.00E-04	< 1.00E-04
	THUM_SYSTOLIC_HEART_FAILURE_UP	-0.7	< 1.00E-04	< 1.00E-04
	LIM_MAMMARY_STEM_CELL_UP	-0.72	< 1.00E-04	< 1.00E-04
	CHARAFE_BREAST_CANCER_LUMINAL_VS_MESENCHYMAL_DN	-0.74	< 1.00E-04	< 1.00E-04
	SENESE_HDAC3_TARGETS_DN	-0.5	< 1.00E-04	< 1.00E-04
	RODWELL_AGING_KIDNEY_UP	-0.75	< 1.00E-04	< 1.00E-04
	CHARAFE_BREAST_CANCER_LUMINAL_VS_BASAL_DN	-0.64	< 1.00E-04	< 1.00E-04
	LIU_PROSTATE_CANCER_DN	-0.64	< 1.00E-04	< 1.00E-04
	RUTELLA_RESPONSE_TO_HGF_VS_CSF2RB_AND_IL4_UP	-0.64	< 1.00E-04	< 1.00E-04
	SWEET_LUNG_CANCER_KRAS_DN	-0.67	< 1.00E-04	< 1.00E-04
	TARTE_PLASMA_CELL_VS_PLASMABLAST_UP	-0.61	< 1.00E-04	< 1.00E-04
	PILON_KLF1_TARGETS_UP	-0.56	< 1.00E-04	< 1.00E-04
	HAN_SATB1_TARGETS_UP	-0.58	< 1.00E-04	< 1.00E-04
	MATSUDA_NATURAL_KILLER_DIFFERENTIATION	-0.55	< 1.00E-04	< 1.00E-04
	SENESE_HDAC3_TARGETS_UP	-0.57	< 1.00E-04	< 1.00E-04
	RUTELLA_RESPONSE_TO_HGF_UP	-0.61	< 1.00E-04	< 1.00E-04
	BRUINS_UVC_RESPONSE_VIA_TP53_GROUP_B	-0.54	< 1.00E-04	< 1.00E-04
	DUTERTRE_ESTRADIOL_RESPONSE_24HR_DN	-0.59	< 1.00E-04	< 1.00E-04
	SATO_SILENCED_BY_METHYLATION_IN_PANCREATIC_CANCER_1	-0.56	< 1.00E-04	< 1.00E-04
	BOQUEST_STEM_CELL_CULTURED_VS_FRESH_UP	-0.64	< 1.00E-04	< 1.00E-04
	REN_ALVEOLAR_RHABDOMYOSARCOMA_DN	-0.74	< 1.00E-04	< 1.00E-04
	MOOTHA_HUMAN_MITODB_6_2002	0.32	< 1.00E-04	< 1.00E-04
	REACTOME_SIGNALING_BY_INTERLEUKINS	-0.57	< 1.00E-04	< 1.00E-04
	REACTOME_NEUTROPHIL_DEGRANULATION	-0.61	< 1.00E-04	< 1.00E-04
	SWEET_LUNG_CANCER_KRAS_UP	-0.53	< 1.00E-04	< 1.00E-04
	BAELDE_DIABETIC_NEPHROPATHY_DN	-0.54	< 1.00E-04	< 1.00E-04
	MOOTHA_MITOCHONDRIA	0.31	< 1.00E-04	< 1.00E-04
	DOUGLAS_BMI1_TARGETS_UP	-0.53	< 1.00E-04	< 1.00E-04
	CHICAS_RB1_TARGETS_CONFLUENT	-0.7	< 1.00E-04	< 1.00E-04
	MARTINEZ_RB1_TARGETS_DN	-0.52	< 1.00E-04	< 1.00E-04
	CHICAS_RB1_TARGETS_SENESCENT	-0.54	< 1.00E-04	< 1.00E-04
	FULCHER_INFLAMMATORY_RESPONSE_LECTIN_VS_LPS_UP	-0.58	< 1.00E-04	< 1.00E-04
	ONDER_CDH1_TARGETS_2_DN	-0.49	< 1.00E-04	< 1.00E-04
	SMID_BREAST_CANCER_NORMAL_LIKE_UP	-0.65	< 1.00E-04	< 1.00E-04
	DELYS_THYROID_CANCER_UP	-0.68	< 1.00E-04	< 1.00E-04
	BROWNE_HCMV_INFECTION_48HR_DN	-0.56	< 1.00E-04	< 1.00E-04
	REACTOME_SIGNALING_BY_RECEPTOR_TYROSINE_KINASES	-0.55	< 1.00E-04	< 1.00E-04
	MILI_PSEUDOPODIA_HAPTOTAXIS_DN	-0.53	< 1.00E-04	< 1.00E-04
	WEST_ADRENOCORTICAL_TUMOR_DN	-0.57	< 1.00E-04	< 1.00E-04
	MARTINEZ_TP53_TARGETS_UP	-0.56	< 1.00E-04	< 1.00E-04
	MARTENS_TRETINOIN_RESPONSE_UP	-0.53	< 1.00E-04	< 1.00E-04
	REACTOME_METABOLISM_OF_RNA	0.24	< 1.00E-04	< 1.00E-04
	KRIGE_RESPONSE_TO_TOSEDOSTAT_24HR_UP	-0.52	< 1.00E-04	< 1.00E-04
	MARTINEZ_RB1_AND_TP53_TARGETS_UP	-0.57	< 1.00E-04	< 1.00E-04
	SMID_BREAST_CANCER_LUMINAL_B_DN	-0.66	< 1.00E-04	< 1.00E-04
	FLECHNER_BIOPSY_KIDNEY_TRANSPLANT_OK_VS_DONOR_UP	-0.52	< 1.00E-04	< 1.00E-04
	KRIEG_HYPOXIA_NOT_VIA_KDM3A	-0.53	< 1.00E-04	< 1.00E-04
	REACTOME_HEMOSTASIS	-0.55	< 1.00E-04	< 1.00E-04
	CAIRO_HEPATOBLASTOMA_CLASSES_UP	0.25	< 1.00E-04	< 1.00E-04
	FORTSCHEGGER_PHF8_TARGETS_DN	-0.51	< 1.00E-04	< 1.00E-04
	LEE_BMP2_TARGETS_UP	-0.53	< 1.00E-04	< 1.00E-04
	NABA_MATRISOME_ASSOCIATED	-0.62	< 1.00E-04	< 1.00E-04
	MARTINEZ_RB1_TARGETS_UP	-0.51	< 1.00E-04	< 1.00E-04
	SPIELMAN_LYMPHOBLAST_EUROPEAN_VS_ASIAN_DN	-0.5	< 1.00E-04	< 1.00E-04
	WONG_ADULT_TISSUE_STEM_MODULE	-0.63	< 1.00E-04	< 1.00E-04
	REACTOME_ADAPTIVE_IMMUNE_SYSTEM	-0.54	< 1.00E-04	< 1.00E-04
	CUI_TCF21_TARGETS_2_DN	-0.52	< 1.00E-04	< 1.00E-04
	SMID_BREAST_CANCER_BASAL_UP	-0.47	< 1.00E-04	< 1.00E-04
	KOINUMA_TARGETS_OF_SMAD2_OR_SMAD3	-0.53	< 1.00E-04	< 1.00E-04
	FISCHER_DREAM_TARGETS	0.22	< 1.00E-04	< 1.00E-04
	ONKEN_UVEAL_MELANOMA_UP	-0.52	< 1.00E-04	< 1.00E-04
	PUJANA_CHEK2_PCC_NETWORK	-0.2	< 1.00E-04	< 1.00E-04
	ACEVEDO_LIVER_CANCER_UP	-0.49	< 1.00E-04	< 1.00E-04
	MEISSNER_BRAIN_HCP_WITH_H3K4ME3_AND_H3K27ME3	-0.48	< 1.00E-04	< 1.00E-04
	NABA_MATRISOME	-0.71	< 1.00E-04	< 1.00E-04
	REACTOME_CYTOKINE_SIGNALING_IN_IMMUNE_SYSTEM	-0.5	< 1.00E-04	< 1.00E-04
	NUYTTEN_EZH2_TARGETS_UP	-0.56	< 1.00E-04	< 1.00E-04
	BRUINS_UVC_RESPONSE_LATE	-0.48	< 1.00E-04	< 1.00E-04
	REACTOME_INNATE_IMMUNE_SYSTEM	-0.54	< 1.00E-04	< 1.00E-04
	CHEN_METABOLIC_SYNDROM_NETWORK	-0.67	< 1.00E-04	< 1.00E-04
	DODD_NASOPHARYNGEAL_CARCINOMA_UP	0.31	< 1.00E-04	< 1.00E-04
	DODD_NASOPHARYNGEAL_CARCINOMA_DN	-0.5	< 1.00E-04	< 1.00E-04
	PUJANA_BRCA1_PCC_NETWORK	-0.21	< 1.00E-04	< 1.00E-04
	FRIDMAN_SENESCENCE_DN	-0.88	0.0002	0.00216
	SPIRA_SMOKERS_LUNG_CANCER_DN	0.84	0.0002	0.00216
	REACTOME_DISSOLUTION_OF_FIBRIN_CLOT	-0.88	0.0002	0.00216
	FINAK_BREAST_CANCER_SDPP_SIGNATURE	-0.86	0.0002	0.00216
	OSADA_ASCL1_TARGETS_DN	-0.8	0.0002	0.00216
	PID_TOLL_ENDOGENOUS_PATHWAY	-0.8	0.0002	0.00216
	REACTOME_A_TETRASACCHARIDE_LINKER_SEQUENCE_IS_REQUIRED_FOR_GAG_SYNTHESIS	-0.8	0.0002	0.00216
	BERENJENO_TRANSFORMED_BY_RHOA_REVERSIBLY_DN	-0.79	0.0002	0.00216
	BERENJENO_TRANSFORMED_BY_RHOA_FOREVER_DN	-0.8	0.0002	0.00216
	DAVIES_MULTIPLE_MYELOMA_VS_MGUS_DN	-0.8	0.0002	0.00216
	BIOCARTA_NKT_PATHWAY	-0.77	0.0002	0.00216
	KEGG_ASTHMA	-0.79	0.0002	0.00216
	ABRAHAM_ALPC_VS_MULTIPLE_MYELOMA_UP	-0.81	0.0002	0.00216
	GILDEA_METASTASIS	-0.8	0.0002	0.00216
	OUELLET_CULTURED_OVARIAN_CANCER_INVASIVE_VS_LMP_DN	-0.79	0.0002	0.00216
	SCHOEN_NFKB_SIGNALING	-0.75	0.0002	0.00216
	TAKEDA_TARGETS_OF_NUP98_HOXA9_FUSION_6HR_DN	-0.73	0.0002	0.00216
	REACTOME_CHONDROITIN_SULFATE_DERMATAN_SULFATE_METABOLISM	-0.73	0.0002	0.00216
	WEINMANN_ADAPTATION_TO_HYPOXIA_DN	-0.75	0.0002	0.00216
	KEGG_TYPE_I_DIABETES_MELLITUS	-0.72	0.0002	0.00216
	GRAHAM_CML_QUIESCENT_VS_NORMAL_QUIESCENT_DN	-0.75	0.0002	0.00216
	LIU_SMARCA4_TARGETS	-0.76	0.0002	0.00216
	TSENG_ADIPOGENIC_POTENTIAL_DN	-0.75	0.0002	0.00216
	JAEGER_METASTASIS_UP	-0.73	0.0002	0.00216
	REACTOME_INTERLEUKIN_10_SIGNALING	-0.75	0.0002	0.00216
	LEE_TARGETS_OF_PTCH1_AND_SUFU_UP	-0.72	0.0002	0.00216
	SAGIV_CD24_TARGETS_DN	-0.72	0.0002	0.00216
	CHIARADONNA_NEOPLASTIC_TRANSFORMATION_KRAS_CDC25_UP	-0.72	0.0002	0.00216
	HENDRICKS_SMARCA4_TARGETS_UP	-0.71	0.0002	0.00216
	DASU_IL6_SIGNALING_UP	-0.69	0.0002	0.00216
	HOWLIN_PUBERTAL_MAMMARY_GLAND	-0.7	0.0002	0.00216
	LEE_LIVER_CANCER_MYC_E2F1_UP	-0.7	0.0002	0.00216
	POMEROY_MEDULLOBLASTOMA_DESMOPLASIC_VS_CLASSIC_DN	-0.69	0.0002	0.00216
	HERNANDEZ_ABERRANT_MITOSIS_BY_DOCETACEL_2NM_UP	-0.65	0.0002	0.00216
	GHANDHI_BYSTANDER_IRRADIATION_UP	-0.66	0.0002	0.00216
	PEDERSEN_TARGETS_OF_611CTF_ISOFORM_OF_ERBB2	-0.66	0.0002	0.00216
	RADMACHER_AML_PROGNOSIS	-0.67	0.0002	0.00216
	KEGG_COMPLEMENT_AND_COAGULATION_CASCADES	-0.67	0.0002	0.00216
	KEGG_VIRAL_MYOCARDITIS	-0.66	0.0002	0.00216
	KEGG_ANTIGEN_PROCESSING_AND_PRESENTATION	-0.65	0.0002	0.00216
	REACTOME_SIGNALING_BY_MET	-0.67	0.0002	0.00216
	MORI_MATURE_B_LYMPHOCYTE_UP	-0.64	0.0002	0.00216
	BOSCO_TH1_CYTOTOXIC_MODULE	-0.63	0.0002	0.00216
	LIM_MAMMARY_LUMINAL_MATURE_UP	0.4	0.0002	0.00216
	NAKAYAMA_SOFT_TISSUE_TUMORS_PCA2_UP	-0.64	0.0002	0.00216
	WINZEN_DEGRADED_VIA_KHSRP	-0.64	0.0002	0.00216
	SASSON_RESPONSE_TO_GONADOTROPHINS_DN	-0.64	0.0002	0.00216
	TSENG_IRS1_TARGETS_UP	-0.63	0.0002	0.00216
	PECE_MAMMARY_STEM_CELL_DN	-0.62	0.0002	0.00216
	REACTOME_SRP_DEPENDENT_COTRANSLATIONAL_PROTEIN_TARGETING_TO_MEMBRANE	0.36	0.0002	0.00216
	SCHAEFFER_PROSTATE_DEVELOPMENT_6HR_UP	-0.62	0.0002	0.00216
	GROSS_HYPOXIA_VIA_ELK3_AND_HIF1A_UP	-0.62	0.0002	0.00216
	RUIZ_TNC_TARGETS_DN	-0.59	0.0002	0.00216
	SHETH_LIVER_CANCER_VS_TXNIP_LOSS_PAM2	-0.59	0.0002	0.00216
	VANTVEER_BREAST_CANCER_ESR1_UP	0.32	0.0002	0.00216
	ZWANG_CLASS_3_TRANSIENTLY_INDUCED_BY_EGF	-0.58	0.0002	0.00216
	YAGI_AML_FAB_MARKERS	-0.57	0.0002	0.00216
	SHETH_LIVER_CANCER_VS_TXNIP_LOSS_PAM1	-0.54	0.0002	0.00216
	MIYAGAWA_TARGETS_OF_EWSR1_ETS_FUSIONS_UP	-0.55	0.0002	0.00216
	CONCANNON_APOPTOSIS_BY_EPOXOMICIN_UP	-0.53	0.0002	0.00216
	BORCZUK_MALIGNANT_MESOTHELIOMA_UP	-0.52	0.0002	0.00216
	SMID_BREAST_CANCER_RELAPSE_IN_BONE_DN	-0.52	0.0002	0.00216
	MARTENS_BOUND_BY_PML_RARA_FUSION	-0.5	0.0002	0.00216
	YAGI_AML_WITH_T_8_21_TRANSLOCATION	-0.5	0.0002	0.00216
	MULLIGHAN_MLL_SIGNATURE_2_UP	-0.49	0.0002	0.00216
	MARSON_BOUND_BY_E2F4_UNSTIMULATED	-0.17	0.0002	0.00216
	BONOME_OVARIAN_CANCER_SURVIVAL_SUBOPTIMAL_DEBULKING	-0.48	0.0002	0.00216
	ENK_UV_RESPONSE_EPIDERMIS_DN	-0.48	0.0002	0.00216
	FEVR_CTNNB1_TARGETS_UP	-0.48	0.0002	0.00216
	BUYTAERT_PHOTODYNAMIC_THERAPY_STRESS_DN	-0.48	0.0002	0.00216
	GOBERT_OLIGODENDROCYTE_DIFFERENTIATION_DN	-0.45	0.0002	0.00216
	VERRECCHIA_RESPONSE_TO_TGFB1_C4	-0.9	0.0004	0.00391
	KEGG_AMINOACYL_TRNA_BIOSYNTHESIS	0.78	0.0004	0.00391
	LEE_LIVER_CANCER_HEPATOBLAST	-0.85	0.0004	0.00391
	MATTHEWS_AP1_TARGETS	-0.84	0.0004	0.00391
	REACTOME_CROSSLINKING_OF_COLLAGEN_FIBRILS	-0.87	0.0004	0.00391
	SARTIPY_BLUNTED_BY_INSULIN_RESISTANCE_UP	-0.84	0.0004	0.00391
	GAUSSMANN_MLL_AF4_FUSION_TARGETS_E_DN	-0.82	0.0004	0.00391
	GRAHAM_CML_QUIESCENT_VS_CML_DIVIDING_UP	-0.81	0.0004	0.00391
	AMIT_EGF_RESPONSE_240_MCF10A	-0.8	0.0004	0.00391
	BERENJENO_TRANSFORMED_BY_RHOA_FOREVER_UP	-0.83	0.0004	0.00391
	MISHRA_CARCINOMA_ASSOCIATED_FIBROBLAST_UP	-0.84	0.0004	0.00391
	LI_CISPLATIN_RESISTANCE_DN	-0.77	0.0004	0.00391
	CHIANG_LIVER_CANCER_SUBCLASS_INTERFERON_UP	-0.77	0.0004	0.00391
	DACOSTA_ERCC3_ALLELE_XPCS_VS_TTD_UP	-0.77	0.0004	0.00391
	KAMIKUBO_MYELOID_CEBPA_NETWORK	-0.77	0.0004	0.00391
	WILENSKY_RESPONSE_TO_DARAPLADIB	-0.78	0.0004	0.00391
	LI_WILMS_TUMOR_VS_FETAL_KIDNEY_2_UP	-0.76	0.0004	0.00391
	SHIN_B_CELL_LYMPHOMA_CLUSTER_3	-0.78	0.0004	0.00391
	PID_SYNDECAN_4_PATHWAY	-0.74	0.0004	0.00391
	BOHN_PRIMARY_IMMUNODEFICIENCY_SYNDROM_DN	-0.76	0.0004	0.00391
	KEGG_ALLOGRAFT_REJECTION	-0.75	0.0004	0.00391
	VALK_AML_WITH_FLT3_ITD	-0.76	0.0004	0.00391
	REACTOME_COMPLEX_I_BIOGENESIS	0.54	0.0004	0.00391
	WINTER_HYPOXIA_DN	-0.73	0.0004	0.00391
	KUROZUMI_RESPONSE_TO_ONCOCYTIC_VIRUS	-0.72	0.0004	0.00391
	MCDOWELL_ACUTE_LUNG_INJURY_UP	-0.71	0.0004	0.00391
	CHEN_LVAD_SUPPORT_OF_FAILING_HEART_DN	-0.73	0.0004	0.00391
	ZHENG_IL22_SIGNALING_UP	-0.71	0.0004	0.00391
	GARGALOVIC_RESPONSE_TO_OXIDIZED_PHOSPHOLIPIDS_TURQUOISE_DN	0.48	0.0004	0.00391
	VILIMAS_NOTCH1_TARGETS_UP	-0.7	0.0004	0.00391
	AMIT_SERUM_RESPONSE_240_MCF10A	-0.68	0.0004	0.00391
	PYEON_HPV_POSITIVE_TUMORS_UP	0.51	0.0004	0.00391
	AMIT_SERUM_RESPONSE_60_MCF10A	-0.7	0.0004	0.00391
	AMIT_SERUM_RESPONSE_120_MCF10A	-0.67	0.0004	0.00391
	TAKEDA_TARGETS_OF_NUP98_HOXA9_FUSION_6HR_UP	-0.65	0.0004	0.00391
	RICKMAN_TUMOR_DIFFERENTIATED_WELL_VS_MODERATELY_UP	0.44	0.0004	0.00391
	ROSS_AML_WITH_MLL_FUSIONS	-0.64	0.0004	0.00391
	BROWNE_HCMV_INFECTION_20HR_DN	-0.61	0.0004	0.00391
	KEGG_TOLL_LIKE_RECEPTOR_SIGNALING_PATHWAY	-0.62	0.0004	0.00391
	VECCHI_GASTRIC_CANCER_ADVANCED_VS_EARLY_DN	0.4	0.0004	0.00391
	PICCALUGA_ANGIOIMMUNOBLASTIC_LYMPHOMA_DN	-0.61	0.0004	0.00391
	REACTOME_GLYCOSAMINOGLYCAN_METABOLISM	-0.63	0.0004	0.00391
	POOLA_INVASIVE_BREAST_CANCER_DN	0.34	0.0004	0.00391
	COLDREN_GEFITINIB_RESISTANCE_DN	0.31	0.0004	0.00391
	TIEN_INTESTINE_PROBIOTICS_6HR_DN	-0.56	0.0004	0.00391
	KIM_WT1_TARGETS_8HR_UP	-0.56	0.0004	0.00391
	CAIRO_HEPATOBLASTOMA_CLASSES_DN	-0.55	0.0004	0.00391
	UDAYAKUMAR_MED1_TARGETS_DN	-0.54	0.0004	0.00391
	YOSHIMURA_MAPK8_TARGETS_DN	-0.5	0.0004	0.00391
	ZHENG_BOUND_BY_FOXP3	-0.5	0.0004	0.00391
	MIKKELSEN_MEF_HCP_WITH_H3K27ME3	0.21	0.0004	0.00391
	HELLER_HDAC_TARGETS_SILENCED_BY_METHYLATION_UP	-0.5	0.0004	0.00391
	MASSARWEH_TAMOXIFEN_RESISTANCE_UP	-0.5	0.0004	0.00391
	MARTENS_TRETINOIN_RESPONSE_DN	-0.21	0.0004	0.00391
	MAHADEVAN_GIST_MORPHOLOGICAL_SWITCH	-0.85	0.0006	0.00557
	REACTOME_CHONDROITIN_SULFATE_BIOSYNTHESIS	-0.85	0.0006	0.00557
	KORKOLA_TERATOMA_UP	-0.83	0.0006	0.00557
	KANG_AR_TARGETS_UP	-0.82	0.0006	0.00557
	PEDERSEN_METASTASIS_BY_ERBB2_ISOFORM_6	-0.82	0.0006	0.00557
	GROSS_ELK3_TARGETS_UP	-0.76	0.0006	0.00557
	VALK_AML_CLUSTER_5	-0.75	0.0006	0.00557
	PARK_TRETINOIN_RESPONSE_AND_PML_RARA_FUSION	-0.77	0.0006	0.00557
	KEGG_AUTOIMMUNE_THYROID_DISEASE	-0.71	0.0006	0.00557
	GRAHAM_CML_QUIESCENT_VS_NORMAL_DIVIDING_UP	-0.7	0.0006	0.00557
	DIRMEIER_LMP1_RESPONSE_LATE_UP	-0.69	0.0006	0.00557
	JOHANSSON_GLIOMAGENESIS_BY_PDGFB_UP	-0.69	0.0006	0.00557
	NAGASHIMA_EGF_SIGNALING_UP	-0.69	0.0006	0.00557
	HOQUE_METHYLATED_IN_CANCER	-0.67	0.0006	0.00557
	YAO_TEMPORAL_RESPONSE_TO_PROGESTERONE_CLUSTER_1	-0.66	0.0006	0.00557
	PID_IL12_2PATHWAY	-0.67	0.0006	0.00557
	AKL_HTLV1_INFECTION_DN	-0.66	0.0006	0.00557
	MCBRYAN_PUBERTAL_BREAST_6_7WK_DN	-0.64	0.0006	0.00557
	SMID_BREAST_CANCER_LUMINAL_A_UP	-0.64	0.0006	0.00557
	NAKAMURA_ADIPOGENESIS_LATE_UP	-0.63	0.0006	0.00557
	WIERENGA_STAT5A_TARGETS_GROUP1	-0.62	0.0006	0.00557
	REACTOME_DISEASES_OF_GLYCOSYLATION	-0.59	0.0006	0.00557
	WIERENGA_STAT5A_TARGETS_DN	-0.56	0.0006	0.00557
	JISON_SICKLE_CELL_DISEASE_DN	0.3	0.0006	0.00557
	OSMAN_BLADDER_CANCER_UP	-0.5	0.0006	0.00557
	KRIGE_RESPONSE_TO_TOSEDOSTAT_6HR_UP	-0.46	0.0006	0.00557
	KOBAYASHI_EGFR_SIGNALING_6HR_DN	-0.82	0.0008	0.00716
	REACTOME_DEFECTIVE_B4GALT7_CAUSES_EDS_PROGEROID_TYPE	-0.82	0.0008	0.00716
	CHEOK_RESPONSE_TO_HD_MTX_UP	-0.82	0.0008	0.00716
	VERRECCHIA_RESPONSE_TO_TGFB1_C2	-0.82	0.0008	0.00716
	PID_INTEGRIN_A9B1_PATHWAY	-0.78	0.0008	0.00716
	BOYAULT_LIVER_CANCER_SUBCLASS_G5_DN	-0.79	0.0008	0.00716
	REACTOME_GENERATION_OF_SECOND_MESSENGER_MOLECULES	-0.74	0.0008	0.00716
	BOQUEST_STEM_CELL_CULTURED_VS_FRESH_DN	-0.77	0.0008	0.00716
	PLASARI_TGFB1_TARGETS_1HR_UP	-0.76	0.0008	0.00716
	ZHAN_MULTIPLE_MYELOMA_DN	-0.72	0.0008	0.00716
	MORI_IMMATURE_B_LYMPHOCYTE_UP	-0.69	0.0008	0.00716
	REACTOME_OLFACTORY_SIGNALING_PATHWAY	0.46	0.0008	0.00716
	BORLAK_LIVER_CANCER_EGF_UP	-0.68	0.0008	0.00716
	KANNAN_TP53_TARGETS_UP	-0.67	0.0008	0.00716
	LUCAS_HNF4A_TARGETS_UP	0.45	0.0008	0.00716
	ODONNELL_TARGETS_OF_MYC_AND_TFRC_UP	-0.64	0.0008	0.00716
	HOELZEL_NF1_TARGETS_DN	-0.63	0.0008	0.00716
	FERRANDO_T_ALL_WITH_MLL_ENL_FUSION_UP	-0.62	0.0008	0.00716
	ELVIDGE_HIF1A_TARGETS_DN	-0.61	0.0008	0.00716
	REACTOME_TCR_SIGNALING	-0.58	0.0008	0.00716
	KAAB_FAILED_HEART_ATRIUM_DN	-0.56	0.0008	0.00716
	CONCANNON_APOPTOSIS_BY_EPOXOMICIN_DN	-0.56	0.0008	0.00716
	PEDRIOLI_MIR31_TARGETS_DN	-0.52	0.0008	0.00716
	BERENJENO_TRANSFORMED_BY_RHOA_UP	-0.48	0.0008	0.00716
	NUYTTEN_NIPP1_TARGETS_UP	-0.48	0.0008	0.00716
	EHRLICH_ICF_SYNDROM_UP	-0.87	0.001	0.00866
	LY_AGING_MIDDLE_UP	-0.85	0.001	0.00866
	REACTOME_TRNA_AMINOACYLATION	0.7	0.001	0.00866
	KARAKAS_TGFB1_SIGNALING	-0.81	0.001	0.00866
	REACTOME_SMOOTH_MUSCLE_CONTRACTION	-0.73	0.001	0.00866
	BURTON_ADIPOGENESIS_7	-0.69	0.001	0.00866
	BEIER_GLIOMA_STEM_CELL_DN	-0.68	0.001	0.00866
	TONKS_TARGETS_OF_RUNX1_RUNX1T1_FUSION_SUSTAINDED_IN_ERYTHROCYTE_UP	-0.68	0.001	0.00866
	PRAMOONJAGO_SOX4_TARGETS_UP	-0.68	0.001	0.00866
	KEGG_NOD_LIKE_RECEPTOR_SIGNALING_PATHWAY	-0.67	0.001	0.00866
	SANA_RESPONSE_TO_IFNG_UP	-0.65	0.001	0.00866
	DIRMEIER_LMP1_RESPONSE_EARLY	-0.64	0.001	0.00866
	REACTOME_TRNA_PROCESSING	0.39	0.001	0.00866
	BASSO_HAIRY_CELL_LEUKEMIA_UP	-0.62	0.001	0.00866
	ZHANG_TARGETS_OF_EWSR1_FLI1_FUSION	-0.62	0.001	0.00866
	NGUYEN_NOTCH1_TARGETS_DN	-0.6	0.001	0.00866
	DAZARD_RESPONSE_TO_UV_SCC_UP	-0.6	0.001	0.00866
	RASHI_RESPONSE_TO_IONIZING_RADIATION_2	-0.59	0.001	0.00866
	JIANG_HYPOXIA_NORMAL	-0.53	0.001	0.00866
	PEREZ_TP63_TARGETS	-0.52	0.001	0.00866
	LIAO_METASTASIS	-0.49	0.001	0.00866
	SCHLOSSER_SERUM_RESPONSE_DN	-0.46	0.001	0.00866
	CLAUS_PGR_POSITIVE_MENINGIOMA_DN	-0.87	0.0012	0.0101
	MARIADASON_RESPONSE_TO_BUTYRATE_SULINDAC_4	0.75	0.0012	0.0101
	REACTOME_MITOCHONDRIAL_TRNA_AMINOACYLATION	0.75	0.0012	0.0101
	MOROSETTI_FACIOSCAPULOHUMERAL_MUSCULAR_DISTROPHY_UP	-0.81	0.0012	0.0101
	BROWNE_HCMV_INFECTION_2HR_UP	-0.72	0.0012	0.0101
	DORN_ADENOVIRUS_INFECTION_32HR_DN	-0.72	0.0012	0.0101
	GROSS_HYPOXIA_VIA_ELK3_ONLY_UP	-0.72	0.0012	0.0101
	PID_IL12_STAT4_PATHWAY	-0.73	0.0012	0.0101
	UZONYI_RESPONSE_TO_LEUKOTRIENE_AND_THROMBIN	-0.72	0.0012	0.0101
	KAAB_FAILED_HEART_VENTRICLE_DN	-0.71	0.0012	0.0101
	FLECHNER_PBL_KIDNEY_TRANSPLANT_OK_VS_DONOR_DN	-0.71	0.0012	0.0101
	CORRE_MULTIPLE_MYELOMA_DN	-0.69	0.0012	0.0101
	SHEDDEN_LUNG_CANCER_GOOD_SURVIVAL_A5	0.48	0.0012	0.0101
	RHEIN_ALL_GLUCOCORTICOID_THERAPY_UP	-0.63	0.0012	0.0101
	HIRSCH_CELLULAR_TRANSFORMATION_SIGNATURE_DN	-0.61	0.0012	0.0101
	REACTOME_SELENOAMINO_ACID_METABOLISM	0.35	0.0012	0.0101
	REACTOME_TOLL_LIKE_RECEPTOR_CASCADES	-0.57	0.0012	0.0101
	SMIRNOV_RESPONSE_TO_IR_6HR_UP	-0.56	0.0012	0.0101
	WELCSH_BRCA1_TARGETS_UP	-0.54	0.0012	0.0101
	RUTELLA_RESPONSE_TO_HGF_VS_CSF2RB_AND_IL4_DN	-0.52	0.0012	0.0101
	LU_EZH2_TARGETS_DN	-0.51	0.0012	0.0101
	CREIGHTON_ENDOCRINE_THERAPY_RESISTANCE_5	-0.49	0.0012	0.0101
	MCCABE_HOXC6_TARGETS_DN	-0.86	0.0014	0.0114
	REACTOME_NICOTINATE_METABOLISM	-0.83	0.0014	0.0114
	REACTOME_PD_1_SIGNALING	-0.81	0.0014	0.0114
	LIAN_NEUTROPHIL_GRANULE_CONSTITUENTS	-0.78	0.0014	0.0114
	PID_INTEGRIN_A4B1_PATHWAY	-0.73	0.0014	0.0114
	KEGG_VALINE_LEUCINE_AND_ISOLEUCINE_DEGRADATION	0.5	0.0014	0.0114
	DEMAGALHAES_AGING_UP	-0.7	0.0014	0.0114
	MARCHINI_TRABECTEDIN_RESISTANCE_DN	-0.69	0.0014	0.0114
	REACTOME_HEPARAN_SULFATE_HEPARIN_HS_GAG_METABOLISM	-0.69	0.0014	0.0114
	WU_SILENCED_BY_METHYLATION_IN_BLADDER_CANCER	-0.68	0.0014	0.0114
	LEE_EARLY_T_LYMPHOCYTE_DN	-0.67	0.0014	0.0114
	KYNG_ENVIRONMENTAL_STRESS_RESPONSE_UP	-0.67	0.0014	0.0114
	PID_ATF2_PATHWAY	-0.66	0.0014	0.0114
	LINDSTEDT_DENDRITIC_CELL_MATURATION_C	-0.65	0.0014	0.0114
	CROMER_METASTASIS_UP	-0.63	0.0014	0.0114
	ALCALAY_AML_BY_NPM1_LOCALIZATION_UP	-0.57	0.0014	0.0114
	ZHONG_SECRETOME_OF_LUNG_CANCER_AND_FIBROBLAST	-0.56	0.0014	0.0114
	MUELLER_PLURINET	0.22	0.0014	0.0114
	MARTORIATI_MDM4_TARGETS_FETAL_LIVER_DN	-0.47	0.0014	0.0114
	KRIGE_RESPONSE_TO_TOSEDOSTAT_24HR_DN	-0.24	0.0014	0.0114
	REACTOME_RNA_POLYMERASE_II_TRANSCRIPTION	-0.26	0.0014	0.0114
	WU_HBX_TARGETS_1_UP	-0.83	0.0016	0.0128
	VERNOCHET_ADIPOGENESIS	-0.79	0.0016	0.0128
	WILLERT_WNT_SIGNALING	-0.78	0.0016	0.0128
	OLSSON_E2F3_TARGETS_DN	-0.75	0.0016	0.0128
	NABA_BASEMENT_MEMBRANES	-0.74	0.0016	0.0128
	SCHRAETS_MLL_TARGETS_DN	-0.75	0.0016	0.0128
	PEDERSEN_METASTASIS_BY_ERBB2_ISOFORM_1	-0.72	0.0016	0.0128
	AMIT_EGF_RESPONSE_120_MCF10A	-0.69	0.0016	0.0128
	PID_HNF3B_PATHWAY	0.48	0.0016	0.0128
	MORI_PRE_BI_LYMPHOCYTE_DN	-0.65	0.0016	0.0128
	KYNG_DNA_DAMAGE_BY_GAMMA_AND_UV_RADIATION	-0.63	0.0016	0.0128
	KEGG_TGF_BETA_SIGNALING_PATHWAY	-0.6	0.0016	0.0128
	PEREZ_TP53_AND_TP63_TARGETS	-0.56	0.0016	0.0128
	CASORELLI_ACUTE_PROMYELOCYTIC_LEUKEMIA_UP	-0.55	0.0016	0.0128
	EBAUER_TARGETS_OF_PAX3_FOXO1_FUSION_UP	-0.54	0.0016	0.0128
	WANG_CISPLATIN_RESPONSE_AND_XPC_DN	-0.52	0.0016	0.0128
	ALFANO_MYC_TARGETS	-0.51	0.0016	0.0128
	BACOLOD_RESISTANCE_TO_ALKYLATING_AGENTS_UP	-0.78	0.0018	0.0141
	AZARE_STAT3_TARGETS	-0.77	0.0018	0.0141
	MUELLER_COMMON_TARGETS_OF_AML_FUSIONS_DN	-0.73	0.0018	0.0141
	WORSCHECH_TUMOR_EVASION_AND_TOLEROGENICITY_UP	-0.74	0.0018	0.0141
	GEISS_RESPONSE_TO_DSRNA_UP	-0.68	0.0018	0.0141
	JIANG_TIP30_TARGETS_UP	-0.68	0.0018	0.0141
	ZHANG_ANTIVIRAL_RESPONSE_TO_RIBAVIRIN_DN	-0.67	0.0018	0.0141
	WORSCHECH_TUMOR_REJECTION_UP	-0.66	0.0018	0.0141
	ACOSTA_PROLIFERATION_INDEPENDENT_MYC_TARGETS_UP	0.4	0.0018	0.0141
	SCHUETZ_BREAST_CANCER_DUCTAL_INVASIVE_DN	0.38	0.0018	0.0141
	PID_CXCR4_PATHWAY	-0.6	0.0018	0.0141
	YAUCH_HEDGEHOG_SIGNALING_PARACRINE_DN	0.28	0.0018	0.0141
	GRAHAM_CML_QUIESCENT_VS_NORMAL_DIVIDING_DN	-0.86	0.002	0.0154
	DEBOSSCHER_NFKB_TARGETS_REPRESSED_BY_GLUCOCORTICOIDS	-0.8	0.002	0.0154
	JAZAERI_BREAST_CANCER_BRCA1_VS_BRCA2_DN	-0.71	0.002	0.0154
	REACTOME_SEMAPHORIN_INTERACTIONS	-0.63	0.002	0.0154
	PID_BETA_CATENIN_NUC_PATHWAY	-0.63	0.002	0.0154
	LIEN_BREAST_CARCINOMA_METAPLASTIC_VS_DUCTAL_UP	-0.63	0.002	0.0154
	ZHANG_BREAST_CANCER_PROGENITORS_UP	0.21	0.002	0.0154
	SHIN_B_CELL_LYMPHOMA_CLUSTER_6	-0.85	0.0022	0.0168
	GRANDVAUX_IRF3_TARGETS_DN	-0.78	0.0022	0.0168
	SPIELMAN_LYMPHOBLAST_EUROPEAN_VS_ASIAN_UP	-0.23	0.0022	0.0168
	BIOCARTA_IL5_PATHWAY	-0.85	0.0024	0.018
	BOYAULT_LIVER_CANCER_SUBCLASS_G56_DN	-0.82	0.0024	0.018
	GESERICK_TERT_TARGETS_DN	-0.77	0.0024	0.018
	WOOD_EBV_EBNA1_TARGETS_DN	-0.68	0.0024	0.018
	HUANG_DASATINIB_RESISTANCE_DN	0.44	0.0024	0.018
	GRABARCZYK_BCL11B_TARGETS_UP	-0.65	0.0024	0.018
	BRUNO_HEMATOPOIESIS	-0.64	0.0024	0.018
	LEE_LIVER_CANCER_MYC_DN	-0.64	0.0024	0.018
	PEDERSEN_METASTASIS_BY_ERBB2_ISOFORM_4	-0.6	0.0024	0.018
	DARWICHE_SKIN_TUMOR_PROMOTER_UP	-0.57	0.0024	0.018
	MARTORIATI_MDM4_TARGETS_NEUROEPITHELIUM_UP	-0.56	0.0024	0.018
	PETROVA_ENDOTHELIUM_LYMPHATIC_VS_BLOOD_UP	-0.56	0.0024	0.018
	LI_WILMS_TUMOR_VS_FETAL_KIDNEY_1_UP	-0.53	0.0024	0.018
	ENK_UV_RESPONSE_EPIDERMIS_UP	-0.49	0.0024	0.018
	MITSIADES_RESPONSE_TO_APLIDIN_UP	-0.48	0.0024	0.018
	BIOCARTA_THELPER_PATHWAY	-0.84	0.0026	0.0192
	HOLLERN_ADENOMYOEPITHELIAL_BREAST_TUMOR	-0.81	0.0026	0.0192
	ZHU_SKIL_TARGETS_UP	-0.77	0.0026	0.0192
	WANG_TNF_TARGETS	-0.76	0.0026	0.0192
	LU_TUMOR_ANGIOGENESIS_UP	-0.73	0.0026	0.0192
	IRITANI_MAD1_TARGETS_DN	0.51	0.0026	0.0192
	GAZDA_DIAMOND_BLACKFAN_ANEMIA_PROGENITOR_UP	-0.7	0.0026	0.0192
	AMIT_EGF_RESPONSE_60_HELA	-0.67	0.0026	0.0192
	HOFFMANN_PRE_BI_TO_LARGE_PRE_BII_LYMPHOCYTE_DN	-0.62	0.0026	0.0192
	SANA_TNF_SIGNALING_DN	-0.62	0.0026	0.0192
	HOLLERN_EMT_BREAST_TUMOR_DN	0.37	0.0026	0.0192
	KANG_IMMORTALIZED_BY_TERT_DN	-0.57	0.0026	0.0192
	DUTERTRE_ESTRADIOL_RESPONSE_24HR_UP	0.22	0.0026	0.0192
	MANALO_HYPOXIA_DN	0.21	0.0026	0.0192
	WUNDER_INFLAMMATORY_RESPONSE_AND_CHOLESTEROL_DN	-0.85	0.0028	0.0205
	BERTUCCI_INVASIVE_CARCINOMA_DUCTAL_VS_LOBULAR_DN	-0.68	0.0028	0.0205
	ROSS_ACUTE_MYELOID_LEUKEMIA_CBF	-0.6	0.0028	0.0205
	VILLANUEVA_LIVER_CANCER_KRT19_UP	0.3	0.0028	0.0205
	YAGI_AML_WITH_11Q23_REARRANGED	-0.49	0.0028	0.0205
	BIOCARTA_FIBRINOLYSIS_PATHWAY	-0.84	0.003	0.0216
	DASU_IL6_SIGNALING_SCAR_DN	-0.84	0.003	0.0216
	LIN_TUMOR_ESCAPE_FROM_IMMUNE_ATTACK	-0.81	0.003	0.0216
	TUOMISTO_TUMOR_SUPPRESSION_BY_COL13A1_UP	-0.8	0.003	0.0216
	HINATA_NFKB_TARGETS_KERATINOCYTE_DN	-0.75	0.003	0.0216
	COATES_MACROPHAGE_M1_VS_M2_DN	-0.64	0.003	0.0216
	RICKMAN_HEAD_AND_NECK_CANCER_A	0.38	0.003	0.0216
	MENSE_HYPOXIA_UP	-0.61	0.003	0.0216
	FRASOR_RESPONSE_TO_ESTRADIOL_DN	-0.6	0.003	0.0216
	MONNIER_POSTRADIATION_TUMOR_ESCAPE_DN	-0.5	0.003	0.0216
	GOZGIT_ESR1_TARGETS_DN	-0.46	0.003	0.0216
	IIZUKA_LIVER_CANCER_EARLY_RECURRENCE	-0.85	0.0032	0.0229
	REACTOME_GPVI_MEDIATED_ACTIVATION_CASCADE	-0.69	0.0032	0.0229
	MA_MYELOID_DIFFERENTIATION_DN	-0.66	0.0032	0.0229
	HAHTOLA_SEZARY_SYNDROM_UP	-0.59	0.0032	0.0229
	KEGG_NATURAL_KILLER_CELL_MEDIATED_CYTOTOXICITY	-0.57	0.0032	0.0229
	YAO_TEMPORAL_RESPONSE_TO_PROGESTERONE_CLUSTER_15	-0.72	0.0034	0.0241
	AMIT_SERUM_RESPONSE_40_MCF10A	-0.72	0.0034	0.0241
	DAUER_STAT3_TARGETS_DN	0.43	0.0034	0.0241
	KEGG_LYSOSOME	-0.57	0.0034	0.0241
	PAL_PRMT5_TARGETS_UP	-0.52	0.0034	0.0241
	ZHOU_INFLAMMATORY_RESPONSE_LPS_UP	-0.5	0.0034	0.0241
	REACTOME_VESICLE_MEDIATED_TRANSPORT	-0.46	0.0034	0.0241
	GRAESSMANN_RESPONSE_TO_MC_AND_DOXORUBICIN_DN	-0.25	0.0034	0.0241
	INGA_TP53_TARGETS	-0.8	0.0036	0.0253
	FIGUEROA_AML_METHYLATION_CLUSTER_6_DN	-0.75	0.0036	0.0253
	HAHTOLA_CTCL_CUTANEOUS	-0.75	0.0036	0.0253
	KEGG_PRIMARY_IMMUNODEFICIENCY	-0.7	0.0036	0.0253
	YANG_BREAST_CANCER_ESR1_UP	0.5	0.0036	0.0253
	TARTE_PLASMA_CELL_VS_B_LYMPHOCYTE_UP	-0.6	0.0036	0.0253
	ACOSTA_PROLIFERATION_INDEPENDENT_MYC_TARGETS_DN	-0.57	0.0036	0.0253
	PLASARI_TGFB1_TARGETS_10HR_DN	-0.51	0.0036	0.0253
	PUJANA_BRCA2_PCC_NETWORK	-0.22	0.0036	0.0253
	KEGG_NICOTINATE_AND_NICOTINAMIDE_METABOLISM	-0.81	0.0038	0.0264
	APRELIKOVA_BRCA1_TARGETS	-0.66	0.0038	0.0264
	BROWNE_HCMV_INFECTION_8HR_DN	-0.66	0.0038	0.0264
	PASQUALUCCI_LYMPHOMA_BY_GC_STAGE_UP	-0.51	0.0038	0.0264
	GRYDER_PAX3FOXO1_ENHANCERS_IN_TADS	-0.44	0.0038	0.0264
	REACTOME_CS_DS_DEGRADATION	-0.8	0.004	0.0275
	WU_HBX_TARGETS_2_DN	-0.8	0.004	0.0275
	KIM_LIVER_CANCER_POOR_SURVIVAL_UP	-0.77	0.004	0.0275
	SCHRAETS_MLL_TARGETS_UP	-0.71	0.004	0.0275
	PID_AP1_PATHWAY	-0.62	0.004	0.0275
	SENESE_HDAC2_TARGETS_UP	-0.58	0.004	0.0275
	CHEN_LVAD_SUPPORT_OF_FAILING_HEART_UP	-0.59	0.004	0.0275
	HAN_JNK_SINGALING_UP	-0.72	0.0042	0.0285
	SHIN_B_CELL_LYMPHOMA_CLUSTER_8	-0.68	0.0042	0.0285
	CADWELL_ATG16L1_TARGETS_UP	-0.62	0.0042	0.0285
	KEGG_GAP_JUNCTION	-0.59	0.0042	0.0285
	ZHANG_BREAST_CANCER_PROGENITORS_DN	-0.57	0.0042	0.0285
	QI_HYPOXIA	-0.56	0.0042	0.0285
	SERVITJA_LIVER_HNF1A_TARGETS_UP	-0.56	0.0042	0.0285
	ALCALAY_AML_BY_NPM1_LOCALIZATION_DN	-0.52	0.0042	0.0285
	OSWALD_HEMATOPOIETIC_STEM_CELL_IN_COLLAGEN_GEL_DN	-0.5	0.0042	0.0285
	ABBUD_LIF_SIGNALING_2_UP	-0.84	0.0044	0.0294
	BIOCARTA_TCYTOTOXIC_PATHWAY	-0.84	0.0044	0.0294
	REACTOME_TRANSPORT_OF_CONNEXONS_TO_THE_PLASMA_MEMBRANE	-0.81	0.0044	0.0294
	LA_MEN1_TARGETS	-0.75	0.0044	0.0294
	PARK_TRETINOIN_RESPONSE_AND_RARA_PLZF_FUSION	-0.74	0.0044	0.0294
	CEBALLOS_TARGETS_OF_TP53_AND_MYC_DN	-0.71	0.0044	0.0294
	HOFFMANN_IMMATURE_TO_MATURE_B_LYMPHOCYTE_UP	-0.7	0.0044	0.0294
	WEIGEL_OXIDATIVE_STRESS_BY_TBH_AND_H2O2	-0.68	0.0044	0.0294
	CHANDRAN_METASTASIS_DN	-0.5	0.0044	0.0294
	FISCHER_DIRECT_P53_TARGETS_META_ANALYSIS	-0.5	0.0044	0.0294
	BROWNE_HCMV_INFECTION_14HR_DN	-0.49	0.0044	0.0294
	TRAYNOR_RETT_SYNDROM_UP	-0.72	0.0046	0.0305
	LIANG_SILENCED_BY_METHYLATION_2	-0.65	0.0046	0.0305
	SMIRNOV_RESPONSE_TO_IR_6HR_DN	-0.56	0.0046	0.0305
	PARK_TRETINOIN_RESPONSE	-0.82	0.0048	0.0314
	ALONSO_METASTASIS_NEURAL_UP	-0.79	0.0048	0.0314
	PLASARI_NFIC_TARGETS_BASAL_DN	-0.79	0.0048	0.0314
	LI_CISPLATIN_RESISTANCE_UP	-0.76	0.0048	0.0314
	TERAMOTO_OPN_TARGETS_CLUSTER_6	-0.76	0.0048	0.0314
	TIAN_TNF_SIGNALING_NOT_VIA_NFKB	-0.74	0.0048	0.0314
	LIANG_SILENCED_BY_METHYLATION_UP	-0.71	0.0048	0.0314
	PID_IL23_PATHWAY	-0.68	0.0048	0.0314
	KRIEG_HYPOXIA_VIA_KDM3A	-0.66	0.0048	0.0314
	CHIANG_LIVER_CANCER_SUBCLASS_POLYSOMY7_UP	0.41	0.0048	0.0314
	MARTIN_VIRAL_GPCR_SIGNALING_UP	-0.61	0.0048	0.0314
	GAJATE_RESPONSE_TO_TRABECTEDIN_UP	-0.61	0.0048	0.0314
	SMITH_TERT_TARGETS_DN	-0.58	0.0048	0.0314
	GAVIN_FOXP3_TARGETS_CLUSTER_P3	-0.55	0.0048	0.0314
	REACTOME_MITOCHONDRIAL_FATTY_ACID_BETA_OXIDATION_OF_SATURATED_FATTY_ACIDS	0.73	0.005	0.0324
	ONGUSAHA_BRCA1_TARGETS_UP	-0.82	0.005	0.0324
	TSUNODA_CISPLATIN_RESISTANCE_UP	-0.82	0.005	0.0324
	BIOCARTA_PLATELETAPP_PATHWAY	-0.8	0.005	0.0324
	PID_FCER1_PATHWAY	-0.63	0.005	0.0324
	JACKSON_DNMT1_TARGETS_UP	-0.59	0.005	0.0324
	ACEVEDO_LIVER_CANCER_WITH_H3K27ME3_UP	-0.52	0.005	0.0324
	LASTOWSKA_NEUROBLASTOMA_COPY_NUMBER_DN	-0.24	0.005	0.0324
	LI_ADIPOGENESIS_BY_ACTIVATED_PPARG	-0.76	0.0052	0.0334
	SEMENZA_HIF1_TARGETS	-0.7	0.0052	0.0334
	LINDVALL_IMMORTALIZED_BY_TERT_UP	-0.63	0.0052	0.0334
	SU_LIVER	0.39	0.0052	0.0334
	MARKEY_RB1_CHRONIC_LOF_UP	-0.56	0.0052	0.0334
	MARTORIATI_MDM4_TARGETS_NEUROEPITHELIUM_DN	-0.56	0.0052	0.0334
	KEGG_HUNTINGTONS_DISEASE	0.26	0.0052	0.0334
	MCBRYAN_PUBERTAL_BREAST_3_4WK_UP	-0.52	0.0052	0.0334
	HADDAD_B_LYMPHOCYTE_PROGENITOR	-0.5	0.0052	0.0334
	SHEN_SMARCA2_TARGETS_DN	0.2	0.0052	0.0334
	MYLLYKANGAS_AMPLIFICATION_HOT_SPOT_24	-0.8	0.0054	0.0345
	PYEON_CANCER_HEAD_AND_NECK_VS_CERVICAL_DN	-0.74	0.0054	0.0345
	TIAN_TNF_SIGNALING_VIA_NFKB	-0.72	0.0054	0.0345
	SMIRNOV_RESPONSE_TO_IR_2HR_UP	-0.66	0.0054	0.0345
	MITSIADES_RESPONSE_TO_APLIDIN_DN	0.22	0.0054	0.0345
	LIU_SOX4_TARGETS_DN	-0.2	0.0054	0.0345
	SOUCEK_MYC_TARGETS	-0.81	0.0056	0.0354
	ZIRN_TRETINOIN_RESPONSE_UP	-0.78	0.0056	0.0354
	DORN_ADENOVIRUS_INFECTION_12HR_UP	-0.74	0.0056	0.0354
	ABBUD_LIF_SIGNALING_1_UP	-0.68	0.0056	0.0354
	SAMOLS_TARGETS_OF_KHSV_MIRNAS_DN	-0.64	0.0056	0.0354
	NATSUME_RESPONSE_TO_INTERFERON_BETA_UP	-0.61	0.0056	0.0354
	TURASHVILI_BREAST_DUCTAL_CARCINOMA_VS_DUCTAL_NORMAL_DN	-0.54	0.0056	0.0354
	DELYS_THYROID_CANCER_DN	-0.5	0.0056	0.0354
	MARSON_BOUND_BY_FOXP3_STIMULATED	-0.44	0.0056	0.0354
	DASU_IL6_SIGNALING_SCAR_UP	-0.7	0.0058	0.0364
	JIANG_AGING_CEREBRAL_CORTEX_UP	-0.7	0.0058	0.0364
	TSAI_RESPONSE_TO_RADIATION_THERAPY	-0.7	0.0058	0.0364
	KLEIN_TARGETS_OF_BCR_ABL1_FUSION	-0.65	0.0058	0.0364
	DUTERTRE_ESTRADIOL_RESPONSE_6HR_DN	-0.61	0.0058	0.0364
	WEINMANN_ADAPTATION_TO_HYPOXIA_UP	-0.72	0.006	0.0374
	DAUER_STAT3_TARGETS_UP	-0.65	0.006	0.0374
	CORRE_MULTIPLE_MYELOMA_UP	-0.63	0.006	0.0374
	GAUSSMANN_MLL_AF4_FUSION_TARGETS_A_UP	-0.54	0.006	0.0374
	KARLSSON_TGFB1_TARGETS_DN	-0.53	0.006	0.0374
	REACTOME_DISEASES_OF_METABOLISM	-0.51	0.006	0.0374
	NUYTTEN_EZH2_TARGETS_DN	-0.26	0.006	0.0374
	BAKER_HEMATOPOIESIS_STAT3_TARGETS	-0.8	0.0062	0.0383
	NIKOLSKY_BREAST_CANCER_5P15_AMPLICON	0.64	0.0062	0.0383
	XU_HGF_SIGNALING_NOT_VIA_AKT1_48HR_UP	-0.68	0.0062	0.0383
	HAHTOLA_SEZARY_SYNDROM_DN	-0.66	0.0062	0.0383
	KEGG_PATHOGENIC_ESCHERICHIA_COLI_INFECTION	-0.63	0.0062	0.0383
	KEGG_GLYCEROPHOSPHOLIPID_METABOLISM	0.39	0.0062	0.0383
	HOFFMANN_SMALL_PRE_BII_TO_IMMATURE_B_LYMPHOCYTE_UP	-0.62	0.0062	0.0383
	SANCHEZ_MDM2_TARGETS	-0.83	0.0064	0.0393
	HAHTOLA_MYCOSIS_FUNGOIDES_UP	-0.8	0.0064	0.0393
	CROONQUIST_NRAS_VS_STROMAL_STIMULATION_UP	-0.68	0.0064	0.0393
	LEONARD_HYPOXIA	-0.66	0.0064	0.0393
	COULOUARN_TEMPORAL_TGFB1_SIGNATURE_UP	-0.58	0.0064	0.0393
	REACTOME_EPH_EPHRIN_SIGNALING	-0.58	0.0064	0.0393
	GRAESSMANN_RESPONSE_TO_MC_AND_SERUM_DEPRIVATION_UP	-0.52	0.0064	0.0393
	GRAESSMANN_APOPTOSIS_BY_SERUM_DEPRIVATION_DN	-0.51	0.0064	0.0393
	PARK_OSTEOBLAST_DIFFERENTIATION_BY_PHENYLAMIL_UP	-0.83	0.0066	0.0402
	LI_WILMS_TUMOR	-0.73	0.0066	0.0402
	KEGG_GLYCINE_SERINE_AND_THREONINE_METABOLISM	0.51	0.0066	0.0402
	CHEN_HOXA5_TARGETS_9HR_DN	-0.68	0.0066	0.0402
	KATSANOU_ELAVL1_TARGETS_DN	-0.56	0.0066	0.0402
	SARRIO_EPITHELIAL_MESENCHYMAL_TRANSITION_UP	-0.53	0.0066	0.0402
	CAIRO_HEPATOBLASTOMA_DN	-0.49	0.0066	0.0402
	REACTOME_O_GLYCOSYLATION_OF_TSR_DOMAIN_CONTAINING_PROTEINS	-0.73	0.0068	0.0413
	KEGG_LYSINE_DEGRADATION	0.46	0.0068	0.0413
	HADDAD_T_LYMPHOCYTE_AND_NK_PROGENITOR_UP	-0.59	0.0068	0.0413
	REACTOME_FATTY_ACIDS	0.72	0.007	0.0421
	VANDESLUIS_NORMAL_EMBRYOS_DN	-0.75	0.007	0.0421
	SCHLESINGER_H3K27ME3_IN_NORMAL_AND_METHYLATED_IN_CANCER	-0.72	0.007	0.0421
	SCHLINGEMANN_SKIN_CARCINOGENESIS_TPA_UP	-0.71	0.007	0.0421
	TURASHVILI_BREAST_DUCTAL_CARCINOMA_VS_LOBULAR_NORMAL_DN	-0.63	0.007	0.0421
	AMIT_EGF_RESPONSE_120_HELA	-0.61	0.007	0.0421
	REACTOME_FATTY_ACID_METABOLISM	0.27	0.007	0.0421
	REACTOME_DNA_REPAIR	-0.19	0.007	0.0421
	WANG_SMARCE1_TARGETS_DN	-0.47	0.007	0.0421
	GRAESSMANN_APOPTOSIS_BY_SERUM_DEPRIVATION_UP	-0.45	0.0072	0.0432
	TONKS_TARGETS_OF_RUNX1_RUNX1T1_FUSION_GRANULOCYTE_DN	-0.76	0.0074	0.0441
	ZIRN_TRETINOIN_RESPONSE_WT1_UP	-0.74	0.0074	0.0441
	HERNANDEZ_MITOTIC_ARREST_BY_DOCETAXEL_1_UP	-0.73	0.0074	0.0441
	OHM_METHYLATED_IN_ADULT_CANCERS	-0.71	0.0074	0.0441
	PAL_PRMT5_TARGETS_DN	-0.7	0.0074	0.0441
	LIANG_HEMATOPOIESIS_STEM_CELL_NUMBER_LARGE_VS_TINY_UP	-0.7	0.0074	0.0441
	MATTIOLI_MULTIPLE_MYELOMA_WITH_14Q32_TRANSLOCATIONS	-0.7	0.0074	0.0441
	KANG_GLIS3_TARGETS	0.47	0.0074	0.0441
	BIOCARTA_IL17_PATHWAY	-0.79	0.0076	0.0449
	SIMBULAN_UV_RESPONSE_IMMORTALIZED_DN	-0.7	0.0076	0.0449
	SCHAEFFER_SOX9_TARGETS_IN_PROSTATE_DEVELOPMENT_DN	-0.67	0.0076	0.0449
	FRASOR_RESPONSE_TO_SERM_OR_FULVESTRANT_DN	0.41	0.0076	0.0449
	PID_HIF1_TFPATHWAY	-0.6	0.0076	0.0449
	YAO_TEMPORAL_RESPONSE_TO_PROGESTERONE_CLUSTER_0	-0.6	0.0076	0.0449
	DOANE_RESPONSE_TO_ANDROGEN_DN	-0.49	0.0076	0.0449
	REACTOME_XENOBIOTICS	0.58	0.0078	0.046
	JOHNSTONE_PARVB_TARGETS_2_DN	-0.48	0.0078	0.046
	REACTOME_AFLATOXIN_ACTIVATION_AND_DETOXIFICATION	0.64	0.008	0.0468
	ZHANG_INTERFERON_RESPONSE	0.53	0.008	0.0468
	BURTON_ADIPOGENESIS_11	-0.65	0.008	0.0468
	WAMUNYOKOLI_OVARIAN_CANCER_GRADES_1_2_DN	-0.62	0.008	0.0468
	RODRIGUES_THYROID_CARCINOMA_DN	-0.62	0.008	0.0468
	HOOI_ST7_TARGETS_DN	-0.57	0.008	0.0468
	BASAKI_YBX1_TARGETS_UP	-0.49	0.008	0.0468
	VECCHI_GASTRIC_CANCER_EARLY_DN	-0.48	0.008	0.0468
	REACTOME_NERVOUS_SYSTEM_DEVELOPMENT	-0.44	0.008	0.0468
	SUH_COEXPRESSED_WITH_ID1_AND_ID2_UP	-0.79	0.0082	0.0477
	DAZARD_UV_RESPONSE_CLUSTER_G28	-0.77	0.0082	0.0477
	KEGG_PROPANOATE_METABOLISM	0.52	0.0082	0.0477
	JOHANSSON_BRAIN_CANCER_EARLY_VS_LATE_DN	-0.66	0.0082	0.0477
	ZHAN_MULTIPLE_MYELOMA_MF_UP	-0.68	0.0084	0.0486
	SWEET_KRAS_ONCOGENIC_SIGNATURE	-0.58	0.0084	0.0486
	MURATA_VIRULENCE_OF_H_PILORI	-0.73	0.0086	0.0494
	PID_CD8_TCR_PATHWAY	-0.63	0.0086	0.0494
	SCHLOSSER_MYC_TARGETS_REPRESSED_BY_SERUM	0.26	0.0086	0.0494
	SHEPARD_BMYB_MORPHOLINO_DN	-0.52	0.0086	0.0494
	KIM_ALL_DISORDERS_CALB1_CORR_UP	-0.44	0.0086	0.0494

## Sheet: Ovarian OC2
	Gene set	Enrichment Score	p-value	Adjusted p-value
GO_MF	platelet-derived growth factor binding	0.89	< 1.00E-04	< 1.00E-04
	proteoglycan binding	0.91	< 1.00E-04	< 1.00E-04
	extracellular matrix structural constituent conferring compression resistance	0.9	< 1.00E-04	< 1.00E-04
	ATP-dependent microtubule motor activity, plus-end-directed	-0.72	< 1.00E-04	< 1.00E-04
	structural constituent of nuclear pore	-0.74	< 1.00E-04	< 1.00E-04
	extracellular matrix binding	0.89	< 1.00E-04	< 1.00E-04
	extracellular matrix structural constituent conferring tensile strength	0.87	< 1.00E-04	< 1.00E-04
	DNA-dependent ATPase activity	-0.58	< 1.00E-04	< 1.00E-04
	chemokine activity	0.81	< 1.00E-04	< 1.00E-04
	DNA helicase activity	-0.56	< 1.00E-04	< 1.00E-04
	microtubule motor activity	-0.62	< 1.00E-04	< 1.00E-04
	RNA helicase activity	-0.54	< 1.00E-04	< 1.00E-04
	damaged DNA binding	-0.51	< 1.00E-04	< 1.00E-04
	collagen binding	0.85	< 1.00E-04	< 1.00E-04
	virus receptor activity	0.68	< 1.00E-04	< 1.00E-04
	single-stranded DNA binding	-0.48	< 1.00E-04	< 1.00E-04
	metalloendopeptidase activity	0.7	< 1.00E-04	< 1.00E-04
	histone binding	-0.54	< 1.00E-04	< 1.00E-04
	protease binding	0.74	< 1.00E-04	< 1.00E-04
	serine-type endopeptidase activity	0.69	< 1.00E-04	< 1.00E-04
	extracellular matrix structural constituent	0.85	< 1.00E-04	< 1.00E-04
	integrin binding	0.76	< 1.00E-04	< 1.00E-04
	heparin binding	0.7	< 1.00E-04	< 1.00E-04
	cytokine activity	0.65	< 1.00E-04	< 1.00E-04
	ATPase activity	-0.3	< 1.00E-04	< 1.00E-04
	microtubule binding	-0.31	< 1.00E-04	< 1.00E-04
	signaling receptor binding	0.62	< 1.00E-04	< 1.00E-04
	chromatin binding	-0.3	< 1.00E-04	< 1.00E-04
	calcium ion binding	0.56	< 1.00E-04	< 1.00E-04
	DNA binding	-0.33	< 1.00E-04	< 1.00E-04
	RNA binding	-0.31	< 1.00E-04	< 1.00E-04
	DNA-binding transcription factor activity, RNA polymerase II-specific	0.23	< 1.00E-04	< 1.00E-04
	ATP binding	0.2	< 1.00E-04	< 1.00E-04
	fibronectin binding	0.85	0.0002	0.00145
	tRNA binding	-0.62	0.0002	0.00145
	cell adhesion molecule binding	0.76	0.0002	0.00145
	actin filament binding	0.58	0.0002	0.00145
	DNA replication origin binding	-0.77	0.0004	0.00272
	helicase activity	-0.6	0.0004	0.00272
	structural constituent of ribosome	-0.3	0.0004	0.00272
	3'-5' DNA helicase activity	-0.7	0.0006	0.00386
	methylated histone binding	-0.53	0.0006	0.00386
	serine-type endopeptidase inhibitor activity	0.67	0.0006	0.00386
	metalloendopeptidase inhibitor activity	0.87	0.0008	0.00489
	amyloid-beta binding	0.65	0.0008	0.00489
	actin binding	0.55	0.0008	0.00489
	phosphatidylserine binding	0.74	0.001	0.00591
	DNA-directed DNA polymerase activity	-0.64	0.0014	0.00793
	platelet-derived growth factor receptor binding	0.84	0.0016	0.00889
	protein tyrosine kinase binding	0.77	0.0016	0.00889
	low-density lipoprotein particle binding	0.84	0.002	0.0107
	laminin binding	0.8	0.002	0.0107
	carbohydrate binding	0.6	0.002	0.0107
	DNA polymerase binding	-0.66	0.0022	0.0115
	glycosaminoglycan binding	0.79	0.0022	0.0115
	CCR chemokine receptor binding	0.8	0.0024	0.0124
	growth factor activity	0.57	0.0024	0.0124
	lysine-acetylated histone binding	-0.64	0.0026	0.0132
	GTPase activity	0.53	0.0026	0.0132
	dynein heavy chain binding	-0.72	0.0032	0.0157
	heparan sulfate proteoglycan binding	0.8	0.0032	0.0157
	antigen binding	0.79	0.0032	0.0157
	mRNA binding	-0.3	0.0032	0.0157
	nucleosomal DNA binding	-0.56	0.0036	0.0174
	double-stranded DNA binding	-0.34	0.0046	0.0212
	nucleosome binding	-0.59	0.0048	0.0219
	signaling receptor activity	0.55	0.0048	0.0219
	receptor ligand activity	0.78	0.0052	0.0234
	BMP binding	0.85	0.0058	0.0256
	metallopeptidase activity	0.65	0.0058	0.0256
	protein homodimerization activity	0.46	0.0066	0.0287
	four-way junction DNA binding	-0.66	0.0068	0.0295
	protein serine/threonine kinase activity	0.22	0.007	0.0302
	monooxygenase activity	0.74	0.0072	0.0309
	peptidase activator activity	0.85	0.0074	0.0315
	peptide antigen binding	0.75	0.0084	0.035
	DNA-directed 5'-3' RNA polymerase activity	-0.51	0.0086	0.0357
	GDP binding	0.63	0.009	0.0371
	peptidase activity	0.63	0.0092	0.0378
	hormone activity	0.6	0.0096	0.0392
	Ran GTPase binding	-0.51	0.0102	0.0411
	NADH dehydrogenase (ubiquinone) activity	-0.43	0.0106	0.0425
	histone deacetylase binding	-0.27	0.011	0.0436
	endopeptidase activity	0.61	0.0112	0.0443
	lipopolysaccharide binding	0.73	0.0114	0.0449
	NF-kappaB binding	-0.47	0.0116	0.0455
	telomeric DNA binding	-0.53	0.0126	0.0487
	ribonucleoprotein complex binding	-0.46	0.0128	0.0493
GO_BP	double-strand break repair via break-induced replication	-0.89	< 1.00E-04	< 1.00E-04
	DNA strand elongation involved in DNA replication	-0.85	< 1.00E-04	< 1.00E-04
	cellular response to fluid shear stress	0.88	< 1.00E-04	< 1.00E-04
	complement activation, alternative pathway	0.91	< 1.00E-04	< 1.00E-04
	regulation of signaling receptor activity	0.89	< 1.00E-04	< 1.00E-04
	regulation of bone mineralization	0.89	< 1.00E-04	< 1.00E-04
	intraciliary transport	-0.74	< 1.00E-04	< 1.00E-04
	regulation of mitotic spindle organization	-0.71	< 1.00E-04	< 1.00E-04
	DNA replication initiation	-0.69	< 1.00E-04	< 1.00E-04
	mitotic spindle assembly checkpoint	-0.76	< 1.00E-04	< 1.00E-04
	biomineral tissue development	0.86	< 1.00E-04	< 1.00E-04
	fibrinolysis	0.83	< 1.00E-04	< 1.00E-04
	negative regulation of endothelial cell proliferation	0.81	< 1.00E-04	< 1.00E-04
	cellular response to fibroblast growth factor stimulus	0.81	< 1.00E-04	< 1.00E-04
	endodermal cell differentiation	0.82	< 1.00E-04	< 1.00E-04
	endothelial cell migration	0.79	< 1.00E-04	< 1.00E-04
	mitotic sister chromatid segregation	-0.71	< 1.00E-04	< 1.00E-04
	phagocytosis, engulfment	0.82	< 1.00E-04	< 1.00E-04
	peptide cross-linking	0.83	< 1.00E-04	< 1.00E-04
	odontogenesis	0.81	< 1.00E-04	< 1.00E-04
	tRNA export from nucleus	-0.67	< 1.00E-04	< 1.00E-04
	skin development	0.8	< 1.00E-04	< 1.00E-04
	negative regulation of G0 to G1 transition	-0.64	< 1.00E-04	< 1.00E-04
	cellular response to amino acid stimulus	0.81	< 1.00E-04	< 1.00E-04
	regulation of glycolytic process	-0.6	< 1.00E-04	< 1.00E-04
	toll-like receptor signaling pathway	0.8	< 1.00E-04	< 1.00E-04
	positive regulation of synapse assembly	0.76	< 1.00E-04	< 1.00E-04
	collagen catabolic process	0.83	< 1.00E-04	< 1.00E-04
	collagen fibril organization	0.88	< 1.00E-04	< 1.00E-04
	double-strand break repair	-0.6	< 1.00E-04	< 1.00E-04
	regulation of gene silencing by miRNA	-0.57	< 1.00E-04	< 1.00E-04
	positive regulation of T cell proliferation	0.75	< 1.00E-04	< 1.00E-04
	extracellular matrix disassembly	0.81	< 1.00E-04	< 1.00E-04
	positive regulation of fibroblast proliferation	0.73	< 1.00E-04	< 1.00E-04
	double-strand break repair via homologous recombination	-0.6	< 1.00E-04	< 1.00E-04
	DNA recombination	-0.55	< 1.00E-04	< 1.00E-04
	microtubule-based movement	-0.61	< 1.00E-04	< 1.00E-04
	response to mechanical stimulus	0.74	< 1.00E-04	< 1.00E-04
	chemokine-mediated signaling pathway	0.74	< 1.00E-04	< 1.00E-04
	cellular response to transforming growth factor beta stimulus	0.77	< 1.00E-04	< 1.00E-04
	response to wounding	0.71	< 1.00E-04	< 1.00E-04
	regulation of G2/M transition of mitotic cell cycle	-0.43	< 1.00E-04	< 1.00E-04
	neutrophil chemotaxis	0.75	< 1.00E-04	< 1.00E-04
	ossification	0.72	< 1.00E-04	< 1.00E-04
	cellular response to interleukin-1	0.7	< 1.00E-04	< 1.00E-04
	wound healing	0.8	< 1.00E-04	< 1.00E-04
	negative regulation of angiogenesis	0.71	< 1.00E-04	< 1.00E-04
	mRNA export from nucleus	-0.6	< 1.00E-04	< 1.00E-04
	chromatin remodeling	-0.43	< 1.00E-04	< 1.00E-04
	cellular response to interferon-gamma	0.72	< 1.00E-04	< 1.00E-04
	cellular response to mechanical stimulus	0.69	< 1.00E-04	< 1.00E-04
	cell-matrix adhesion	0.69	< 1.00E-04	< 1.00E-04
	chemotaxis	0.74	< 1.00E-04	< 1.00E-04
	osteoblast differentiation	0.67	< 1.00E-04	< 1.00E-04
	negative regulation of cell migration	0.68	< 1.00E-04	< 1.00E-04
	mRNA processing	-0.4	< 1.00E-04	< 1.00E-04
	cilium assembly	-0.4	< 1.00E-04	< 1.00E-04
	viral transcription	-0.42	< 1.00E-04	< 1.00E-04
	negative regulation of endopeptidase activity	0.67	< 1.00E-04	< 1.00E-04
	RNA splicing	-0.48	< 1.00E-04	< 1.00E-04
	DNA replication	-0.63	< 1.00E-04	< 1.00E-04
	cellular response to tumor necrosis factor	0.72	< 1.00E-04	< 1.00E-04
	regulation of signal transduction by p53 class mediator	-0.44	< 1.00E-04	< 1.00E-04
	rRNA processing	-0.56	< 1.00E-04	< 1.00E-04
	platelet degranulation	0.7	< 1.00E-04	< 1.00E-04
	skeletal system development	0.69	< 1.00E-04	< 1.00E-04
	regulation of immune response	0.69	< 1.00E-04	< 1.00E-04
	positive regulation of angiogenesis	0.68	< 1.00E-04	< 1.00E-04
	response to lipopolysaccharide	0.68	< 1.00E-04	< 1.00E-04
	positive regulation of protein phosphorylation	0.63	< 1.00E-04	< 1.00E-04
	positive regulation of cytosolic calcium ion concentration	0.62	< 1.00E-04	< 1.00E-04
	leukocyte migration	0.68	< 1.00E-04	< 1.00E-04
	cellular response to lipopolysaccharide	0.69	< 1.00E-04	< 1.00E-04
	positive regulation of I-kappaB kinase/NF-kappaB signaling	0.63	< 1.00E-04	< 1.00E-04
	blood coagulation	0.65	< 1.00E-04	< 1.00E-04
	response to hypoxia	0.64	< 1.00E-04	< 1.00E-04
	DNA repair	-0.53	< 1.00E-04	< 1.00E-04
	positive regulation of ERK1 and ERK2 cascade	0.68	< 1.00E-04	< 1.00E-04
	mRNA splicing, via spliceosome	-0.5	< 1.00E-04	< 1.00E-04
	cellular protein metabolic process	0.7	< 1.00E-04	< 1.00E-04
	cell migration	0.6	< 1.00E-04	< 1.00E-04
	positive regulation of cell migration	0.7	< 1.00E-04	< 1.00E-04
	cell-cell signaling	0.66	< 1.00E-04	< 1.00E-04
	angiogenesis	0.66	< 1.00E-04	< 1.00E-04
	extracellular matrix organization	0.79	< 1.00E-04	< 1.00E-04
	spermatogenesis	-0.27	< 1.00E-04	< 1.00E-04
	cell division	-0.46	< 1.00E-04	< 1.00E-04
	cytokine-mediated signaling pathway	0.69	< 1.00E-04	< 1.00E-04
	immune response	0.69	< 1.00E-04	< 1.00E-04
	proteolysis	0.59	< 1.00E-04	< 1.00E-04
	positive regulation of gene expression	0.56	< 1.00E-04	< 1.00E-04
	inflammatory response	0.7	< 1.00E-04	< 1.00E-04
	negative regulation of cell population proliferation	0.55	< 1.00E-04	< 1.00E-04
	cell adhesion	0.71	< 1.00E-04	< 1.00E-04
	negative regulation of apoptotic process	0.53	< 1.00E-04	< 1.00E-04
	neutrophil degranulation	0.66	< 1.00E-04	< 1.00E-04
	regulation of transcription by RNA polymerase II	-0.22	< 1.00E-04	< 1.00E-04
	signal transduction	0.55	< 1.00E-04	< 1.00E-04
	phagocytosis, recognition	0.91	0.0002	0.00145
	dermatan sulfate biosynthetic process	0.91	0.0002	0.00145
	spindle organization	-0.78	0.0002	0.00145
	DNA-dependent DNA replication	-0.66	0.0002	0.00145
	negative regulation of gene expression, epigenetic	-0.66	0.0002	0.00145
	telomere maintenance via semi-conservative replication	-0.66	0.0002	0.00145
	intraciliary transport involved in cilium assembly	-0.64	0.0002	0.00145
	mismatch repair	-0.62	0.0002	0.00145
	base-excision repair	-0.61	0.0002	0.00145
	heterophilic cell-cell adhesion via plasma membrane cell adhesion molecules	0.77	0.0002	0.00145
	response to hormone	0.74	0.0002	0.00145
	mitotic cytokinesis	-0.5	0.0002	0.00145
	positive regulation of tumor necrosis factor production	0.75	0.0002	0.00145
	chromosome segregation	-0.51	0.0002	0.00145
	positive regulation of epithelial cell proliferation	0.7	0.0002	0.00145
	interferon-gamma-mediated signaling pathway	0.68	0.0002	0.00145
	chromatin organization	-0.38	0.0002	0.00145
	positive regulation of MAPK cascade	0.65	0.0002	0.00145
	positive regulation of peptidyl-tyrosine phosphorylation	0.65	0.0002	0.00145
	regulation of cell shape	0.64	0.0002	0.00145
	aging	0.6	0.0002	0.00145
	innate immune response	0.55	0.0002	0.00145
	mitotic chromosome condensation	-0.77	0.0004	0.00272
	somatic hypermutation of immunoglobulin genes	-0.76	0.0004	0.00272
	chondroitin sulfate biosynthetic process	0.84	0.0004	0.00272
	cell adhesion mediated by integrin	0.84	0.0004	0.00272
	spliceosomal snRNP assembly	-0.67	0.0004	0.00272
	embryo implantation	0.77	0.0004	0.00272
	lipopolysaccharide-mediated signaling pathway	0.77	0.0004	0.00272
	cellular response to hormone stimulus	0.73	0.0004	0.00272
	meiotic cell cycle	-0.55	0.0004	0.00272
	response to cAMP	0.73	0.0004	0.00272
	regulation of complement activation	0.77	0.0004	0.00272
	cell chemotaxis	0.71	0.0004	0.00272
	negative regulation of ERK1 and ERK2 cascade	0.7	0.0004	0.00272
	integrin-mediated signaling pathway	0.67	0.0004	0.00272
	regulation of systemic arterial blood pressure	0.88	0.0006	0.00386
	supramolecular fiber organization	0.88	0.0006	0.00386
	replication fork processing	-0.72	0.0006	0.00386
	chondrocyte development	0.85	0.0006	0.00386
	CENP-A containing nucleosome assembly	-0.7	0.0006	0.00386
	complement activation	0.78	0.0006	0.00386
	non-motile cilium assembly	-0.63	0.0006	0.00386
	proteolysis involved in cellular protein catabolic process	0.78	0.0006	0.00386
	interstrand cross-link repair	-0.55	0.0006	0.00386
	positive regulation of nitric oxide biosynthetic process	0.73	0.0006	0.00386
	protein sumoylation	-0.43	0.0006	0.00386
	DNA duplex unwinding	-0.48	0.0006	0.00386
	defense response	0.68	0.0006	0.00386
	leukocyte cell-cell adhesion	0.78	0.0008	0.00489
	positive regulation of focal adhesion assembly	0.77	0.0008	0.00489
	termination of RNA polymerase II transcription	-0.57	0.0008	0.00489
	negative regulation of smooth muscle cell proliferation	0.75	0.0008	0.00489
	spermatid development	-0.48	0.0008	0.00489
	eosinophil chemotaxis	0.83	0.001	0.00591
	lymphocyte chemotaxis	0.8	0.001	0.00591
	RNA export from nucleus	-0.57	0.001	0.00591
	mitotic metaphase plate congression	-0.54	0.001	0.00591
	mRNA 3'-end processing	-0.52	0.001	0.00591
	mitotic spindle organization	-0.48	0.001	0.00591
	bone mineralization	0.72	0.001	0.00591
	cellular defense response	0.69	0.001	0.00591
	positive regulation of inflammatory response	0.67	0.001	0.00591
	post-translational protein modification	0.54	0.001	0.00591
	basement membrane organization	0.88	0.0012	0.00691
	negative regulation of chondrocyte differentiation	0.83	0.0012	0.00691
	translesion synthesis	-0.56	0.0012	0.00691
	monocyte chemotaxis	0.75	0.0012	0.00691
	negative regulation of cell adhesion	0.72	0.0012	0.00691
	ciliary basal body-plasma membrane docking	-0.38	0.0012	0.00691
	lung development	0.66	0.0012	0.00691
	positive regulation of phosphatidylinositol 3-kinase signaling	0.65	0.0012	0.00691
	receptor-mediated endocytosis	0.64	0.0012	0.00691
	regulation of transcription involved in G1/S transition of mitotic cell cycle	-0.64	0.0014	0.00793
	positive regulation of vascular endothelial growth factor production	0.76	0.0014	0.00793
	positive regulation of endothelial cell proliferation	0.66	0.0014	0.00793
	nucleocytoplasmic transport	-0.6	0.0016	0.00889
	heterotypic cell-cell adhesion	0.77	0.0016	0.00889
	regulation of angiogenesis	0.77	0.0016	0.00889
	mitotic cell cycle	-0.32	0.0016	0.00889
	G2/M transition of mitotic cell cycle	-0.3	0.0016	0.00889
	response to magnesium ion	0.85	0.0018	0.00981
	motile cilium assembly	-0.71	0.0018	0.00981
	blood vessel development	0.74	0.0018	0.00981
	intracellular transport of virus	-0.45	0.0018	0.00981
	positive regulation of smooth muscle cell proliferation	0.68	0.0018	0.00981
	mitochondrial translational termination	-0.4	0.0018	0.00981
	defense response to bacterium	0.63	0.0018	0.00981
	nuclear-transcribed mRNA catabolic process, nonsense-mediated decay	-0.31	0.0018	0.00981
	cellular response to DNA damage stimulus	-0.25	0.0018	0.00981
	negative regulation of DNA damage response, signal transduction by p53 class mediator	0.85	0.002	0.0107
	ERK1 and ERK2 cascade	0.77	0.002	0.0107
	defense response to Gram-positive bacterium	0.68	0.002	0.0107
	snRNA transcription by RNA polymerase II	-0.41	0.002	0.0107
	platelet activation	0.61	0.002	0.0107
	positive regulation of GTPase activity	0.54	0.002	0.0107
	G protein-coupled receptor signaling pathway	0.48	0.002	0.0107
	positive regulation of macrophage chemotaxis	0.85	0.0022	0.0115
	sister chromatid cohesion	-0.67	0.0022	0.0115
	positive regulation of interleukin-8 secretion	0.83	0.0022	0.0115
	negative regulation of bone mineralization	0.83	0.0022	0.0115
	actin filament bundle assembly	0.74	0.0022	0.0115
	receptor internalization	0.73	0.0022	0.0115
	positive regulation of neuron death	0.72	0.0022	0.0115
	mitochondrial translational elongation	-0.41	0.0022	0.0115
	response to estradiol	0.61	0.0022	0.0115
	positive regulation of apoptotic process	0.52	0.0022	0.0115
	positive regulation of cell migration involved in sprouting angiogenesis	0.82	0.0024	0.0124
	telomere maintenance	-0.48	0.0024	0.0124
	platelet aggregation	0.71	0.0024	0.0124
	positive regulation of osteoclast differentiation	0.81	0.0026	0.0132
	reciprocal meiotic recombination	-0.57	0.0026	0.0132
	photoreceptor cell maintenance	-0.58	0.0026	0.0132
	cellular response to vascular endothelial growth factor stimulus	0.76	0.0026	0.0132
	complement activation, classical pathway	0.73	0.0026	0.0132
	cellular response to amyloid-beta	0.71	0.0026	0.0132
	transcription-coupled nucleotide-excision repair	-0.35	0.0026	0.0132
	visual perception	0.55	0.0026	0.0132
	positive regulation of smooth muscle cell migration	0.81	0.0028	0.0141
	maturation of SSU-rRNA from tricistronic rRNA transcript (SSU-rRNA, 5.8S rRNA, LSU-rRNA)	-0.61	0.0028	0.0141
	double-strand break repair via nonhomologous end joining	-0.46	0.0028	0.0141
	positive regulation of protein kinase B signaling	0.57	0.0028	0.0141
	heart development	0.56	0.0028	0.0141
	positive regulation of blood coagulation	0.84	0.003	0.0149
	positive regulation of telomere maintenance via telomerase	-0.5	0.003	0.0149
	actin cytoskeleton organization	0.58	0.003	0.0149
	negative regulation of vascular permeability	0.85	0.0032	0.0157
	oocyte maturation	-0.66	0.0032	0.0157
	apoptotic cell clearance	0.79	0.0032	0.0157
	mitotic spindle assembly	-0.57	0.0032	0.0157
	cardiac septum morphogenesis	-0.68	0.0034	0.0165
	positive regulation of reactive oxygen species metabolic process	0.75	0.0034	0.0165
	G1/S transition of mitotic cell cycle	-0.33	0.0034	0.0165
	acute inflammatory response	0.82	0.0036	0.0174
	protein deubiquitination	-0.21	0.0036	0.0174
	regulation of transcription, DNA-templated	0.22	0.0036	0.0174
	chondroitin sulfate catabolic process	0.82	0.0038	0.0182
	binding of sperm to zona pellucida	-0.54	0.0038	0.0182
	response to progesterone	0.71	0.0038	0.0182
	positive regulation of endothelial cell migration	0.69	0.0038	0.0182
	protein heterotrimerization	0.86	0.004	0.019
	keratan sulfate biosynthetic process	0.75	0.004	0.019
	positive regulation of epithelial to mesenchymal transition	0.7	0.004	0.019
	positive regulation of monocyte chemotaxis	0.81	0.0042	0.0196
	RNA splicing, via transesterification reactions	-0.6	0.0042	0.0196
	spliceosomal complex assembly	-0.58	0.0044	0.0204
	microtubule bundle formation	-0.58	0.0044	0.0204
	negative regulation of extrinsic apoptotic signaling pathway	0.72	0.0044	0.0204
	complement activation, lectin pathway	-0.73	0.0046	0.0212
	negative regulation of endothelial cell migration	0.79	0.0046	0.0212
	leukocyte chemotaxis	0.78	0.0046	0.0212
	osteoclast differentiation	0.74	0.0046	0.0212
	negative regulation of transforming growth factor beta receptor signaling pathway	0.66	0.0046	0.0212
	negative regulation of fat cell differentiation	0.69	0.0048	0.0219
	positive regulation of peptidase activity	0.81	0.005	0.0227
	embryonic pattern specification	-0.62	0.005	0.0227
	artery morphogenesis	0.75	0.005	0.0227
	positive regulation of cell population proliferation	0.49	0.005	0.0227
	cell migration involved in sprouting angiogenesis	0.78	0.0052	0.0234
	response to calcium ion	0.66	0.0052	0.0234
	DNA synthesis involved in DNA repair	-0.73	0.0056	0.0249
	platelet-derived growth factor receptor signaling pathway	0.74	0.0056	0.0249
	response to organic substance	0.7	0.0056	0.0249
	positive regulation of fat cell differentiation	0.69	0.0056	0.0249
	antimicrobial humoral immune response mediated by antimicrobial peptide	0.67	0.0056	0.0249
	cell surface receptor signaling pathway	0.55	0.0056	0.0249
	negative regulation of osteoclast differentiation	0.77	0.0058	0.0256
	DNA damage response, detection of DNA damage	-0.45	0.0058	0.0256
	positive regulation of extrinsic apoptotic signaling pathway in absence of ligand	0.83	0.0062	0.0272
	nucleotide-excision repair, DNA gap filling	-0.54	0.0064	0.028
	positive regulation of calcium ion transport	0.75	0.0064	0.028
	positive regulation of interleukin-6 production	0.69	0.0064	0.028
	positive regulation of chemotaxis	0.81	0.0066	0.0287
	positive regulation of interleukin-6 secretion	0.73	0.0066	0.0287
	nucleotide-excision repair, DNA incision, 5'-to lesion	-0.45	0.0066	0.0287
	branching involved in blood vessel morphogenesis	0.73	0.0068	0.0295
	substrate adhesion-dependent cell spreading	0.67	0.0068	0.0295
	actin filament organization	0.62	0.007	0.0302
	negative regulation of inflammatory response	0.62	0.007	0.0302
	activation of MAPK activity	0.58	0.007	0.0302
	positive regulation of cellular protein metabolic process	0.79	0.0072	0.0309
	RNA metabolic process	-0.43	0.0072	0.0309
	regulation of mitotic cell cycle phase transition	-0.32	0.0072	0.0309
	positive regulation of macrophage derived foam cell differentiation	0.78	0.0076	0.0322
	viral entry into host cell	0.61	0.0076	0.0322
	positive regulation of histone H3-K4 methylation	-0.65	0.0078	0.0329
	histone mRNA metabolic process	-0.71	0.008	0.0336
	MyD88-dependent toll-like receptor signaling pathway	0.73	0.008	0.0336
	aortic valve morphogenesis	0.73	0.008	0.0336
	Rho protein signal transduction	0.62	0.008	0.0336
	adaptive immune response	0.56	0.008	0.0336
	exogenous drug catabolic process	-0.59	0.0084	0.035
	cellular response to reactive oxygen species	0.72	0.0084	0.035
	sodium ion transport	-0.36	0.0084	0.035
	muscle organ development	0.6	0.0084	0.035
	positive regulation of G protein-coupled receptor signaling pathway	0.82	0.0088	0.0364
	positive regulation of tyrosine phosphorylation of STAT protein	0.64	0.0088	0.0364
	positive regulation of chemokine secretion	0.83	0.009	0.0371
	negative regulation of myoblast differentiation	0.76	0.009	0.0371
	anaphase-promoting complex-dependent catabolic process	-0.31	0.009	0.0371
	response to radiation	0.72	0.0092	0.0378
	positive regulation of interferon-gamma production	0.68	0.0092	0.0378
	cellular response to growth factor stimulus	0.66	0.0092	0.0378
	embryonic skeletal system development	0.73	0.0094	0.0385
	white fat cell differentiation	0.82	0.0096	0.0392
	positive regulation of NF-kappaB transcription factor activity	0.55	0.0098	0.0398
	blastocyst hatching	-0.65	0.01	0.0405
	positive regulation of vascular smooth muscle cell proliferation	0.69	0.01	0.0405
	response to hydrogen peroxide	0.65	0.01	0.0405
	error-prone translesion synthesis	-0.56	0.0102	0.0411
	transcription by RNA polymerase III	-0.48	0.0104	0.0418
	protein kinase B signaling	0.7	0.0104	0.0418
	negative regulation of neuron projection development	0.66	0.0106	0.0425
	phagocytosis	0.65	0.0106	0.0425
	translation	-0.24	0.0106	0.0425
	metanephros development	0.73	0.0108	0.0431
	nucleosome assembly	-0.47	0.0108	0.0431
	cell-cell adhesion	0.55	0.0108	0.0431
	positive regulation of T cell migration	0.81	0.011	0.0436
	intestinal absorption	0.8	0.011	0.0436
	amyloid-beta clearance	0.8	0.011	0.0436
	toll-like receptor 4 signaling pathway	0.81	0.0112	0.0443
	flagellated sperm motility	-0.5	0.0112	0.0443
	keratan sulfate catabolic process	0.81	0.0114	0.0449
	face morphogenesis	0.71	0.0114	0.0449
	inner ear development	0.69	0.0114	0.0449
	acute-phase response	0.69	0.0114	0.0449
	protein processing	0.64	0.0114	0.0449
	decidualization	0.75	0.0116	0.0455
	vascular endothelial growth factor receptor signaling pathway	0.62	0.0118	0.0462
	negative regulation of endothelial cell apoptotic process	0.71	0.012	0.0467
	positive chemotaxis	0.68	0.012	0.0467
	mitochondrial translation	-0.55	0.0122	0.0474
	DNA unwinding involved in DNA replication	-0.63	0.0124	0.048
	positive regulation of protein autophosphorylation	0.75	0.0124	0.048
	inactivation of MAPK activity	0.74	0.0124	0.048
	negative regulation of fibroblast growth factor receptor signaling pathway	0.83	0.0126	0.0487
	bone development	0.69	0.0126	0.0487
	apoptotic DNA fragmentation	-0.63	0.0128	0.0493
	tRNA aminoacylation for protein translation	-0.63	0.0128	0.0493
	positive regulation of telomerase RNA localization to Cajal body	-0.63	0.0128	0.0493
	myelination	0.67	0.0128	0.0493
	positive regulation of phagocytosis, engulfment	0.81	0.013	0.0499
	digestion	-0.59	0.013	0.0499
	positive regulation of MAP kinase activity	0.63	0.013	0.0499
GO_CC	collagen trimer	0.79	< 1.00E-04	< 1.00E-04
	kinesin complex	-0.63	< 1.00E-04	< 1.00E-04
	chromosome, centromeric region	-0.57	< 1.00E-04	< 1.00E-04
	U2-type precatalytic spliceosome	-0.57	< 1.00E-04	< 1.00E-04
	endocytic vesicle membrane	0.71	< 1.00E-04	< 1.00E-04
	condensed chromosome kinetochore	-0.49	< 1.00E-04	< 1.00E-04
	spliceosomal complex	-0.44	< 1.00E-04	< 1.00E-04
	catalytic step 2 spliceosome	-0.62	< 1.00E-04	< 1.00E-04
	platelet alpha granule lumen	0.74	< 1.00E-04	< 1.00E-04
	kinetochore	-0.47	< 1.00E-04	< 1.00E-04
	basement membrane	0.79	< 1.00E-04	< 1.00E-04
	secretory granule membrane	0.72	< 1.00E-04	< 1.00E-04
	specific granule membrane	0.72	< 1.00E-04	< 1.00E-04
	nuclear chromosome, telomeric region	-0.5	< 1.00E-04	< 1.00E-04
	chromosome	-0.53	< 1.00E-04	< 1.00E-04
	spindle pole	-0.44	< 1.00E-04	< 1.00E-04
	Golgi lumen	0.71	< 1.00E-04	< 1.00E-04
	lysosomal lumen	0.73	< 1.00E-04	< 1.00E-04
	blood microparticle	0.69	< 1.00E-04	< 1.00E-04
	ficolin-1-rich granule lumen	0.64	< 1.00E-04	< 1.00E-04
	extracellular matrix	0.79	< 1.00E-04	< 1.00E-04
	membrane raft	0.63	< 1.00E-04	< 1.00E-04
	lysosomal membrane	0.59	< 1.00E-04	< 1.00E-04
	microtubule	-0.33	< 1.00E-04	< 1.00E-04
	endoplasmic reticulum lumen	0.72	< 1.00E-04	< 1.00E-04
	external side of plasma membrane	0.64	< 1.00E-04	< 1.00E-04
	mitochondrial inner membrane	-0.27	< 1.00E-04	< 1.00E-04
	mitochondrial matrix	-0.42	< 1.00E-04	< 1.00E-04
	nuclear speck	-0.27	< 1.00E-04	< 1.00E-04
	collagen-containing extracellular matrix	0.79	< 1.00E-04	< 1.00E-04
	centrosome	-0.3	< 1.00E-04	< 1.00E-04
	focal adhesion	0.64	< 1.00E-04	< 1.00E-04
	Golgi membrane	0.52	< 1.00E-04	< 1.00E-04
	cell surface	0.65	< 1.00E-04	< 1.00E-04
	nucleolus	-0.28	< 1.00E-04	< 1.00E-04
	mitochondrion	-0.2	< 1.00E-04	< 1.00E-04
	integral component of plasma membrane	0.49	< 1.00E-04	< 1.00E-04
	extracellular space	0.68	< 1.00E-04	< 1.00E-04
	extracellular region	0.67	< 1.00E-04	< 1.00E-04
	integral component of membrane	0.48	< 1.00E-04	< 1.00E-04
	extracellular exosome	0.58	< 1.00E-04	< 1.00E-04
	nucleoplasm	-0.24	< 1.00E-04	< 1.00E-04
	plasma membrane	0.5	< 1.00E-04	< 1.00E-04
	nucleus	0.21	< 1.00E-04	< 1.00E-04
	sperm flagellum	-0.67	0.0002	0.00145
	histone methyltransferase complex	-0.66	0.0002	0.00145
	U2-type catalytic step 2 spliceosome	-0.62	0.0002	0.00145
	U4/U6 x U5 tri-snRNP complex	-0.62	0.0002	0.00145
	microvillus	0.73	0.0002	0.00145
	motile cilium	-0.54	0.0002	0.00145
	mitotic spindle	-0.47	0.0002	0.00145
	tertiary granule membrane	0.7	0.0002	0.00145
	centriole	-0.37	0.0002	0.00145
	sarcolemma	0.65	0.0002	0.00145
	cilium	-0.33	0.0002	0.00145
	nuclear body	-0.26	0.0002	0.00145
	endoplasmic reticulum	0.5	0.0002	0.00145
	methylosome	-0.74	0.0004	0.00272
	small-subunit processome	-0.59	0.0004	0.00272
	ciliary basal body	-0.41	0.0004	0.00272
	lamellipodium	0.6	0.0004	0.00272
	Golgi apparatus	0.49	0.0004	0.00272
	MHC class II protein complex	0.88	0.0006	0.00386
	U1 snRNP	-0.69	0.0006	0.00386
	tertiary granule lumen	0.7	0.0006	0.00386
	cell	0.67	0.0006	0.00386
	actin filament	0.67	0.0006	0.00386
	ciliary transition zone	-0.68	0.0008	0.00489
	U12-type spliceosomal complex	-0.67	0.0008	0.00489
	condensed chromosome	-0.62	0.0008	0.00489
	intrinsic component of plasma membrane	0.77	0.0008	0.00489
	Cajal body	-0.49	0.0008	0.00489
	chromosome, telomeric region	-0.48	0.0008	0.00489
	secretory granule	0.66	0.0008	0.00489
	spindle	-0.32	0.0008	0.00489
	cytosol	0.32	0.0008	0.00489
	podosome	0.79	0.001	0.00591
	stress fiber	0.7	0.001	0.00591
	apical part of cell	0.67	0.0012	0.00691
	host cell	-0.43	0.0014	0.00793
	ER to Golgi transport vesicle membrane	0.71	0.0016	0.00889
	exon-exon junction complex	-0.69	0.0018	0.00981
	mitotic spindle pole	-0.62	0.0018	0.00981
	chromocenter	-0.73	0.002	0.0107
	clathrin-coated endocytic vesicle membrane	0.76	0.002	0.0107
	intercellular bridge	-0.45	0.002	0.0107
	telomerase holoenzyme complex	-0.65	0.0026	0.0132
	lamellipodium membrane	0.8	0.0026	0.0132
	recycling endosome membrane	0.65	0.0026	0.0132
	endosome membrane	0.56	0.0026	0.0132
	midbody	-0.28	0.0028	0.0141
	photoreceptor connecting cilium	-0.52	0.003	0.0149
	microtubule organizing center	-0.3	0.003	0.0149
	U2 snRNP	-0.62	0.0034	0.0165
	mitochondrial intermembrane space	-0.38	0.0034	0.0165
	filopodium	0.65	0.0036	0.0174
	axoneme	-0.42	0.004	0.019
	intraciliary transport particle B	-0.73	0.0042	0.0196
	site of double-strand break	-0.44	0.0042	0.0196
	specific granule lumen	0.66	0.0042	0.0196
	chromatin	-0.31	0.0042	0.0196
	actin cytoskeleton	0.55	0.0042	0.0196
	lysosome	0.54	0.0042	0.0196
	integral component of lumenal side of endoplasmic reticulum membrane	0.79	0.0044	0.0204
	platelet alpha granule	0.83	0.0046	0.0212
	preribosome, large subunit precursor	-0.6	0.0046	0.0212
	extracellular vesicle	0.67	0.0046	0.0212
	nuclear pore outer ring	-0.73	0.0048	0.0219
	MLL1 complex	-0.54	0.0048	0.0219
	ciliary tip	-0.5	0.0048	0.0219
	U2-type prespliceosome	-0.67	0.005	0.0227
	mitochondrial nucleoid	-0.47	0.0052	0.0234
	phagocytic vesicle	0.67	0.0054	0.0242
	ruffle	0.61	0.0056	0.0249
	nuclear chromosome	-0.59	0.0058	0.0256
	ficolin-1-rich granule membrane	0.65	0.0058	0.0256
	spindle microtubule	-0.49	0.006	0.0264
	ribonucleoprotein granule	-0.7	0.0062	0.0272
	early endosome membrane	0.58	0.0064	0.028
	phagocytic cup	0.77	0.0068	0.0295
	secretory granule lumen	0.57	0.0072	0.0309
	platelet dense granule lumen	0.81	0.0086	0.0357
	transport vesicle membrane	0.71	0.0092	0.0378
	cell periphery	0.7	0.01	0.0405
	ruffle membrane	0.6	0.0104	0.0418
	centriolar satellite	-0.54	0.011	0.0436
PW_KEGG	Asthma	0.81	< 1.00E-04	< 1.00E-04
	Base excision repair	-0.6	< 1.00E-04	< 1.00E-04
	DNA replication	-0.67	< 1.00E-04	< 1.00E-04
	Graft-versus-host disease	0.78	< 1.00E-04	< 1.00E-04
	Fanconi anemia pathway	-0.61	< 1.00E-04	< 1.00E-04
	Intestinal immune network for IgA production	0.78	< 1.00E-04	< 1.00E-04
	Malaria	0.8	< 1.00E-04	< 1.00E-04
	Systemic lupus erythematosus	0.78	< 1.00E-04	< 1.00E-04
	Ribosome biogenesis in eukaryotes	-0.6	< 1.00E-04	< 1.00E-04
	Viral myocarditis	0.71	< 1.00E-04	< 1.00E-04
	Pertussis	0.74	< 1.00E-04	< 1.00E-04
	Leishmaniasis	0.75	< 1.00E-04	< 1.00E-04
	Staphylococcus aureus infection	0.79	< 1.00E-04	< 1.00E-04
	Protein digestion and absorption	0.75	< 1.00E-04	< 1.00E-04
	Complement and coagulation cascades	0.79	< 1.00E-04	< 1.00E-04
	Rheumatoid arthritis	0.79	< 1.00E-04	< 1.00E-04
	Viral protein interaction with cytokine and cytokine receptor	0.75	< 1.00E-04	< 1.00E-04
	ECM-receptor interaction	0.71	< 1.00E-04	< 1.00E-04
	IL-17 signaling pathway	0.67	< 1.00E-04	< 1.00E-04
	Hematopoietic cell lineage	0.69	< 1.00E-04	< 1.00E-04
	Spliceosome	-0.5	< 1.00E-04	< 1.00E-04
	Leukocyte transendothelial migration	0.69	< 1.00E-04	< 1.00E-04
	AGE-RAGE signaling pathway in diabetic complications	0.74	< 1.00E-04	< 1.00E-04
	Chagas disease	0.65	< 1.00E-04	< 1.00E-04
	Amoebiasis	0.7	< 1.00E-04	< 1.00E-04
	Toxoplasmosis	0.68	< 1.00E-04	< 1.00E-04
	TNF signaling pathway	0.66	< 1.00E-04	< 1.00E-04
	Cell adhesion molecules	0.7	< 1.00E-04	< 1.00E-04
	Osteoclast differentiation	0.67	< 1.00E-04	< 1.00E-04
	Phagosome	0.71	< 1.00E-04	< 1.00E-04
	RNA transport	-0.44	< 1.00E-04	< 1.00E-04
	Pathogenic Escherichia coli infection	0.61	< 1.00E-04	< 1.00E-04
	Chemokine signaling pathway	0.61	< 1.00E-04	< 1.00E-04
	Tuberculosis	0.66	< 1.00E-04	< 1.00E-04
	Focal adhesion	0.66	< 1.00E-04	< 1.00E-04
	Proteoglycans in cancer	0.67	< 1.00E-04	< 1.00E-04
	Cytokine-cytokine receptor interaction	0.64	< 1.00E-04	< 1.00E-04
	PI3K-Akt signaling pathway	0.57	< 1.00E-04	< 1.00E-04
	Butanoate metabolism	-0.67	0.0002	0.00145
	Inflammatory bowel disease	0.72	0.0002	0.00145
	TGF-beta signaling pathway	0.65	0.0002	0.00145
	NF-kappa B signaling pathway	0.66	0.0002	0.00145
	Toll-like receptor signaling pathway	0.67	0.0002	0.00145
	Cell cycle	-0.38	0.0002	0.00145
	Relaxin signaling pathway	0.65	0.0002	0.00145
	Aminoacyl-tRNA biosynthesis	-0.77	0.0004	0.00272
	Mismatch repair	-0.64	0.0004	0.00272
	Legionellosis	0.72	0.0004	0.00272
	Fluid shear stress and atherosclerosis	0.62	0.0004	0.00272
	Homologous recombination	-0.54	0.0006	0.00386
	Antigen processing and presentation	0.69	0.0006	0.00386
	Yersinia infection	0.6	0.0006	0.00386
	Endocytosis	0.56	0.0006	0.00386
	MAPK signaling pathway	0.53	0.0006	0.00386
	One carbon pool by folate	-0.68	0.0008	0.00489
	Allograft rejection	0.75	0.0008	0.00489
	Type I diabetes mellitus	0.74	0.0008	0.00489
	Nucleotide excision repair	-0.48	0.0008	0.00489
	Th17 cell differentiation	0.62	0.0008	0.00489
	Carbon metabolism	-0.34	0.0008	0.00489
	Regulation of actin cytoskeleton	0.57	0.0008	0.00489
	Human papillomavirus infection	0.53	0.0008	0.00489
	Autoimmune thyroid disease	0.71	0.0012	0.00691
	Valine, leucine and isoleucine degradation	-0.46	0.0014	0.00793
	Platelet activation	0.61	0.0014	0.00793
	Salmonella infection	0.56	0.0014	0.00793
	Lysosome	0.59	0.002	0.0107
	Human cytomegalovirus infection	0.54	0.0022	0.0115
	Pathways in cancer	0.48	0.0024	0.0124
	Th1 and Th2 cell differentiation	0.62	0.0026	0.0132
	Metabolic pathways	0.28	0.0026	0.0132
	African trypanosomiasis	0.72	0.0048	0.0219
	MicroRNAs in cancer	0.55	0.0048	0.0219
	Kaposi sarcoma-associated herpesvirus infection	0.54	0.0072	0.0309
	RNA degradation	-0.36	0.0074	0.0315
	Gap junction	0.61	0.0076	0.0322
	mRNA surveillance pathway	-0.32	0.0078	0.0329
	Ferroptosis	0.69	0.0092	0.0378
	Amyotrophic lateral sclerosis	0.23	0.0096	0.0392
	Propanoate metabolism	-0.47	0.0102	0.0411
	Epithelial cell signaling in Helicobacter pylori infection	0.62	0.0106	0.0425
	Transcriptional misregulation in cancer	0.53	0.0108	0.0431
	Rap1 signaling pathway	0.52	0.0116	0.0455
	Natural killer cell mediated cytotoxicity	0.57	0.012	0.0467
	Hippo signaling pathway	0.54	0.012	0.0467
Msig_C2	ABBUD_LIF_SIGNALING_2_UP	0.9	< 1.00E-04	< 1.00E-04
	BIOCARTA_BLYMPHOCYTE_PATHWAY	0.89	< 1.00E-04	< 1.00E-04
	VERRECCHIA_RESPONSE_TO_TGFB1_C4	0.93	< 1.00E-04	< 1.00E-04
	YAGUE_PRETUMOR_DRUG_RESISTANCE_DN	0.92	< 1.00E-04	< 1.00E-04
	BIOCARTA_FIBRINOLYSIS_PATHWAY	0.9	< 1.00E-04	< 1.00E-04
	BIOCARTA_MCM_PATHWAY	-0.8	< 1.00E-04	< 1.00E-04
	DASU_IL6_SIGNALING_SCAR_DN	0.89	< 1.00E-04	< 1.00E-04
	TSUNODA_CISPLATIN_RESISTANCE_UP	0.88	< 1.00E-04	< 1.00E-04
	DAVICIONI_RHABDOMYOSARCOMA_PAX_FOXO1_FUSION_DN	0.92	< 1.00E-04	< 1.00E-04
	LY_AGING_MIDDLE_UP	0.9	< 1.00E-04	< 1.00E-04
	FINETTI_BREAST_CANCER_KINOME_RED	-0.83	< 1.00E-04	< 1.00E-04
	LY_AGING_MIDDLE_DN	-0.74	< 1.00E-04	< 1.00E-04
	REACTOME_CROSSLINKING_OF_COLLAGEN_FIBRILS	0.9	< 1.00E-04	< 1.00E-04
	HERNANDEZ_ABERRANT_MITOSIS_BY_DOCETACEL_4NM_UP	0.86	< 1.00E-04	< 1.00E-04
	JI_CARCINOGENESIS_BY_KRAS_AND_STK11_DN	0.9	< 1.00E-04	< 1.00E-04
	LI_WILMS_TUMOR_ANAPLASTIC_UP	-0.79	< 1.00E-04	< 1.00E-04
	PID_INTEGRIN5_PATHWAY	0.9	< 1.00E-04	< 1.00E-04
	THUM_MIR21_TARGETS_HEART_DISEASE_UP	0.92	< 1.00E-04	< 1.00E-04
	VERRECCHIA_RESPONSE_TO_TGFB1_C1	0.88	< 1.00E-04	< 1.00E-04
	DEBOSSCHER_NFKB_TARGETS_REPRESSED_BY_GLUCOCORTICOIDS	0.86	< 1.00E-04	< 1.00E-04
	MASRI_RESISTANCE_TO_TAMOXIFEN_AND_AROMATASE_INHIBITORS_DN	0.86	< 1.00E-04	< 1.00E-04
	MOROSETTI_FACIOSCAPULOHUMERAL_MUSCULAR_DISTROPHY_UP	0.91	< 1.00E-04	< 1.00E-04
	REACTOME_DEFECTIVE_B4GALT7_CAUSES_EDS_PROGEROID_TYPE	0.85	< 1.00E-04	< 1.00E-04
	DAVICIONI_PAX_FOXO1_SIGNATURE_IN_ARMS_DN	0.87	< 1.00E-04	< 1.00E-04
	FARMER_BREAST_CANCER_CLUSTER_4	0.97	< 1.00E-04	< 1.00E-04
	FINAK_BREAST_CANCER_SDPP_SIGNATURE	0.86	< 1.00E-04	< 1.00E-04
	LU_TUMOR_ENDOTHELIAL_MARKERS_UP	0.87	< 1.00E-04	< 1.00E-04
	MISHRA_CARCINOMA_ASSOCIATED_FIBROBLAST_UP	0.88	< 1.00E-04	< 1.00E-04
	REACTOME_TELOMERE_C_STRAND_LAGGING_STRAND_SYNTHESIS	-0.69	< 1.00E-04	< 1.00E-04
	HERNANDEZ_ABERRANT_MITOSIS_BY_DOCETACEL_2NM_DN	0.84	< 1.00E-04	< 1.00E-04
	JEON_SMAD6_TARGETS_UP	0.85	< 1.00E-04	< 1.00E-04
	PID_INTEGRIN_A9B1_PATHWAY	0.88	< 1.00E-04	< 1.00E-04
	REACTOME_A_TETRASACCHARIDE_LINKER_SEQUENCE_IS_REQUIRED_FOR_GAG_SYNTHESIS	0.84	< 1.00E-04	< 1.00E-04
	BERENJENO_TRANSFORMED_BY_RHOA_REVERSIBLY_DN	0.83	< 1.00E-04	< 1.00E-04
	CHEN_ETV5_TARGETS_SERTOLI	0.91	< 1.00E-04	< 1.00E-04
	EGUCHI_CELL_CYCLE_RB1_TARGETS	-0.78	< 1.00E-04	< 1.00E-04
	REACTOME_O_GLYCOSYLATION_OF_TSR_DOMAIN_CONTAINING_PROTEINS	0.83	< 1.00E-04	< 1.00E-04
	STEGER_ADIPOGENESIS_DN	0.85	< 1.00E-04	< 1.00E-04
	BERENJENO_TRANSFORMED_BY_RHOA_FOREVER_DN	0.84	< 1.00E-04	< 1.00E-04
	LIAN_NEUTROPHIL_GRANULE_CONSTITUENTS	0.82	< 1.00E-04	< 1.00E-04
	REACTOME_ACTIVATION_OF_THE_PRE_REPLICATIVE_COMPLEX	-0.75	< 1.00E-04	< 1.00E-04
	GROSS_ELK3_TARGETS_UP	0.85	< 1.00E-04	< 1.00E-04
	HOLLERN_SOLID_NODULAR_BREAST_TUMOR_DN	0.8	< 1.00E-04	< 1.00E-04
	KEGG_ASTHMA	0.81	< 1.00E-04	< 1.00E-04
	NEWMAN_ERCC6_TARGETS_DN	0.91	< 1.00E-04	< 1.00E-04
	TAKEDA_TARGETS_OF_NUP98_HOXA9_FUSION_3D_DN	0.8	< 1.00E-04	< 1.00E-04
	WEINMANN_ADAPTATION_TO_HYPOXIA_UP	0.8	< 1.00E-04	< 1.00E-04
	GILDEA_METASTASIS	0.84	< 1.00E-04	< 1.00E-04
	LU_TUMOR_VASCULATURE_UP	0.84	< 1.00E-04	< 1.00E-04
	ROZANOV_MMP14_TARGETS_SUBSET	0.86	< 1.00E-04	< 1.00E-04
	PID_INTEGRIN2_PATHWAY	0.86	< 1.00E-04	< 1.00E-04
	REACTOME_ACTIVATION_OF_ATR_IN_RESPONSE_TO_REPLICATION_STRESS	-0.73	< 1.00E-04	< 1.00E-04
	REACTOME_ACTIVATION_OF_MATRIX_METALLOPROTEINASES	0.84	< 1.00E-04	< 1.00E-04
	REACTOME_MET_ACTIVATES_PTK2_SIGNALING	0.82	< 1.00E-04	< 1.00E-04
	REACTOME_REGULATION_OF_GLUCOKINASE_BY_GLUCOKINASE_REGULATORY_PROTEIN	-0.68	< 1.00E-04	< 1.00E-04
	REACTOME_SYNDECAN_INTERACTIONS	0.87	< 1.00E-04	< 1.00E-04
	URS_ADIPOCYTE_DIFFERENTIATION_DN	0.9	< 1.00E-04	< 1.00E-04
	NABA_PROTEOGLYCANS	0.85	< 1.00E-04	< 1.00E-04
	REACTOME_DNA_STRAND_ELONGATION	-0.73	< 1.00E-04	< 1.00E-04
	REACTOME_NUCLEAR_IMPORT_OF_REV_PROTEIN	-0.64	< 1.00E-04	< 1.00E-04
	REACTOME_NUCLEAR_PORE_COMPLEX_NPC_DISASSEMBLY	-0.7	< 1.00E-04	< 1.00E-04
	WESTON_VEGFA_TARGETS_12HR	0.85	< 1.00E-04	< 1.00E-04
	BOQUEST_STEM_CELL_CULTURED_VS_FRESH_DN	0.84	< 1.00E-04	< 1.00E-04
	DORSEY_GAB2_TARGETS	0.83	< 1.00E-04	< 1.00E-04
	LIEN_BREAST_CARCINOMA_METAPLASTIC	0.86	< 1.00E-04	< 1.00E-04
	MATTIOLI_MULTIPLE_MYELOMA_WITH_14Q32_TRANSLOCATIONS	0.8	< 1.00E-04	< 1.00E-04
	MOLENAAR_TARGETS_OF_CCND1_AND_CDK4_DN	-0.65	< 1.00E-04	< 1.00E-04
	NABA_BASEMENT_MEMBRANES	0.79	< 1.00E-04	< 1.00E-04
	OUELLET_CULTURED_OVARIAN_CANCER_INVASIVE_VS_LMP_DN	0.84	< 1.00E-04	< 1.00E-04
	PLASARI_TGFB1_TARGETS_1HR_UP	0.83	< 1.00E-04	< 1.00E-04
	SCHRAETS_MLL_TARGETS_DN	0.82	< 1.00E-04	< 1.00E-04
	SIMBULAN_PARP1_TARGETS_UP	0.81	< 1.00E-04	< 1.00E-04
	REACTOME_HDR_THROUGH_SINGLE_STRAND_ANNEALING_SSA	-0.57	< 1.00E-04	< 1.00E-04
	REACTOME_SUMOYLATION_OF_SUMOYLATION_PROTEINS	-0.66	< 1.00E-04	< 1.00E-04
	REACTOME_TRANSPORT_OF_THE_SLBP_DEPENDANT_MATURE_MRNA	-0.63	< 1.00E-04	< 1.00E-04
	SCHOEN_NFKB_SIGNALING	0.83	< 1.00E-04	< 1.00E-04
	CLASPER_LYMPHATIC_VESSELS_DURING_METASTASIS_DN	0.89	< 1.00E-04	< 1.00E-04
	COWLING_MYCN_TARGETS	0.83	< 1.00E-04	< 1.00E-04
	FARMER_BREAST_CANCER_CLUSTER_2	-0.7	< 1.00E-04	< 1.00E-04
	FRIDMAN_IMMORTALIZATION_DN	0.82	< 1.00E-04	< 1.00E-04
	KEGG_BASE_EXCISION_REPAIR	-0.6	< 1.00E-04	< 1.00E-04
	REACTOME_EXTENSION_OF_TELOMERES	-0.62	< 1.00E-04	< 1.00E-04
	REACTOME_INTERACTIONS_OF_REV_WITH_HOST_CELLULAR_PROTEINS	-0.63	< 1.00E-04	< 1.00E-04
	REACTOME_INTERACTIONS_OF_VPR_WITH_HOST_CELLULAR_PROTEINS	-0.66	< 1.00E-04	< 1.00E-04
	REACTOME_TELOMERE_MAINTENANCE	-0.62	< 1.00E-04	< 1.00E-04
	REACTOME_TRANSCRIPTIONAL_REGULATION_BY_E2F6	-0.67	< 1.00E-04	< 1.00E-04
	ZHAN_MULTIPLE_MYELOMA_PR_UP	-0.85	< 1.00E-04	< 1.00E-04
	ABRAMSON_INTERACT_WITH_AIRE	-0.66	< 1.00E-04	< 1.00E-04
	ALONSO_METASTASIS_EMT_UP	0.8	< 1.00E-04	< 1.00E-04
	KEGG_DNA_REPLICATION	-0.67	< 1.00E-04	< 1.00E-04
	ODONNELL_TARGETS_OF_MYC_AND_TFRC_DN	-0.63	< 1.00E-04	< 1.00E-04
	CUI_TCF21_TARGETS_UP	0.81	< 1.00E-04	< 1.00E-04
	IRITANI_MAD1_TARGETS_DN	-0.57	< 1.00E-04	< 1.00E-04
	KUNINGER_IGF1_VS_PDGFB_TARGETS_DN	0.79	< 1.00E-04	< 1.00E-04
	LANDIS_ERBB2_BREAST_TUMORS_65_DN	0.81	< 1.00E-04	< 1.00E-04
	NABA_COLLAGENS	0.87	< 1.00E-04	< 1.00E-04
	NAKAMURA_ADIPOGENESIS_LATE_DN	0.84	< 1.00E-04	< 1.00E-04
	PETRETTO_CARDIAC_HYPERTROPHY	0.85	< 1.00E-04	< 1.00E-04
	REACTOME_COLLAGEN_CHAIN_TRIMERIZATION	0.87	< 1.00E-04	< 1.00E-04
	REACTOME_HOMOLOGOUS_DNA_PAIRING_AND_STRAND_EXCHANGE	-0.67	< 1.00E-04	< 1.00E-04
	REACTOME_SUMOYLATION_OF_UBIQUITINYLATION_PROTEINS	-0.62	< 1.00E-04	< 1.00E-04
	TURASHVILI_BREAST_DUCTAL_CARCINOMA_VS_DUCTAL_NORMAL_UP	0.87	< 1.00E-04	< 1.00E-04
	UZONYI_RESPONSE_TO_LEUKOTRIENE_AND_THROMBIN	0.81	< 1.00E-04	< 1.00E-04
	YU_MYC_TARGETS_UP	-0.61	< 1.00E-04	< 1.00E-04
	AMIT_EGF_RESPONSE_60_MCF10A	0.8	< 1.00E-04	< 1.00E-04
	BURTON_ADIPOGENESIS_PEAK_AT_24HR	-0.57	< 1.00E-04	< 1.00E-04
	PID_FANCONI_PATHWAY	-0.62	< 1.00E-04	< 1.00E-04
	PID_FRA_PATHWAY	0.85	< 1.00E-04	< 1.00E-04
	REACTOME_DISEASES_ASSOCIATED_WITH_GLYCOSAMINOGLYCAN_METABOLISM	0.78	< 1.00E-04	< 1.00E-04
	REACTOME_MOLECULES_ASSOCIATED_WITH_ELASTIC_FIBRES	0.81	< 1.00E-04	< 1.00E-04
	REACTOME_TRANSPORT_OF_MATURE_MRNAS_DERIVED_FROM_INTRONLESS_TRANSCRIPTS	-0.65	< 1.00E-04	< 1.00E-04
	WANG_METHYLATED_IN_BREAST_CANCER	0.8	< 1.00E-04	< 1.00E-04
	NAKAMURA_ADIPOGENESIS_EARLY_DN	0.87	< 1.00E-04	< 1.00E-04
	REACTOME_NS1_MEDIATED_EFFECTS_ON_HOST_PATHWAYS	-0.59	< 1.00E-04	< 1.00E-04
	REACTOME_RESOLUTION_OF_ABASIC_SITES_AP_SITES	-0.65	< 1.00E-04	< 1.00E-04
	TAKEDA_TARGETS_OF_NUP98_HOXA9_FUSION_6HR_DN	0.8	< 1.00E-04	< 1.00E-04
	HUANG_FOXA2_TARGETS_DN	0.82	< 1.00E-04	< 1.00E-04
	KAMMINGA_EZH2_TARGETS	-0.72	< 1.00E-04	< 1.00E-04
	NADERI_BREAST_CANCER_PROGNOSIS_UP	-0.69	< 1.00E-04	< 1.00E-04
	PID_ATR_PATHWAY	-0.59	< 1.00E-04	< 1.00E-04
	REACTOME_MET_PROMOTES_CELL_MOTILITY	0.79	< 1.00E-04	< 1.00E-04
	SMID_BREAST_CANCER_RELAPSE_IN_LUNG_DN	0.76	< 1.00E-04	< 1.00E-04
	ZWANG_CLASS_2_TRANSIENTLY_INDUCED_BY_EGF	0.78	< 1.00E-04	< 1.00E-04
	LEONARD_HYPOXIA	0.74	< 1.00E-04	< 1.00E-04
	PID_UPA_UPAR_PATHWAY	0.82	< 1.00E-04	< 1.00E-04
	VERRECCHIA_DELAYED_RESPONSE_TO_TGFB1	0.8	< 1.00E-04	< 1.00E-04
	WEINMANN_ADAPTATION_TO_HYPOXIA_DN	0.82	< 1.00E-04	< 1.00E-04
	BERTUCCI_INVASIVE_CARCINOMA_DUCTAL_VS_LOBULAR_DN	0.74	< 1.00E-04	< 1.00E-04
	KUROZUMI_RESPONSE_TO_ONCOCYTIC_VIRUS	0.78	< 1.00E-04	< 1.00E-04
	PID_AMB2_NEUTROPHILS_PATHWAY	0.78	< 1.00E-04	< 1.00E-04
	PID_PLK1_PATHWAY	-0.59	< 1.00E-04	< 1.00E-04
	POMEROY_MEDULLOBLASTOMA_PROGNOSIS_DN	-0.55	< 1.00E-04	< 1.00E-04
	REACTOME_RRNA_MODIFICATION_IN_THE_NUCLEUS_AND_CYTOSOL	-0.63	< 1.00E-04	< 1.00E-04
	LINDGREN_BLADDER_CANCER_HIGH_RECURRENCE	0.85	< 1.00E-04	< 1.00E-04
	REACTOME_ELASTIC_FIBRE_FORMATION	0.83	< 1.00E-04	< 1.00E-04
	REACTOME_NUCLEAR_ENVELOPE_BREAKDOWN	-0.58	< 1.00E-04	< 1.00E-04
	BERENJENO_ROCK_SIGNALING_NOT_VIA_RHOA_DN	0.79	< 1.00E-04	< 1.00E-04
	LIU_SMARCA4_TARGETS	0.86	< 1.00E-04	< 1.00E-04
	MCDOWELL_ACUTE_LUNG_INJURY_UP	0.78	< 1.00E-04	< 1.00E-04
	REACTOME_SUMOYLATION_OF_RNA_BINDING_PROTEINS	-0.62	< 1.00E-04	< 1.00E-04
	BURTON_ADIPOGENESIS_PEAK_AT_2HR	0.82	< 1.00E-04	< 1.00E-04
	CHEN_LVAD_SUPPORT_OF_FAILING_HEART_DN	0.78	< 1.00E-04	< 1.00E-04
	DELASERNA_MYOD_TARGETS_DN	0.79	< 1.00E-04	< 1.00E-04
	PID_INTEGRIN3_PATHWAY	0.88	< 1.00E-04	< 1.00E-04
	REACTOME_RNA_POLYMERASE_II_TRANSCRIPTION_TERMINATION	-0.58	< 1.00E-04	< 1.00E-04
	REACTOME_SUMOYLATION_OF_DNA_REPLICATION_PROTEINS	-0.64	< 1.00E-04	< 1.00E-04
	DEMAGALHAES_AGING_UP	0.8	< 1.00E-04	< 1.00E-04
	ISHIDA_E2F_TARGETS	-0.77	< 1.00E-04	< 1.00E-04
	REACTOME_BASE_EXCISION_REPAIR	-0.6	< 1.00E-04	< 1.00E-04
	REACTOME_INTERLEUKIN_10_SIGNALING	0.78	< 1.00E-04	< 1.00E-04
	WHITFIELD_CELL_CYCLE_LITERATURE	-0.68	< 1.00E-04	< 1.00E-04
	BEGUM_TARGETS_OF_PAX3_FOXO1_FUSION_DN	0.82	< 1.00E-04	< 1.00E-04
	GRAHAM_CML_QUIESCENT_VS_NORMAL_DIVIDING_UP	0.79	< 1.00E-04	< 1.00E-04
	MOREAUX_B_LYMPHOCYTE_MATURATION_BY_TACI_DN	-0.61	< 1.00E-04	< 1.00E-04
	REACTOME_CHEMOKINE_RECEPTORS_BIND_CHEMOKINES	0.78	< 1.00E-04	< 1.00E-04
	REACTOME_SNRNP_ASSEMBLY	-0.67	< 1.00E-04	< 1.00E-04
	ZHENG_IL22_SIGNALING_UP	0.79	< 1.00E-04	< 1.00E-04
	REACTOME_CHROMOSOME_MAINTENANCE	-0.62	< 1.00E-04	< 1.00E-04
	ROY_WOUND_BLOOD_VESSEL_UP	0.84	< 1.00E-04	< 1.00E-04
	WU_APOPTOSIS_BY_CDKN1A_VIA_TP53	-0.6	< 1.00E-04	< 1.00E-04
	ZHANG_ANTIVIRAL_RESPONSE_TO_RIBAVIRIN_DN	0.76	< 1.00E-04	< 1.00E-04
	CHIARADONNA_NEOPLASTIC_TRANSFORMATION_KRAS_CDC25_DN	0.83	< 1.00E-04	< 1.00E-04
	FRASOR_RESPONSE_TO_SERM_OR_FULVESTRANT_DN	-0.75	< 1.00E-04	< 1.00E-04
	KHETCHOUMIAN_TRIM24_TARGETS_UP	0.85	< 1.00E-04	< 1.00E-04
	PAPASPYRIDONOS_UNSTABLE_ATEROSCLEROTIC_PLAQUE_UP	0.76	< 1.00E-04	< 1.00E-04
	PID_SYNDECAN_1_PATHWAY	0.83	< 1.00E-04	< 1.00E-04
	REACTOME_TRNA_PROCESSING_IN_THE_NUCLEUS	-0.65	< 1.00E-04	< 1.00E-04
	SCHAEFFER_PROSTATE_DEVELOPMENT_12HR_DN	0.78	< 1.00E-04	< 1.00E-04
	WAKASUGI_HAVE_ZNF143_BINDING_SITES	-0.64	< 1.00E-04	< 1.00E-04
	WU_SILENCED_BY_METHYLATION_IN_BLADDER_CANCER	0.74	< 1.00E-04	< 1.00E-04
	GARGALOVIC_RESPONSE_TO_OXIDIZED_PHOSPHOLIPIDS_TURQUOISE_DN	-0.67	< 1.00E-04	< 1.00E-04
	ROSS_AML_WITH_CBFB_MYH11_FUSION	0.76	< 1.00E-04	< 1.00E-04
	SASAI_RESISTANCE_TO_NEOPLASTIC_TRANSFROMATION	0.83	< 1.00E-04	< 1.00E-04
	SLEBOS_HEAD_AND_NECK_CANCER_WITH_HPV_UP	-0.62	< 1.00E-04	< 1.00E-04
	CHIARADONNA_NEOPLASTIC_TRANSFORMATION_KRAS_CDC25_UP	0.74	< 1.00E-04	< 1.00E-04
	HENDRICKS_SMARCA4_TARGETS_UP	0.79	< 1.00E-04	< 1.00E-04
	HERNANDEZ_MITOTIC_ARREST_BY_DOCETAXEL_2_UP	0.77	< 1.00E-04	< 1.00E-04
	KANG_DOXORUBICIN_RESISTANCE_UP	-0.72	< 1.00E-04	< 1.00E-04
	KEGG_SYSTEMIC_LUPUS_ERYTHEMATOSUS	0.79	< 1.00E-04	< 1.00E-04
	REACTOME_G2_M_DNA_DAMAGE_CHECKPOINT	-0.49	< 1.00E-04	< 1.00E-04
	LI_WILMS_TUMOR_VS_FETAL_KIDNEY_2_DN	0.78	< 1.00E-04	< 1.00E-04
	NAGASHIMA_EGF_SIGNALING_UP	0.77	< 1.00E-04	< 1.00E-04
	REACTOME_COLLAGEN_BIOSYNTHESIS_AND_MODIFYING_ENZYMES	0.81	< 1.00E-04	< 1.00E-04
	SONG_TARGETS_OF_IE86_CMV_PROTEIN	-0.72	< 1.00E-04	< 1.00E-04
	TANG_SENESCENCE_TP53_TARGETS_DN	-0.5	< 1.00E-04	< 1.00E-04
	TAVOR_CEBPA_TARGETS_UP	0.8	< 1.00E-04	< 1.00E-04
	CHIBA_RESPONSE_TO_TSA_UP	0.81	< 1.00E-04	< 1.00E-04
	HUPER_BREAST_BASAL_VS_LUMINAL_UP	0.78	< 1.00E-04	< 1.00E-04
	PUJANA_BREAST_CANCER_WITH_BRCA1_MUTATED_UP	-0.74	< 1.00E-04	< 1.00E-04
	REACTOME_HDR_THROUGH_HOMOLOGOUS_RECOMBINATION_HRR	-0.58	< 1.00E-04	< 1.00E-04
	VERRECCHIA_EARLY_RESPONSE_TO_TGFB1	0.84	< 1.00E-04	< 1.00E-04
	WIEDERSCHAIN_TARGETS_OF_BMI1_AND_PCGF2	0.78	< 1.00E-04	< 1.00E-04
	AMIT_SERUM_RESPONSE_240_MCF10A	0.76	< 1.00E-04	< 1.00E-04
	KAUFFMANN_MELANOMA_RELAPSE_UP	-0.71	< 1.00E-04	< 1.00E-04
	LIANG_SILENCED_BY_METHYLATION_2	0.72	< 1.00E-04	< 1.00E-04
	ONDER_CDH1_TARGETS_3_DN	0.74	< 1.00E-04	< 1.00E-04
	REACTOME_ASSEMBLY_OF_COLLAGEN_FIBRILS_AND_OTHER_MULTIMERIC_STRUCTURES	0.83	< 1.00E-04	< 1.00E-04
	REACTOME_SUMOYLATION_OF_CHROMATIN_ORGANIZATION_PROTEINS	-0.53	< 1.00E-04	< 1.00E-04
	TURASHVILI_BREAST_DUCTAL_CARCINOMA_VS_LOBULAR_NORMAL_DN	0.75	< 1.00E-04	< 1.00E-04
	TURASHVILI_BREAST_DUCTAL_CARCINOMA_VS_LOBULAR_NORMAL_UP	0.82	< 1.00E-04	< 1.00E-04
	CROONQUIST_STROMAL_STIMULATION_UP	0.88	< 1.00E-04	< 1.00E-04
	HOSHIDA_LIVER_CANCER_LATE_RECURRENCE_UP	0.76	< 1.00E-04	< 1.00E-04
	REN_BOUND_BY_E2F	-0.72	< 1.00E-04	< 1.00E-04
	WESTON_VEGFA_TARGETS_6HR	0.82	< 1.00E-04	< 1.00E-04
	YAMASHITA_METHYLATED_IN_PROSTATE_CANCER	0.79	< 1.00E-04	< 1.00E-04
	JECHLINGER_EPITHELIAL_TO_MESENCHYMAL_TRANSITION_DN	0.74	< 1.00E-04	< 1.00E-04
	LIAN_LIPA_TARGETS_3M	0.77	< 1.00E-04	< 1.00E-04
	PYEON_HPV_POSITIVE_TUMORS_UP	-0.71	< 1.00E-04	< 1.00E-04
	REACTOME_PROCESSING_OF_DNA_DOUBLE_STRAND_BREAK_ENDS	-0.51	< 1.00E-04	< 1.00E-04
	WILCOX_RESPONSE_TO_PROGESTERONE_DN	0.81	< 1.00E-04	< 1.00E-04
	AMIT_SERUM_RESPONSE_60_MCF10A	0.77	< 1.00E-04	< 1.00E-04
	CROMER_TUMORIGENESIS_UP	0.87	< 1.00E-04	< 1.00E-04
	GRAHAM_NORMAL_QUIESCENT_VS_NORMAL_DIVIDING_UP	0.76	< 1.00E-04	< 1.00E-04
	DASU_IL6_SIGNALING_UP	0.76	< 1.00E-04	< 1.00E-04
	HOQUE_METHYLATED_IN_CANCER	0.7	< 1.00E-04	< 1.00E-04
	HOWLIN_PUBERTAL_MAMMARY_GLAND	0.76	< 1.00E-04	< 1.00E-04
	LEE_LIVER_CANCER_CIPROFIBRATE_UP	0.7	< 1.00E-04	< 1.00E-04
	LEE_LIVER_CANCER_MYC_E2F1_UP	0.76	< 1.00E-04	< 1.00E-04
	REACTOME_COLLAGEN_DEGRADATION	0.83	< 1.00E-04	< 1.00E-04
	REACTOME_GENE_SILENCING_BY_RNA	-0.55	< 1.00E-04	< 1.00E-04
	REACTOME_SIGNALING_BY_PDGF	0.78	< 1.00E-04	< 1.00E-04
	REACTOME_TRANSPORT_OF_MATURE_TRANSCRIPT_TO_CYTOPLASM	-0.63	< 1.00E-04	< 1.00E-04
	WAMUNYOKOLI_OVARIAN_CANCER_GRADES_1_2_DN	0.74	< 1.00E-04	< 1.00E-04
	BURTON_ADIPOGENESIS_PEAK_AT_0HR	0.83	< 1.00E-04	< 1.00E-04
	ISSAEVA_MLL2_TARGETS	0.76	< 1.00E-04	< 1.00E-04
	LINDVALL_IMMORTALIZED_BY_TERT_DN	0.83	< 1.00E-04	< 1.00E-04
	NADLER_OBESITY_UP	0.82	< 1.00E-04	< 1.00E-04
	PETROVA_PROX1_TARGETS_DN	0.79	< 1.00E-04	< 1.00E-04
	SANA_RESPONSE_TO_IFNG_UP	0.73	< 1.00E-04	< 1.00E-04
	SHEPARD_BMYB_TARGETS	-0.54	< 1.00E-04	< 1.00E-04
	TURASHVILI_BREAST_LOBULAR_CARCINOMA_VS_DUCTAL_NORMAL_UP	0.91	< 1.00E-04	< 1.00E-04
	ZHONG_RESPONSE_TO_AZACITIDINE_AND_TSA_DN	-0.53	< 1.00E-04	< 1.00E-04
	BRUECKNER_TARGETS_OF_MIRLET7A3_DN	0.8	< 1.00E-04	< 1.00E-04
	HAHTOLA_MYCOSIS_FUNGOIDES_CD4_UP	0.78	< 1.00E-04	< 1.00E-04
	LINDSTEDT_DENDRITIC_CELL_MATURATION_A	0.75	< 1.00E-04	< 1.00E-04
	POMEROY_MEDULLOBLASTOMA_DESMOPLASIC_VS_CLASSIC_DN	0.77	< 1.00E-04	< 1.00E-04
	REACTOME_NON_INTEGRIN_MEMBRANE_ECM_INTERACTIONS	0.82	< 1.00E-04	< 1.00E-04
	RODRIGUES_THYROID_CARCINOMA_DN	0.73	< 1.00E-04	< 1.00E-04
	TURASHVILI_BREAST_LOBULAR_CARCINOMA_VS_LOBULAR_NORMAL_DN	0.91	< 1.00E-04	< 1.00E-04
	HADDAD_T_LYMPHOCYTE_AND_NK_PROGENITOR_DN	0.8	< 1.00E-04	< 1.00E-04
	GERHOLD_ADIPOGENESIS_DN	0.78	< 1.00E-04	< 1.00E-04
	LEE_LIVER_CANCER_DENA_UP	0.78	< 1.00E-04	< 1.00E-04
	WONG_ENDMETRIUM_CANCER_DN	0.84	< 1.00E-04	< 1.00E-04
	DAVICIONI_TARGETS_OF_PAX_FOXO1_FUSIONS_DN	0.74	< 1.00E-04	< 1.00E-04
	DIRMEIER_LMP1_RESPONSE_EARLY	0.71	< 1.00E-04	< 1.00E-04
	GAVIN_FOXP3_TARGETS_CLUSTER_P7	0.71	< 1.00E-04	< 1.00E-04
	LEE_LIVER_CANCER_E2F1_UP	0.79	< 1.00E-04	< 1.00E-04
	LINDSTEDT_DENDRITIC_CELL_MATURATION_D	0.77	< 1.00E-04	< 1.00E-04
	PHONG_TNF_TARGETS_UP	0.78	< 1.00E-04	< 1.00E-04
	HERNANDEZ_ABERRANT_MITOSIS_BY_DOCETACEL_2NM_UP	0.72	< 1.00E-04	< 1.00E-04
	MARTIN_VIRAL_GPCR_SIGNALING_UP	0.73	< 1.00E-04	< 1.00E-04
	RHODES_UNDIFFERENTIATED_CANCER	-0.45	< 1.00E-04	< 1.00E-04
	GAJATE_RESPONSE_TO_TRABECTEDIN_UP	0.75	< 1.00E-04	< 1.00E-04
	PID_INTEGRIN1_PATHWAY	0.85	< 1.00E-04	< 1.00E-04
	ANASTASSIOU_MULTICANCER_INVASIVENESS_SIGNATURE	0.97	< 1.00E-04	< 1.00E-04
	GAURNIER_PSMD4_TARGETS	0.79	< 1.00E-04	< 1.00E-04
	GHANDHI_BYSTANDER_IRRADIATION_UP	0.7	< 1.00E-04	< 1.00E-04
	JECHLINGER_EPITHELIAL_TO_MESENCHYMAL_TRANSITION_UP	0.84	< 1.00E-04	< 1.00E-04
	LIAN_LIPA_TARGETS_6M	0.72	< 1.00E-04	< 1.00E-04
	ODONNELL_TARGETS_OF_MYC_AND_TFRC_UP	0.71	< 1.00E-04	< 1.00E-04
	RAGHAVACHARI_PLATELET_SPECIFIC_GENES	0.73	< 1.00E-04	< 1.00E-04
	SEKI_INFLAMMATORY_RESPONSE_LPS_UP	0.75	< 1.00E-04	< 1.00E-04
	WESTON_VEGFA_TARGETS_3HR	0.7	< 1.00E-04	< 1.00E-04
	GOTZMANN_EPITHELIAL_TO_MESENCHYMAL_TRANSITION_UP	0.78	< 1.00E-04	< 1.00E-04
	KEGG_LEISHMANIA_INFECTION	0.74	< 1.00E-04	< 1.00E-04
	LANDIS_BREAST_CANCER_PROGRESSION_DN	0.8	< 1.00E-04	< 1.00E-04
	PEDERSEN_TARGETS_OF_611CTF_ISOFORM_OF_ERBB2	0.71	< 1.00E-04	< 1.00E-04
	RADMACHER_AML_PROGNOSIS	0.72	< 1.00E-04	< 1.00E-04
	ZHOU_CELL_CYCLE_GENES_IN_IR_RESPONSE_6HR	-0.76	< 1.00E-04	< 1.00E-04
	SANA_TNF_SIGNALING_DN	0.72	< 1.00E-04	< 1.00E-04
	BURTON_ADIPOGENESIS_8	0.74	< 1.00E-04	< 1.00E-04
	KEGG_COMPLEMENT_AND_COAGULATION_CASCADES	0.79	< 1.00E-04	< 1.00E-04
	KEGG_VIRAL_MYOCARDITIS	0.71	< 1.00E-04	< 1.00E-04
	PID_AP1_PATHWAY	0.7	< 1.00E-04	< 1.00E-04
	RASHI_RESPONSE_TO_IONIZING_RADIATION_6	0.69	< 1.00E-04	< 1.00E-04
	YAO_TEMPORAL_RESPONSE_TO_PROGESTERONE_CLUSTER_16	0.77	< 1.00E-04	< 1.00E-04
	BURTON_ADIPOGENESIS_9	0.71	< 1.00E-04	< 1.00E-04
	CROONQUIST_NRAS_SIGNALING_DN	-0.69	< 1.00E-04	< 1.00E-04
	REACTOME_COLLAGEN_FORMATION	0.8	< 1.00E-04	< 1.00E-04
	REACTOME_SUMOYLATION_OF_DNA_DAMAGE_RESPONSE_AND_REPAIR_PROTEINS	-0.58	< 1.00E-04	< 1.00E-04
	RHEIN_ALL_GLUCOCORTICOID_THERAPY_UP	0.7	< 1.00E-04	< 1.00E-04
	SESTO_RESPONSE_TO_UV_C8	0.7	< 1.00E-04	< 1.00E-04
	HUANG_DASATINIB_RESISTANCE_UP	0.79	< 1.00E-04	< 1.00E-04
	HELLEBREKERS_SILENCED_DURING_TUMOR_ANGIOGENESIS	0.78	< 1.00E-04	< 1.00E-04
	GAUSSMANN_MLL_AF4_FUSION_TARGETS_E_UP	0.8	< 1.00E-04	< 1.00E-04
	HOELZEL_NF1_TARGETS_DN	0.7	< 1.00E-04	< 1.00E-04
	MCBRYAN_PUBERTAL_BREAST_6_7WK_DN	0.69	< 1.00E-04	< 1.00E-04
	SWEET_KRAS_TARGETS_UP	0.83	< 1.00E-04	< 1.00E-04
	THEILGAARD_NEUTROPHIL_AT_SKIN_WOUND_UP	0.71	< 1.00E-04	< 1.00E-04
	GALINDO_IMMUNE_RESPONSE_TO_ENTEROTOXIN	0.72	< 1.00E-04	< 1.00E-04
	GU_PDEF_TARGETS_UP	0.8	< 1.00E-04	< 1.00E-04
	PID_AVB3_INTEGRIN_PATHWAY	0.77	< 1.00E-04	< 1.00E-04
	REACTOME_EPIGENETIC_REGULATION_OF_GENE_EXPRESSION	-0.48	< 1.00E-04	< 1.00E-04
	HOSHIDA_LIVER_CANCER_SURVIVAL_UP	0.77	< 1.00E-04	< 1.00E-04
	NAKAYAMA_SOFT_TISSUE_TUMORS_PCA2_DN	0.7	< 1.00E-04	< 1.00E-04
	REACTOME_SIGNALING_BY_MET	0.71	< 1.00E-04	< 1.00E-04
	REACTOME_TRNA_PROCESSING	-0.6	< 1.00E-04	< 1.00E-04
	SANA_TNF_SIGNALING_UP	0.75	< 1.00E-04	< 1.00E-04
	SU_TESTIS	-0.6	< 1.00E-04	< 1.00E-04
	BASSO_HAIRY_CELL_LEUKEMIA_UP	0.7	< 1.00E-04	< 1.00E-04
	GAVIN_FOXP3_TARGETS_CLUSTER_P6	-0.52	< 1.00E-04	< 1.00E-04
	REACTOME_DNA_REPLICATION_PRE_INITIATION	-0.44	< 1.00E-04	< 1.00E-04
	REACTOME_ECM_PROTEOGLYCANS	0.8	< 1.00E-04	< 1.00E-04
	FRIDMAN_SENESCENCE_UP	0.78	< 1.00E-04	< 1.00E-04
	KONG_E2F3_TARGETS	-0.67	< 1.00E-04	< 1.00E-04
	LIM_MAMMARY_LUMINAL_MATURE_DN	0.76	< 1.00E-04	< 1.00E-04
	NAKAYAMA_SOFT_TISSUE_TUMORS_PCA1_UP	0.89	< 1.00E-04	< 1.00E-04
	NEMETH_INFLAMMATORY_RESPONSE_LPS_UP	0.71	< 1.00E-04	< 1.00E-04
	MORI_LARGE_PRE_BII_LYMPHOCYTE_UP	-0.53	< 1.00E-04	< 1.00E-04
	HARRIS_HYPOXIA	0.75	< 1.00E-04	< 1.00E-04
	HESS_TARGETS_OF_HOXA9_AND_MEIS1_DN	0.8	< 1.00E-04	< 1.00E-04
	MORI_EMU_MYC_LYMPHOMA_BY_ONSET_TIME_UP	-0.48	< 1.00E-04	< 1.00E-04
	MORI_IMMATURE_B_LYMPHOCYTE_DN	-0.59	< 1.00E-04	< 1.00E-04
	ONDER_CDH1_SIGNALING_VIA_CTNNB1	0.82	< 1.00E-04	< 1.00E-04
	RIZ_ERYTHROID_DIFFERENTIATION	-0.45	< 1.00E-04	< 1.00E-04
	BROWNE_HCMV_INFECTION_16HR_DN	0.69	< 1.00E-04	< 1.00E-04
	CERVERA_SDHB_TARGETS_1_UP	0.71	< 1.00E-04	< 1.00E-04
	LEE_EARLY_T_LYMPHOCYTE_UP	-0.5	< 1.00E-04	< 1.00E-04
	FLECHNER_BIOPSY_KIDNEY_TRANSPLANT_REJECTED_VS_OK_UP	0.83	< 1.00E-04	< 1.00E-04
	REACTOME_INTEGRIN_CELL_SURFACE_INTERACTIONS	0.8	< 1.00E-04	< 1.00E-04
	SMID_BREAST_CANCER_LUMINAL_A_UP	0.76	< 1.00E-04	< 1.00E-04
	HINATA_NFKB_TARGETS_FIBROBLAST_UP	0.67	< 1.00E-04	< 1.00E-04
	HUMMERICH_SKIN_CANCER_PROGRESSION_UP	0.78	< 1.00E-04	< 1.00E-04
	KEGG_ECM_RECEPTOR_INTERACTION	0.79	< 1.00E-04	< 1.00E-04
	KEGG_HEMATOPOIETIC_CELL_LINEAGE	0.66	< 1.00E-04	< 1.00E-04
	KEGG_TGF_BETA_SIGNALING_PATHWAY	0.66	< 1.00E-04	< 1.00E-04
	KIM_GLIS2_TARGETS_UP	0.85	< 1.00E-04	< 1.00E-04
	LIN_SILENCED_BY_TUMOR_MICROENVIRONMENT	0.69	< 1.00E-04	< 1.00E-04
	ZHU_CMV_24_HR_DN	0.84	< 1.00E-04	< 1.00E-04
	GRAHAM_NORMAL_QUIESCENT_VS_NORMAL_DIVIDING_DN	-0.55	< 1.00E-04	< 1.00E-04
	PEDERSEN_METASTASIS_BY_ERBB2_ISOFORM_4	0.69	< 1.00E-04	< 1.00E-04
	REACTOME_REGULATION_OF_TP53_ACTIVITY_THROUGH_PHOSPHORYLATION	-0.4	< 1.00E-04	< 1.00E-04
	BROWNE_HCMV_INFECTION_12HR_DN	0.68	< 1.00E-04	< 1.00E-04
	BURTON_ADIPOGENESIS_3	-0.44	< 1.00E-04	< 1.00E-04
	ELVIDGE_HIF1A_TARGETS_DN	0.68	< 1.00E-04	< 1.00E-04
	HINATA_NFKB_TARGETS_KERATINOCYTE_UP	0.74	< 1.00E-04	< 1.00E-04
	REACTOME_HOMOLOGY_DIRECTED_REPAIR	-0.54	< 1.00E-04	< 1.00E-04
	WINZEN_DEGRADED_VIA_KHSRP	0.68	< 1.00E-04	< 1.00E-04
	GRAHAM_CML_DIVIDING_VS_NORMAL_QUIESCENT_DN	0.72	< 1.00E-04	< 1.00E-04
	PANGAS_TUMOR_SUPPRESSION_BY_SMAD1_AND_SMAD5_UP	0.71	< 1.00E-04	< 1.00E-04
	SASSON_RESPONSE_TO_FORSKOLIN_DN	0.69	< 1.00E-04	< 1.00E-04
	WHITFIELD_CELL_CYCLE_G1_S	-0.45	< 1.00E-04	< 1.00E-04
	IZADPANAH_STEM_CELL_ADIPOSE_VS_BONE_DN	0.77	< 1.00E-04	< 1.00E-04
	CHEBOTAEV_GR_TARGETS_DN	0.72	< 1.00E-04	< 1.00E-04
	MIKKELSEN_MEF_LCP_WITH_H3K4ME3	0.82	< 1.00E-04	< 1.00E-04
	REACTOME_MITOTIC_SPINDLE_CHECKPOINT	-0.55	< 1.00E-04	< 1.00E-04
	SCHAEFFER_PROSTATE_DEVELOPMENT_12HR_UP	0.75	< 1.00E-04	< 1.00E-04
	KANG_IMMORTALIZED_BY_TERT_UP	0.76	< 1.00E-04	< 1.00E-04
	KOBAYASHI_EGFR_SIGNALING_24HR_UP	0.68	< 1.00E-04	< 1.00E-04
	LIU_VAV3_PROSTATE_CARCINOGENESIS_UP	0.79	< 1.00E-04	< 1.00E-04
	CROONQUIST_NRAS_VS_STROMAL_STIMULATION_DN	0.7	< 1.00E-04	< 1.00E-04
	QI_PLASMACYTOMA_DN	0.73	< 1.00E-04	< 1.00E-04
	KEGG_SPLICEOSOME	-0.5	< 1.00E-04	< 1.00E-04
	WATANABE_RECTAL_CANCER_RADIOTHERAPY_RESPONSIVE_DN	0.74	< 1.00E-04	< 1.00E-04
	BROWNE_HCMV_INFECTION_20HR_DN	0.68	< 1.00E-04	< 1.00E-04
	KAYO_CALORIE_RESTRICTION_MUSCLE_UP	0.75	< 1.00E-04	< 1.00E-04
	CHEN_LVAD_SUPPORT_OF_FAILING_HEART_UP	0.7	< 1.00E-04	< 1.00E-04
	CROONQUIST_IL6_DEPRIVATION_DN	-0.63	< 1.00E-04	< 1.00E-04
	KEGG_TOLL_LIKE_RECEPTOR_SIGNALING_PATHWAY	0.66	< 1.00E-04	< 1.00E-04
	ODONNELL_TFRC_TARGETS_DN	-0.5	< 1.00E-04	< 1.00E-04
	SENESE_HDAC2_TARGETS_DN	0.8	< 1.00E-04	< 1.00E-04
	WHITFIELD_CELL_CYCLE_S	-0.39	< 1.00E-04	< 1.00E-04
	RICKMAN_TUMOR_DIFFERENTIATED_MODERATELY_VS_POORLY_UP	0.74	< 1.00E-04	< 1.00E-04
	SUNG_METASTASIS_STROMA_UP	0.75	< 1.00E-04	< 1.00E-04
	WHITEFORD_PEDIATRIC_CANCER_MARKERS	-0.62	< 1.00E-04	< 1.00E-04
	HUMMERICH_SKIN_CANCER_PROGRESSION_DN	0.71	< 1.00E-04	< 1.00E-04
	BASSO_CD40_SIGNALING_UP	0.7	< 1.00E-04	< 1.00E-04
	ELVIDGE_HIF1A_AND_HIF2A_TARGETS_DN	0.69	< 1.00E-04	< 1.00E-04
	LI_INDUCED_T_TO_NATURAL_KILLER_DN	0.64	< 1.00E-04	< 1.00E-04
	WESTON_VEGFA_TARGETS	0.78	< 1.00E-04	< 1.00E-04
	HOELZEL_NF1_TARGETS_UP	0.71	< 1.00E-04	< 1.00E-04
	PUJANA_BREAST_CANCER_LIT_INT_NETWORK	-0.41	< 1.00E-04	< 1.00E-04
	WIELAND_UP_BY_HBV_INFECTION	0.77	< 1.00E-04	< 1.00E-04
	ICHIBA_GRAFT_VERSUS_HOST_DISEASE_D7_UP	0.76	< 1.00E-04	< 1.00E-04
	IZADPANAH_STEM_CELL_ADIPOSE_VS_BONE_UP	0.64	< 1.00E-04	< 1.00E-04
	BOYLAN_MULTIPLE_MYELOMA_PCA1_UP	0.68	< 1.00E-04	< 1.00E-04
	INGRAM_SHH_TARGETS_UP	0.7	< 1.00E-04	< 1.00E-04
	REACTOME_RESOLUTION_OF_SISTER_CHROMATID_COHESION	-0.43	< 1.00E-04	< 1.00E-04
	ZHOU_CELL_CYCLE_GENES_IN_IR_RESPONSE_24HR	-0.45	< 1.00E-04	< 1.00E-04
	BENPORATH_ES_CORE_NINE_CORRELATED	-0.39	< 1.00E-04	< 1.00E-04
	MARKEY_RB1_CHRONIC_LOF_DN	0.75	< 1.00E-04	< 1.00E-04
	REACTOME_GLYCOSAMINOGLYCAN_METABOLISM	0.67	< 1.00E-04	< 1.00E-04
	CHEMNITZ_RESPONSE_TO_PROSTAGLANDIN_E2_UP	-0.37	< 1.00E-04	< 1.00E-04
	REACTOME_NUCLEOTIDE_EXCISION_REPAIR	-0.36	< 1.00E-04	< 1.00E-04
	WOO_LIVER_CANCER_RECURRENCE_UP	0.77	< 1.00E-04	< 1.00E-04
	KANG_IMMORTALIZED_BY_TERT_DN	0.67	< 1.00E-04	< 1.00E-04
	KEGG_LEUKOCYTE_TRANSENDOTHELIAL_MIGRATION	0.69	< 1.00E-04	< 1.00E-04
	HOLLERN_EMT_BREAST_TUMOR_UP	0.8	< 1.00E-04	< 1.00E-04
	LAIHO_COLORECTAL_CANCER_SERRATED_UP	0.75	< 1.00E-04	< 1.00E-04
	REACTOME_IMMUNOREGULATORY_INTERACTIONS_BETWEEN_A_LYMPHOID_AND_A_NON_LYMPHOID_CELL	0.69	< 1.00E-04	< 1.00E-04
	LINDGREN_BLADDER_CANCER_CLUSTER_2A_DN	0.72	< 1.00E-04	< 1.00E-04
	REACTOME_INTERLEUKIN_4_AND_INTERLEUKIN_13_SIGNALING	0.76	< 1.00E-04	< 1.00E-04
	WANG_ESOPHAGUS_CANCER_VS_NORMAL_UP	0.72	< 1.00E-04	< 1.00E-04
	MISSIAGLIA_REGULATED_BY_METHYLATION_DN	-0.64	< 1.00E-04	< 1.00E-04
	REACTOME_DISEASES_OF_GLYCOSYLATION	0.69	< 1.00E-04	< 1.00E-04
	ALTEMEIER_RESPONSE_TO_LPS_WITH_MECHANICAL_VENTILATION	0.78	< 1.00E-04	< 1.00E-04
	MIKKELSEN_MCV6_LCP_WITH_H3K4ME3	0.64	< 1.00E-04	< 1.00E-04
	CHIARADONNA_NEOPLASTIC_TRANSFORMATION_CDC25_UP	0.73	< 1.00E-04	< 1.00E-04
	DIAZ_CHRONIC_MEYLOGENOUS_LEUKEMIA_DN	0.75	< 1.00E-04	< 1.00E-04
	RASHI_RESPONSE_TO_IONIZING_RADIATION_2	0.67	< 1.00E-04	< 1.00E-04
	KAN_RESPONSE_TO_ARSENIC_TRIOXIDE	0.71	< 1.00E-04	< 1.00E-04
	REACTOME_DNA_DOUBLE_STRAND_BREAK_REPAIR	-0.53	< 1.00E-04	< 1.00E-04
	REACTOME_DNA_REPLICATION	-0.51	< 1.00E-04	< 1.00E-04
	TAKEDA_TARGETS_OF_NUP98_HOXA9_FUSION_10D_DN	0.77	< 1.00E-04	< 1.00E-04
	PUJANA_BRCA_CENTERED_NETWORK	-0.65	< 1.00E-04	< 1.00E-04
	REACTOME_RHO_GTPASES_ACTIVATE_FORMINS	-0.34	< 1.00E-04	< 1.00E-04
	REACTOME_REGULATION_OF_INSULIN_LIKE_GROWTH_FACTOR_IGF_TRANSPORT_AND_UPTAKE_BY_INSULIN_LIKE_GROWTH_FACTOR_BINDING_PROTEINS_IGFBPS	0.75	< 1.00E-04	< 1.00E-04
	SCHAEFFER_PROSTATE_DEVELOPMENT_6HR_UP	0.68	< 1.00E-04	< 1.00E-04
	BENPORATH_PROLIFERATION	-0.51	< 1.00E-04	< 1.00E-04
	REACTOME_G2_M_CHECKPOINTS	-0.43	< 1.00E-04	< 1.00E-04
	VART_KSHV_INFECTION_ANGIOGENIC_MARKERS_DN	0.68	< 1.00E-04	< 1.00E-04
	ZHU_CMV_ALL_DN	0.8	< 1.00E-04	< 1.00E-04
	GROSS_HYPOXIA_VIA_ELK3_AND_HIF1A_UP	0.67	< 1.00E-04	< 1.00E-04
	KOKKINAKIS_METHIONINE_DEPRIVATION_96HR_UP	0.7	< 1.00E-04	< 1.00E-04
	MISSIAGLIA_REGULATED_BY_METHYLATION_UP	0.67	< 1.00E-04	< 1.00E-04
	YEGNASUBRAMANIAN_PROSTATE_CANCER	-0.38	< 1.00E-04	< 1.00E-04
	HOLLERN_SQUAMOUS_BREAST_TUMOR	0.67	< 1.00E-04	< 1.00E-04
	JOHNSTONE_PARVB_TARGETS_2_UP	0.65	< 1.00E-04	< 1.00E-04
	LENAOUR_DENDRITIC_CELL_MATURATION_UP	0.72	< 1.00E-04	< 1.00E-04
	FERREIRA_EWINGS_SARCOMA_UNSTABLE_VS_STABLE_UP	-0.49	< 1.00E-04	< 1.00E-04
	REACTOME_DEGRADATION_OF_THE_EXTRACELLULAR_MATRIX	0.8	< 1.00E-04	< 1.00E-04
	GERY_CEBP_TARGETS	0.73	< 1.00E-04	< 1.00E-04
	KEGG_CELL_ADHESION_MOLECULES_CAMS	0.7	< 1.00E-04	< 1.00E-04
	TSENG_IRS1_TARGETS_DN	0.67	< 1.00E-04	< 1.00E-04
	WINNEPENNINCKX_MELANOMA_METASTASIS_UP	-0.51	< 1.00E-04	< 1.00E-04
	AZARE_NEOPLASTIC_TRANSFORMATION_BY_STAT3_UP	0.74	< 1.00E-04	< 1.00E-04
	KATSANOU_ELAVL1_TARGETS_UP	0.73	< 1.00E-04	< 1.00E-04
	MOREAUX_MULTIPLE_MYELOMA_BY_TACI_DN	-0.43	< 1.00E-04	< 1.00E-04
	REACTOME_RESPONSE_TO_ELEVATED_PLATELET_CYTOSOLIC_CA2	0.69	< 1.00E-04	< 1.00E-04
	BERTUCCI_MEDULLARY_VS_DUCTAL_BREAST_CANCER_DN	0.74	< 1.00E-04	< 1.00E-04
	ICHIBA_GRAFT_VERSUS_HOST_DISEASE_35D_UP	0.78	< 1.00E-04	< 1.00E-04
	VILLANUEVA_LIVER_CANCER_KRT19_UP	-0.62	< 1.00E-04	< 1.00E-04
	ELVIDGE_HYPOXIA_BY_DMOG_UP	0.71	< 1.00E-04	< 1.00E-04
	HUANG_GATA2_TARGETS_UP	0.67	< 1.00E-04	< 1.00E-04
	KOKKINAKIS_METHIONINE_DEPRIVATION_48HR_UP	0.68	< 1.00E-04	< 1.00E-04
	FOSTER_TOLERANT_MACROPHAGE_UP	0.64	< 1.00E-04	< 1.00E-04
	KAUFFMANN_DNA_REPLICATION_GENES	-0.39	< 1.00E-04	< 1.00E-04
	LENAOUR_DENDRITIC_CELL_MATURATION_DN	0.73	< 1.00E-04	< 1.00E-04
	CHIANG_LIVER_CANCER_SUBCLASS_PROLIFERATION_UP	-0.42	< 1.00E-04	< 1.00E-04
	CHIARADONNA_NEOPLASTIC_TRANSFORMATION_KRAS_DN	0.74	< 1.00E-04	< 1.00E-04
	ROSTY_CERVICAL_CANCER_PROLIFERATION_CLUSTER	-0.73	< 1.00E-04	< 1.00E-04
	ZHONG_SECRETOME_OF_LUNG_CANCER_AND_FIBROBLAST	0.64	< 1.00E-04	< 1.00E-04
	NABA_ECM_GLYCOPROTEINS	0.81	< 1.00E-04	< 1.00E-04
	PYEON_CANCER_HEAD_AND_NECK_VS_CERVICAL_UP	-0.52	< 1.00E-04	< 1.00E-04
	HOFFMANN_LARGE_TO_SMALL_PRE_BII_LYMPHOCYTE_UP	-0.52	< 1.00E-04	< 1.00E-04
	REACTOME_CELL_SURFACE_INTERACTIONS_AT_THE_VASCULAR_WALL	0.67	< 1.00E-04	< 1.00E-04
	VECCHI_GASTRIC_CANCER_ADVANCED_VS_EARLY_UP	0.86	< 1.00E-04	< 1.00E-04
	GAUSSMANN_MLL_AF4_FUSION_TARGETS_F_UP	0.7	< 1.00E-04	< 1.00E-04
	GROSS_HYPOXIA_VIA_ELK3_DN	0.72	< 1.00E-04	< 1.00E-04
	LANDIS_ERBB2_BREAST_TUMORS_324_DN	0.76	< 1.00E-04	< 1.00E-04
	PODAR_RESPONSE_TO_ADAPHOSTIN_UP	0.66	< 1.00E-04	< 1.00E-04
	BROWNE_HCMV_INFECTION_24HR_DN	0.71	< 1.00E-04	< 1.00E-04
	CHIANG_LIVER_CANCER_SUBCLASS_CTNNB1_DN	0.79	< 1.00E-04	< 1.00E-04
	CHIARADONNA_NEOPLASTIC_TRANSFORMATION_CDC25_DN	0.69	< 1.00E-04	< 1.00E-04
	IGLESIAS_E2F_TARGETS_UP	0.79	< 1.00E-04	< 1.00E-04
	BROCKE_APOPTOSIS_REVERSED_BY_IL6	0.7	< 1.00E-04	< 1.00E-04
	REACTOME_CHROMATIN_MODIFYING_ENZYMES	-0.34	< 1.00E-04	< 1.00E-04
	SOTIRIOU_BREAST_CANCER_GRADE_1_VS_3_UP	-0.72	< 1.00E-04	< 1.00E-04
	BROWN_MYELOID_CELL_DEVELOPMENT_UP	0.75	< 1.00E-04	< 1.00E-04
	REACTOME_MITOTIC_G1_PHASE_AND_G1_S_TRANSITION	-0.41	< 1.00E-04	< 1.00E-04
	REACTOME_MRNA_SPLICING	-0.51	< 1.00E-04	< 1.00E-04
	SCHLOSSER_MYC_TARGETS_REPRESSED_BY_SERUM	-0.35	< 1.00E-04	< 1.00E-04
	REACTOME_REGULATION_OF_TP53_ACTIVITY	-0.38	< 1.00E-04	< 1.00E-04
	ZWANG_EGF_INTERVAL_DN	0.61	< 1.00E-04	< 1.00E-04
	REACTOME_S_PHASE	-0.41	< 1.00E-04	< 1.00E-04
	RIGGI_EWING_SARCOMA_PROGENITOR_DN	0.73	< 1.00E-04	< 1.00E-04
	LEE_NEURAL_CREST_STEM_CELL_UP	0.72	< 1.00E-04	< 1.00E-04
	REACTOME_CILIUM_ASSEMBLY	-0.34	< 1.00E-04	< 1.00E-04
	SARRIO_EPITHELIAL_MESENCHYMAL_TRANSITION_DN	0.66	< 1.00E-04	< 1.00E-04
	CASORELLI_ACUTE_PROMYELOCYTIC_LEUKEMIA_UP	0.65	< 1.00E-04	< 1.00E-04
	YAMAZAKI_TCEB3_TARGETS_UP	0.7	< 1.00E-04	< 1.00E-04
	SHEPARD_CRUSH_AND_BURN_MUTANT_DN	-0.35	< 1.00E-04	< 1.00E-04
	RUIZ_TNC_TARGETS_UP	0.71	< 1.00E-04	< 1.00E-04
	TURASHVILI_BREAST_DUCTAL_CARCINOMA_VS_DUCTAL_NORMAL_DN	0.67	< 1.00E-04	< 1.00E-04
	WAMUNYOKOLI_OVARIAN_CANCER_LMP_DN	0.74	< 1.00E-04	< 1.00E-04
	AMIT_EGF_RESPONSE_480_HELA	0.68	< 1.00E-04	< 1.00E-04
	SANSOM_APC_TARGETS_REQUIRE_MYC	-0.35	< 1.00E-04	< 1.00E-04
	VART_KSHV_INFECTION_ANGIOGENIC_MARKERS_UP	0.75	< 1.00E-04	< 1.00E-04
	FISCHER_G1_S_CELL_CYCLE	-0.41	< 1.00E-04	< 1.00E-04
	CAIRO_LIVER_DEVELOPMENT_UP	0.66	< 1.00E-04	< 1.00E-04
	TONKS_TARGETS_OF_RUNX1_RUNX1T1_FUSION_ERYTHROCYTE_UP	0.7	< 1.00E-04	< 1.00E-04
	LI_WILMS_TUMOR_VS_FETAL_KIDNEY_1_DN	-0.52	< 1.00E-04	< 1.00E-04
	SMIRNOV_CIRCULATING_ENDOTHELIOCYTES_IN_CANCER_UP	0.75	< 1.00E-04	< 1.00E-04
	KIM_WT1_TARGETS_12HR_UP	0.68	< 1.00E-04	< 1.00E-04
	REACTOME_PEPTIDE_LIGAND_BINDING_RECEPTORS	0.62	< 1.00E-04	< 1.00E-04
	TAKEDA_TARGETS_OF_NUP98_HOXA9_FUSION_8D_DN	0.75	< 1.00E-04	< 1.00E-04
	WHITFIELD_CELL_CYCLE_G2_M	-0.3	< 1.00E-04	< 1.00E-04
	WIERENGA_STAT5A_TARGETS_UP	0.7	< 1.00E-04	< 1.00E-04
	PUJANA_XPRSS_INT_NETWORK	-0.64	< 1.00E-04	< 1.00E-04
	SERVITJA_ISLET_HNF1A_TARGETS_UP	0.78	< 1.00E-04	< 1.00E-04
	ELVIDGE_HYPOXIA_UP	0.69	< 1.00E-04	< 1.00E-04
	PETROVA_ENDOTHELIUM_LYMPHATIC_VS_BLOOD_DN	0.79	< 1.00E-04	< 1.00E-04
	ALONSO_METASTASIS_UP	0.62	< 1.00E-04	< 1.00E-04
	DAVICIONI_MOLECULAR_ARMS_VS_ERMS_DN	0.72	< 1.00E-04	< 1.00E-04
	REACTOME_MITOTIC_PROMETAPHASE	-0.45	< 1.00E-04	< 1.00E-04
	REACTOME_RRNA_PROCESSING	-0.43	< 1.00E-04	< 1.00E-04
	RODWELL_AGING_KIDNEY_NO_BLOOD_UP	0.81	< 1.00E-04	< 1.00E-04
	PHONG_TNF_RESPONSE_VIA_P38_PARTIAL	0.72	< 1.00E-04	< 1.00E-04
	REACTOME_SEPARATION_OF_SISTER_CHROMATIDS	-0.35	< 1.00E-04	< 1.00E-04
	VERHAAK_GLIOBLASTOMA_PRONEURAL	-0.38	< 1.00E-04	< 1.00E-04
	REACTOME_SUMOYLATION	-0.44	< 1.00E-04	< 1.00E-04
	BROWNE_HCMV_INFECTION_18HR_DN	0.7	< 1.00E-04	< 1.00E-04
	HAHTOLA_MYCOSIS_FUNGOIDES_SKIN_UP	0.64	< 1.00E-04	< 1.00E-04
	MCBRYAN_PUBERTAL_TGFB1_TARGETS_UP	0.74	< 1.00E-04	< 1.00E-04
	GRAESSMANN_RESPONSE_TO_MC_AND_SERUM_DEPRIVATION_UP	0.59	< 1.00E-04	< 1.00E-04
	NAGASHIMA_NRG1_SIGNALING_UP	0.7	< 1.00E-04	< 1.00E-04
	PLASARI_TGFB1_TARGETS_10HR_UP	0.74	< 1.00E-04	< 1.00E-04
	FUJII_YBX1_TARGETS_DN	-0.42	< 1.00E-04	< 1.00E-04
	KIM_WT1_TARGETS_8HR_UP	0.68	< 1.00E-04	< 1.00E-04
	RICKMAN_TUMOR_DIFFERENTIATED_WELL_VS_POORLY_UP	-0.54	< 1.00E-04	< 1.00E-04
	SENESE_HDAC1_AND_HDAC2_TARGETS_DN	0.74	< 1.00E-04	< 1.00E-04
	ZWANG_CLASS_3_TRANSIENTLY_INDUCED_BY_EGF	0.69	< 1.00E-04	< 1.00E-04
	MCBRYAN_PUBERTAL_BREAST_3_4WK_UP	0.64	< 1.00E-04	< 1.00E-04
	MIYAGAWA_TARGETS_OF_EWSR1_ETS_FUSIONS_DN	0.76	< 1.00E-04	< 1.00E-04
	SENESE_HDAC1_TARGETS_DN	0.59	< 1.00E-04	< 1.00E-04
	KONDO_EZH2_TARGETS	0.67	< 1.00E-04	< 1.00E-04
	WU_CELL_MIGRATION	0.76	< 1.00E-04	< 1.00E-04
	PICCALUGA_ANGIOIMMUNOBLASTIC_LYMPHOMA_UP	0.83	< 1.00E-04	< 1.00E-04
	VERHAAK_AML_WITH_NPM1_MUTATED_UP	0.75	< 1.00E-04	< 1.00E-04
	ZHANG_RESPONSE_TO_IKK_INHIBITOR_AND_TNF_UP	0.67	< 1.00E-04	< 1.00E-04
	BIDUS_METASTASIS_UP	-0.49	< 1.00E-04	< 1.00E-04
	GRAHAM_CML_DIVIDING_VS_NORMAL_QUIESCENT_UP	-0.39	< 1.00E-04	< 1.00E-04
	JISON_SICKLE_CELL_DISEASE_UP	0.62	< 1.00E-04	< 1.00E-04
	KYNG_DNA_DAMAGE_DN	0.66	< 1.00E-04	< 1.00E-04
	LI_WILMS_TUMOR_VS_FETAL_KIDNEY_1_UP	0.69	< 1.00E-04	< 1.00E-04
	TONKS_TARGETS_OF_RUNX1_RUNX1T1_FUSION_HSC_UP	0.71	< 1.00E-04	< 1.00E-04
	REACTOME_PROCESSING_OF_CAPPED_INTRON_CONTAINING_PRE_MRNA	-0.52	< 1.00E-04	< 1.00E-04
	KOYAMA_SEMA3B_TARGETS_UP	0.6	< 1.00E-04	< 1.00E-04
	TONKS_TARGETS_OF_RUNX1_RUNX1T1_FUSION_HSC_DN	0.68	< 1.00E-04	< 1.00E-04
	EBAUER_TARGETS_OF_PAX3_FOXO1_FUSION_UP	0.63	< 1.00E-04	< 1.00E-04
	KIM_WT1_TARGETS_12HR_DN	0.61	< 1.00E-04	< 1.00E-04
	NABA_ECM_REGULATORS	0.74	< 1.00E-04	< 1.00E-04
	YAGI_AML_FAB_MARKERS	0.62	< 1.00E-04	< 1.00E-04
	SENESE_HDAC1_AND_HDAC2_TARGETS_UP	0.68	< 1.00E-04	< 1.00E-04
	BILD_HRAS_ONCOGENIC_SIGNATURE	0.68	< 1.00E-04	< 1.00E-04
	KEGG_FOCAL_ADHESION	0.72	< 1.00E-04	< 1.00E-04
	MARKEY_RB1_ACUTE_LOF_DN	0.73	< 1.00E-04	< 1.00E-04
	CAIRO_HEPATOBLASTOMA_CLASSES_DN	0.69	< 1.00E-04	< 1.00E-04
	MANALO_HYPOXIA_UP	0.72	< 1.00E-04	< 1.00E-04
	REACTOME_MITOTIC_METAPHASE_AND_ANAPHASE	-0.35	< 1.00E-04	< 1.00E-04
	NABA_CORE_MATRISOME	0.82	< 1.00E-04	< 1.00E-04
	JAATINEN_HEMATOPOIETIC_STEM_CELL_DN	0.75	< 1.00E-04	< 1.00E-04
	MARKEY_RB1_ACUTE_LOF_UP	-0.37	< 1.00E-04	< 1.00E-04
	ROZANOV_MMP14_TARGETS_UP	0.73	< 1.00E-04	< 1.00E-04
	BOQUEST_STEM_CELL_DN	0.62	< 1.00E-04	< 1.00E-04
	MIYAGAWA_TARGETS_OF_EWSR1_ETS_FUSIONS_UP	0.61	< 1.00E-04	< 1.00E-04
	OSWALD_HEMATOPOIETIC_STEM_CELL_IN_COLLAGEN_GEL_UP	0.64	< 1.00E-04	< 1.00E-04
	CREIGHTON_ENDOCRINE_THERAPY_RESISTANCE_2	-0.5	< 1.00E-04	< 1.00E-04
	DAZARD_RESPONSE_TO_UV_NHEK_UP	0.6	< 1.00E-04	< 1.00E-04
	KAUFFMANN_DNA_REPAIR_GENES	-0.5	< 1.00E-04	< 1.00E-04
	KIM_WT1_TARGETS_UP	0.68	< 1.00E-04	< 1.00E-04
	WANG_SMARCE1_TARGETS_UP	0.81	< 1.00E-04	< 1.00E-04
	REACTOME_ORGANELLE_BIOGENESIS_AND_MAINTENANCE	-0.3	< 1.00E-04	< 1.00E-04
	DURAND_STROMA_S_UP	0.72	< 1.00E-04	< 1.00E-04
	FISCHER_G2_M_CELL_CYCLE	-0.48	< 1.00E-04	< 1.00E-04
	NAKAMURA_TUMOR_ZONE_PERIPHERAL_VS_CENTRAL_UP	0.63	< 1.00E-04	< 1.00E-04
	CHANDRAN_METASTASIS_DN	0.61	< 1.00E-04	< 1.00E-04
	VERHAAK_GLIOBLASTOMA_MESENCHYMAL	0.8	< 1.00E-04	< 1.00E-04
	GINESTIER_BREAST_CANCER_ZNF217_AMPLIFIED_DN	-0.39	< 1.00E-04	< 1.00E-04
	REACTOME_CELL_CYCLE_CHECKPOINTS	-0.48	< 1.00E-04	< 1.00E-04
	MCBRYAN_PUBERTAL_BREAST_4_5WK_UP	0.69	< 1.00E-04	< 1.00E-04
	RUTELLA_RESPONSE_TO_HGF_DN	0.64	< 1.00E-04	< 1.00E-04
	DELYS_THYROID_CANCER_DN	0.59	< 1.00E-04	< 1.00E-04
	UDAYAKUMAR_MED1_TARGETS_DN	0.59	< 1.00E-04	< 1.00E-04
	WANG_MLL_TARGETS	0.7	< 1.00E-04	< 1.00E-04
	GAL_LEUKEMIC_STEM_CELL_DN	0.6	< 1.00E-04	< 1.00E-04
	SABATES_COLORECTAL_ADENOMA_DN	0.65	< 1.00E-04	< 1.00E-04
	BOYLAN_MULTIPLE_MYELOMA_C_D_DN	0.65	< 1.00E-04	< 1.00E-04
	SENGUPTA_NASOPHARYNGEAL_CARCINOMA_UP	0.62	< 1.00E-04	< 1.00E-04
	HIRSCH_CELLULAR_TRANSFORMATION_SIGNATURE_UP	0.64	< 1.00E-04	< 1.00E-04
	MITSIADES_RESPONSE_TO_APLIDIN_DN	-0.44	< 1.00E-04	< 1.00E-04
	WINTER_HYPOXIA_METAGENE	0.72	< 1.00E-04	< 1.00E-04
	CONCANNON_APOPTOSIS_BY_EPOXOMICIN_UP	0.61	< 1.00E-04	< 1.00E-04
	HORIUCHI_WTAP_TARGETS_UP	0.69	< 1.00E-04	< 1.00E-04
	RICKMAN_METASTASIS_UP	-0.29	< 1.00E-04	< 1.00E-04
	KEGG_CYTOKINE_CYTOKINE_RECEPTOR_INTERACTION	0.66	< 1.00E-04	< 1.00E-04
	MCLACHLAN_DENTAL_CARIES_UP	0.85	< 1.00E-04	< 1.00E-04
	VERHAAK_AML_WITH_NPM1_MUTATED_DN	0.63	< 1.00E-04	< 1.00E-04
	DANG_REGULATED_BY_MYC_DN	0.72	< 1.00E-04	< 1.00E-04
	LI_INDUCED_T_TO_NATURAL_KILLER_UP	0.7	< 1.00E-04	< 1.00E-04
	HORIUCHI_WTAP_TARGETS_DN	-0.43	< 1.00E-04	< 1.00E-04
	KOBAYASHI_EGFR_SIGNALING_24HR_DN	-0.43	< 1.00E-04	< 1.00E-04
	HOSHIDA_LIVER_CANCER_SUBCLASS_S1	0.79	< 1.00E-04	< 1.00E-04
	IWANAGA_CARCINOGENESIS_BY_KRAS_PTEN_DN	0.65	< 1.00E-04	< 1.00E-04
	REACTOME_DNA_REPAIR	-0.47	< 1.00E-04	< 1.00E-04
	RUTELLA_RESPONSE_TO_HGF_VS_CSF2RB_AND_IL4_DN	0.58	< 1.00E-04	< 1.00E-04
	KINSEY_TARGETS_OF_EWSR1_FLII_FUSION_DN	0.73	< 1.00E-04	< 1.00E-04
	PEREZ_TP63_TARGETS	0.59	< 1.00E-04	< 1.00E-04
	QI_PLASMACYTOMA_UP	0.66	< 1.00E-04	< 1.00E-04
	KAAB_HEART_ATRIUM_VS_VENTRICLE_UP	0.66	< 1.00E-04	< 1.00E-04
	ONDER_CDH1_TARGETS_2_UP	0.8	< 1.00E-04	< 1.00E-04
	DAVICIONI_TARGETS_OF_PAX_FOXO1_FUSIONS_UP	0.7	< 1.00E-04	< 1.00E-04
	MONNIER_POSTRADIATION_TUMOR_ESCAPE_DN	0.59	< 1.00E-04	< 1.00E-04
	REACTOME_PLATELET_ACTIVATION_SIGNALING_AND_AGGREGATION	0.64	< 1.00E-04	< 1.00E-04
	JAEGER_METASTASIS_DN	0.59	< 1.00E-04	< 1.00E-04
	DUTERTRE_ESTRADIOL_RESPONSE_24HR_UP	-0.54	< 1.00E-04	< 1.00E-04
	LU_AGING_BRAIN_UP	0.66	< 1.00E-04	< 1.00E-04
	REACTOME_CLASS_A_1_RHODOPSIN_LIKE_RECEPTORS	0.57	< 1.00E-04	< 1.00E-04
	BOQUEST_STEM_CELL_UP	0.83	< 1.00E-04	< 1.00E-04
	LINDGREN_BLADDER_CANCER_CLUSTER_3_UP	-0.37	< 1.00E-04	< 1.00E-04
	FOURNIER_ACINAR_DEVELOPMENT_LATE_2	-0.31	< 1.00E-04	< 1.00E-04
	MANALO_HYPOXIA_DN	-0.55	< 1.00E-04	< 1.00E-04
	ODONNELL_TFRC_TARGETS_UP	0.59	< 1.00E-04	< 1.00E-04
	VECCHI_GASTRIC_CANCER_EARLY_DN	0.6	< 1.00E-04	< 1.00E-04
	ZHOU_INFLAMMATORY_RESPONSE_LPS_UP	0.57	< 1.00E-04	< 1.00E-04
	MUELLER_PLURINET	-0.54	< 1.00E-04	< 1.00E-04
	OISHI_CHOLANGIOMA_STEM_CELL_LIKE_DN	0.72	< 1.00E-04	< 1.00E-04
	POOLA_INVASIVE_BREAST_CANCER_UP	0.75	< 1.00E-04	< 1.00E-04
	REACTOME_EXTRACELLULAR_MATRIX_ORGANIZATION	0.78	< 1.00E-04	< 1.00E-04
	WALLACE_PROSTATE_CANCER_RACE_UP	0.71	< 1.00E-04	< 1.00E-04
	NABA_SECRETED_FACTORS	0.65	< 1.00E-04	< 1.00E-04
	PASINI_SUZ12_TARGETS_DN	0.76	< 1.00E-04	< 1.00E-04
	RICKMAN_TUMOR_DIFFERENTIATED_WELL_VS_POORLY_DN	0.69	< 1.00E-04	< 1.00E-04
	HELLER_SILENCED_BY_METHYLATION_UP	0.61	< 1.00E-04	< 1.00E-04
	WEST_ADRENOCORTICAL_TUMOR_UP	-0.29	< 1.00E-04	< 1.00E-04
	PEDRIOLI_MIR31_TARGETS_DN	0.58	< 1.00E-04	< 1.00E-04
	DEURIG_T_CELL_PROLYMPHOCYTIC_LEUKEMIA_DN	0.6	< 1.00E-04	< 1.00E-04
	BASAKI_YBX1_TARGETS_DN	0.55	< 1.00E-04	< 1.00E-04
	CHYLA_CBFA2T3_TARGETS_UP	0.6	< 1.00E-04	< 1.00E-04
	DELACROIX_RARG_BOUND_MEF	0.6	< 1.00E-04	< 1.00E-04
	SCHAEFFER_PROSTATE_DEVELOPMENT_48HR_DN	0.68	< 1.00E-04	< 1.00E-04
	TOYOTA_TARGETS_OF_MIR34B_AND_MIR34C	-0.49	< 1.00E-04	< 1.00E-04
	REACTOME_M_PHASE	-0.38	< 1.00E-04	< 1.00E-04
	REACTOME_TRANSCRIPTIONAL_REGULATION_BY_TP53	-0.25	< 1.00E-04	< 1.00E-04
	RUTELLA_RESPONSE_TO_CSF2RB_AND_IL4_DN	0.69	< 1.00E-04	< 1.00E-04
	WONG_EMBRYONIC_STEM_CELL_CORE	-0.51	< 1.00E-04	< 1.00E-04
	VECCHI_GASTRIC_CANCER_EARLY_UP	-0.3	< 1.00E-04	< 1.00E-04
	ZHANG_BREAST_CANCER_PROGENITORS_UP	-0.43	< 1.00E-04	< 1.00E-04
	BENPORATH_ES_1	-0.43	< 1.00E-04	< 1.00E-04
	SANSOM_APC_TARGETS_DN	0.58	< 1.00E-04	< 1.00E-04
	FOSTER_TOLERANT_MACROPHAGE_DN	0.64	< 1.00E-04	< 1.00E-04
	ZHOU_INFLAMMATORY_RESPONSE_LIVE_UP	0.61	< 1.00E-04	< 1.00E-04
	CHARAFE_BREAST_CANCER_LUMINAL_VS_MESENCHYMAL_UP	-0.21	< 1.00E-04	< 1.00E-04
	LEI_MYB_TARGETS	0.67	< 1.00E-04	< 1.00E-04
	YOSHIMURA_MAPK8_TARGETS_DN	0.58	< 1.00E-04	< 1.00E-04
	SCHAEFFER_PROSTATE_DEVELOPMENT_48HR_UP	0.55	< 1.00E-04	< 1.00E-04
	RIGGI_EWING_SARCOMA_PROGENITOR_UP	0.67	< 1.00E-04	< 1.00E-04
	CUI_TCF21_TARGETS_2_UP	0.55	< 1.00E-04	< 1.00E-04
	OISHI_CHOLANGIOMA_STEM_CELL_LIKE_UP	-0.31	< 1.00E-04	< 1.00E-04
	RUTELLA_RESPONSE_TO_CSF2RB_AND_IL4_UP	0.63	< 1.00E-04	< 1.00E-04
	PHONG_TNF_RESPONSE_NOT_VIA_P38	0.65	< 1.00E-04	< 1.00E-04
	HAN_SATB1_TARGETS_DN	0.59	< 1.00E-04	< 1.00E-04
	ZHOU_INFLAMMATORY_RESPONSE_FIMA_UP	0.57	< 1.00E-04	< 1.00E-04
	FULCHER_INFLAMMATORY_RESPONSE_LECTIN_VS_LPS_DN	0.66	< 1.00E-04	< 1.00E-04
	KUMAR_TARGETS_OF_MLL_AF9_FUSION	0.53	< 1.00E-04	< 1.00E-04
	LINDGREN_BLADDER_CANCER_CLUSTER_2B	0.82	< 1.00E-04	< 1.00E-04
	BERENJENO_TRANSFORMED_BY_RHOA_DN	0.67	< 1.00E-04	< 1.00E-04
	SCHUETZ_BREAST_CANCER_DUCTAL_INVASIVE_UP	0.89	< 1.00E-04	< 1.00E-04
	SENESE_HDAC1_TARGETS_UP	0.57	< 1.00E-04	< 1.00E-04
	GRUETZMANN_PANCREATIC_CANCER_UP	0.72	< 1.00E-04	< 1.00E-04
	MILI_PSEUDOPODIA_CHEMOTAXIS_DN	0.59	< 1.00E-04	< 1.00E-04
	ZWANG_CLASS_1_TRANSIENTLY_INDUCED_BY_EGF	0.6	< 1.00E-04	< 1.00E-04
	JOHNSTONE_PARVB_TARGETS_3_UP	0.66	< 1.00E-04	< 1.00E-04
	MULLIGHAN_MLL_SIGNATURE_1_UP	0.54	< 1.00E-04	< 1.00E-04
	THUM_SYSTOLIC_HEART_FAILURE_UP	0.74	< 1.00E-04	< 1.00E-04
	CREIGHTON_ENDOCRINE_THERAPY_RESISTANCE_5	0.62	< 1.00E-04	< 1.00E-04
	LIM_MAMMARY_STEM_CELL_UP	0.75	< 1.00E-04	< 1.00E-04
	CHARAFE_BREAST_CANCER_LUMINAL_VS_MESENCHYMAL_DN	0.75	< 1.00E-04	< 1.00E-04
	SENESE_HDAC3_TARGETS_DN	0.53	< 1.00E-04	< 1.00E-04
	RODWELL_AGING_KIDNEY_UP	0.77	< 1.00E-04	< 1.00E-04
	CHARAFE_BREAST_CANCER_LUMINAL_VS_BASAL_DN	0.71	< 1.00E-04	< 1.00E-04
	LIU_PROSTATE_CANCER_DN	0.72	< 1.00E-04	< 1.00E-04
	RUTELLA_RESPONSE_TO_HGF_VS_CSF2RB_AND_IL4_UP	0.7	< 1.00E-04	< 1.00E-04
	SWEET_LUNG_CANCER_KRAS_DN	0.72	< 1.00E-04	< 1.00E-04
	TARTE_PLASMA_CELL_VS_PLASMABLAST_UP	0.65	< 1.00E-04	< 1.00E-04
	PILON_KLF1_TARGETS_UP	0.61	< 1.00E-04	< 1.00E-04
	HAN_SATB1_TARGETS_UP	0.63	< 1.00E-04	< 1.00E-04
	MATSUDA_NATURAL_KILLER_DIFFERENTIATION	0.55	< 1.00E-04	< 1.00E-04
	SENESE_HDAC3_TARGETS_UP	0.61	< 1.00E-04	< 1.00E-04
	RUTELLA_RESPONSE_TO_HGF_UP	0.67	< 1.00E-04	< 1.00E-04
	BRUINS_UVC_RESPONSE_VIA_TP53_GROUP_B	0.59	< 1.00E-04	< 1.00E-04
	DUTERTRE_ESTRADIOL_RESPONSE_24HR_DN	0.67	< 1.00E-04	< 1.00E-04
	SATO_SILENCED_BY_METHYLATION_IN_PANCREATIC_CANCER_1	0.59	< 1.00E-04	< 1.00E-04
	BOQUEST_STEM_CELL_CULTURED_VS_FRESH_UP	0.71	< 1.00E-04	< 1.00E-04
	PUJANA_BRCA2_PCC_NETWORK	-0.55	< 1.00E-04	< 1.00E-04
	HELLER_HDAC_TARGETS_SILENCED_BY_METHYLATION_UP	0.56	< 1.00E-04	< 1.00E-04
	MASSARWEH_TAMOXIFEN_RESISTANCE_UP	0.6	< 1.00E-04	< 1.00E-04
	GOBERT_OLIGODENDROCYTE_DIFFERENTIATION_UP	-0.44	< 1.00E-04	< 1.00E-04
	SHEDDEN_LUNG_CANCER_POOR_SURVIVAL_A6	-0.48	< 1.00E-04	< 1.00E-04
	REN_ALVEOLAR_RHABDOMYOSARCOMA_DN	0.8	< 1.00E-04	< 1.00E-04
	MOOTHA_HUMAN_MITODB_6_2002	-0.26	< 1.00E-04	< 1.00E-04
	REACTOME_SIGNALING_BY_INTERLEUKINS	0.6	< 1.00E-04	< 1.00E-04
	MARSON_BOUND_BY_E2F4_UNSTIMULATED	-0.52	< 1.00E-04	< 1.00E-04
	REACTOME_NEUTROPHIL_DEGRANULATION	0.66	< 1.00E-04	< 1.00E-04
	SWEET_LUNG_CANCER_KRAS_UP	0.59	< 1.00E-04	< 1.00E-04
	BAELDE_DIABETIC_NEPHROPATHY_DN	0.64	< 1.00E-04	< 1.00E-04
	REACTOME_CELL_CYCLE_MITOTIC	-0.43	< 1.00E-04	< 1.00E-04
	MOOTHA_MITOCHONDRIA	-0.25	< 1.00E-04	< 1.00E-04
	DOUGLAS_BMI1_TARGETS_UP	0.54	< 1.00E-04	< 1.00E-04
	CHICAS_RB1_TARGETS_CONFLUENT	0.73	< 1.00E-04	< 1.00E-04
	MARTINEZ_RB1_TARGETS_DN	0.54	< 1.00E-04	< 1.00E-04
	CHICAS_RB1_TARGETS_SENESCENT	0.54	< 1.00E-04	< 1.00E-04
	FULCHER_INFLAMMATORY_RESPONSE_LECTIN_VS_LPS_UP	0.64	< 1.00E-04	< 1.00E-04
	ONDER_CDH1_TARGETS_2_DN	0.62	< 1.00E-04	< 1.00E-04
	SMID_BREAST_CANCER_NORMAL_LIKE_UP	0.68	< 1.00E-04	< 1.00E-04
	DELYS_THYROID_CANCER_UP	0.75	< 1.00E-04	< 1.00E-04
	FEVR_CTNNB1_TARGETS_DN	-0.35	< 1.00E-04	< 1.00E-04
	SPIELMAN_LYMPHOBLAST_EUROPEAN_VS_ASIAN_UP	-0.22	< 1.00E-04	< 1.00E-04
	BROWNE_HCMV_INFECTION_48HR_DN	0.62	< 1.00E-04	< 1.00E-04
	BONOME_OVARIAN_CANCER_SURVIVAL_SUBOPTIMAL_DEBULKING	0.56	< 1.00E-04	< 1.00E-04
	NAKAMURA_TUMOR_ZONE_PERIPHERAL_VS_CENTRAL_DN	0.55	< 1.00E-04	< 1.00E-04
	REACTOME_SIGNALING_BY_RECEPTOR_TYROSINE_KINASES	0.59	< 1.00E-04	< 1.00E-04
	MILI_PSEUDOPODIA_HAPTOTAXIS_DN	0.56	< 1.00E-04	< 1.00E-04
	NUYTTEN_NIPP1_TARGETS_UP	0.53	< 1.00E-04	< 1.00E-04
	REACTOME_CELL_CYCLE	-0.42	< 1.00E-04	< 1.00E-04
	WEST_ADRENOCORTICAL_TUMOR_DN	0.66	< 1.00E-04	< 1.00E-04
	ENK_UV_RESPONSE_EPIDERMIS_DN	0.57	< 1.00E-04	< 1.00E-04
	CREIGHTON_ENDOCRINE_THERAPY_RESISTANCE_3	0.53	< 1.00E-04	< 1.00E-04
	MARTINEZ_TP53_TARGETS_UP	0.59	< 1.00E-04	< 1.00E-04
	BENPORATH_CYCLING_GENES	-0.29	< 1.00E-04	< 1.00E-04
	MARTENS_TRETINOIN_RESPONSE_UP	0.58	< 1.00E-04	< 1.00E-04
	REACTOME_METABOLISM_OF_RNA	-0.4	< 1.00E-04	< 1.00E-04
	KRIGE_RESPONSE_TO_TOSEDOSTAT_24HR_UP	0.53	< 1.00E-04	< 1.00E-04
	MARTINEZ_RB1_AND_TP53_TARGETS_UP	0.61	< 1.00E-04	< 1.00E-04
	SMID_BREAST_CANCER_LUMINAL_B_DN	0.68	< 1.00E-04	< 1.00E-04
	MARTENS_TRETINOIN_RESPONSE_DN	-0.26	< 1.00E-04	< 1.00E-04
	FLECHNER_BIOPSY_KIDNEY_TRANSPLANT_OK_VS_DONOR_UP	0.6	< 1.00E-04	< 1.00E-04
	KRIEG_HYPOXIA_NOT_VIA_KDM3A	0.54	< 1.00E-04	< 1.00E-04
	GOZGIT_ESR1_TARGETS_DN	0.6	< 1.00E-04	< 1.00E-04
	RODRIGUES_THYROID_CARCINOMA_POORLY_DIFFERENTIATED_DN	0.51	< 1.00E-04	< 1.00E-04
	REACTOME_HEMOSTASIS	0.58	< 1.00E-04	< 1.00E-04
	CAIRO_HEPATOBLASTOMA_CLASSES_UP	-0.52	< 1.00E-04	< 1.00E-04
	FEVR_CTNNB1_TARGETS_UP	0.56	< 1.00E-04	< 1.00E-04
	FORTSCHEGGER_PHF8_TARGETS_DN	0.57	< 1.00E-04	< 1.00E-04
	LEE_BMP2_TARGETS_UP	0.62	< 1.00E-04	< 1.00E-04
	GRAESSMANN_RESPONSE_TO_MC_AND_DOXORUBICIN_DN	-0.24	< 1.00E-04	< 1.00E-04
	NABA_MATRISOME_ASSOCIATED	0.68	< 1.00E-04	< 1.00E-04
	MARTINEZ_RB1_TARGETS_UP	0.55	< 1.00E-04	< 1.00E-04
	JOHNSTONE_PARVB_TARGETS_3_DN	-0.3	< 1.00E-04	< 1.00E-04
	WONG_ADULT_TISSUE_STEM_MODULE	0.68	< 1.00E-04	< 1.00E-04
	REACTOME_ADAPTIVE_IMMUNE_SYSTEM	0.51	< 1.00E-04	< 1.00E-04
	CUI_TCF21_TARGETS_2_DN	0.63	< 1.00E-04	< 1.00E-04
	SMID_BREAST_CANCER_BASAL_DN	0.51	< 1.00E-04	< 1.00E-04
	KOINUMA_TARGETS_OF_SMAD2_OR_SMAD3	0.61	< 1.00E-04	< 1.00E-04
	FISCHER_DREAM_TARGETS	-0.6	< 1.00E-04	< 1.00E-04
	LEE_BMP2_TARGETS_DN	-0.24	< 1.00E-04	< 1.00E-04
	BENPORATH_MYC_MAX_TARGETS	-0.19	< 1.00E-04	< 1.00E-04
	ONKEN_UVEAL_MELANOMA_UP	0.57	< 1.00E-04	< 1.00E-04
	PUJANA_CHEK2_PCC_NETWORK	-0.49	< 1.00E-04	< 1.00E-04
	KRIGE_RESPONSE_TO_TOSEDOSTAT_24HR_DN	-0.22	< 1.00E-04	< 1.00E-04
	NUYTTEN_EZH2_TARGETS_DN	-0.33	< 1.00E-04	< 1.00E-04
	BENPORATH_SUZ12_TARGETS	0.5	< 1.00E-04	< 1.00E-04
	GOBERT_OLIGODENDROCYTE_DIFFERENTIATION_DN	0.51	< 1.00E-04	< 1.00E-04
	MEISSNER_BRAIN_HCP_WITH_H3K4ME3_AND_H3K27ME3	0.55	< 1.00E-04	< 1.00E-04
	NABA_MATRISOME	0.75	< 1.00E-04	< 1.00E-04
	REACTOME_CYTOKINE_SIGNALING_IN_IMMUNE_SYSTEM	0.52	< 1.00E-04	< 1.00E-04
	NUYTTEN_EZH2_TARGETS_UP	0.63	< 1.00E-04	< 1.00E-04
	BRUINS_UVC_RESPONSE_LATE	0.51	< 1.00E-04	< 1.00E-04
	GRAESSMANN_APOPTOSIS_BY_DOXORUBICIN_UP	0.48	< 1.00E-04	< 1.00E-04
	REACTOME_INNATE_IMMUNE_SYSTEM	0.59	< 1.00E-04	< 1.00E-04
	KINSEY_TARGETS_OF_EWSR1_FLII_FUSION_UP	-0.32	< 1.00E-04	< 1.00E-04
	CHEN_METABOLIC_SYNDROM_NETWORK	0.68	< 1.00E-04	< 1.00E-04
	DANG_BOUND_BY_MYC	0.23	< 1.00E-04	< 1.00E-04
	REACTOME_RNA_POLYMERASE_II_TRANSCRIPTION	0.2	< 1.00E-04	< 1.00E-04
	PUJANA_ATM_PCC_NETWORK	0.23	< 1.00E-04	< 1.00E-04
	PUJANA_BRCA1_PCC_NETWORK	-0.35	< 1.00E-04	< 1.00E-04
	BLALOCK_ALZHEIMERS_DISEASE_UP	0.45	< 1.00E-04	< 1.00E-04
	IIZUKA_LIVER_CANCER_EARLY_RECURRENCE	0.9	0.0002	0.00145
	REACTOME_UNWINDING_OF_DNA	-0.85	0.0002	0.00145
	KALMA_E2F1_TARGETS	-0.79	0.0002	0.00145
	KEGG_AMINOACYL_TRNA_BIOSYNTHESIS	-0.79	0.0002	0.00145
	MARIADASON_RESPONSE_TO_BUTYRATE_SULINDAC_4	-0.77	0.0002	0.00145
	BIOCARTA_PLATELETAPP_PATHWAY	0.86	0.0002	0.00145
	BIOCARTA_COMP_PATHWAY	0.87	0.0002	0.00145
	LEE_LIVER_CANCER_HEPATOBLAST	0.87	0.0002	0.00145
	KANG_AR_TARGETS_UP	0.85	0.0002	0.00145
	GRAHAM_CML_QUIESCENT_VS_CML_DIVIDING_UP	0.85	0.0002	0.00145
	REACTOME_LAGGING_STRAND_SYNTHESIS	-0.66	0.0002	0.00145
	WEST_ADRENOCORTICAL_TUMOR_MARKERS_DN	0.85	0.0002	0.00145
	BERENJENO_TRANSFORMED_BY_RHOA_FOREVER_UP	0.83	0.0002	0.00145
	CHEOK_RESPONSE_TO_HD_MTX_UP	0.83	0.0002	0.00145
	THEODOROU_MAMMARY_TUMORIGENESIS	0.84	0.0002	0.00145
	VERRECCHIA_RESPONSE_TO_TGFB1_C2	0.85	0.0002	0.00145
	REACTOME_RESOLUTION_OF_D_LOOP_STRUCTURES	-0.66	0.0002	0.00145
	MURATA_VIRULENCE_OF_H_PILORI	0.82	0.0002	0.00145
	REACTOME_G1_S_SPECIFIC_TRANSCRIPTION	-0.68	0.0002	0.00145
	REACTOME_RESOLUTION_OF_AP_SITES_VIA_THE_MULTIPLE_NUCLEOTIDE_PATCH_REPLACEMENT_PATHWAY	-0.68	0.0002	0.00145
	CHIANG_LIVER_CANCER_SUBCLASS_INTERFERON_UP	0.78	0.0002	0.00145
	WEST_ADRENOCORTICAL_CARCINOMA_VS_ADENOMA_DN	0.79	0.0002	0.00145
	ABRAHAM_ALPC_VS_MULTIPLE_MYELOMA_UP	0.82	0.0002	0.00145
	LIANG_SILENCED_BY_METHYLATION_UP	0.8	0.0002	0.00145
	REACTOME_EXPORT_OF_VIRAL_RIBONUCLEOPROTEINS_FROM_NUCLEUS	-0.6	0.0002	0.00145
	AMIT_SERUM_RESPONSE_40_MCF10A	0.77	0.0002	0.00145
	FUJII_YBX1_TARGETS_UP	0.8	0.0002	0.00145
	TSAI_RESPONSE_TO_RADIATION_THERAPY	0.8	0.0002	0.00145
	KEGG_GRAFT_VERSUS_HOST_DISEASE	0.78	0.0002	0.00145
	BILBAN_B_CLL_LPL_DN	0.76	0.0002	0.00145
	NAKAMURA_CANCER_MICROENVIRONMENT_DN	-0.56	0.0002	0.00145
	ABBUD_LIF_SIGNALING_1_UP	0.77	0.0002	0.00145
	MARTIN_NFKB_TARGETS_UP	0.79	0.0002	0.00145
	REACTOME_BINDING_AND_UPTAKE_OF_LIGANDS_BY_SCAVENGER_RECEPTORS	0.78	0.0002	0.00145
	GEISS_RESPONSE_TO_DSRNA_UP	0.73	0.0002	0.00145
	CORRE_MULTIPLE_MYELOMA_DN	0.78	0.0002	0.00145
	KEGG_INTESTINAL_IMMUNE_NETWORK_FOR_IGA_PRODUCTION	0.77	0.0002	0.00145
	KERLEY_RESPONSE_TO_CISPLATIN_UP	0.77	0.0002	0.00145
	GRAHAM_CML_QUIESCENT_VS_NORMAL_QUIESCENT_DN	0.76	0.0002	0.00145
	REACTOME_NCAM1_INTERACTIONS	0.76	0.0002	0.00145
	TSENG_ADIPOGENIC_POTENTIAL_DN	0.76	0.0002	0.00145
	VANHARANTA_UTERINE_FIBROID_UP	0.77	0.0002	0.00145
	SAGIV_CD24_TARGETS_DN	0.73	0.0002	0.00145
	WIERENGA_STAT5A_TARGETS_GROUP2	0.74	0.0002	0.00145
	WOOD_EBV_EBNA1_TARGETS_DN	0.72	0.0002	0.00145
	BEIER_GLIOMA_STEM_CELL_DN	0.73	0.0002	0.00145
	DAUER_STAT3_TARGETS_UP	0.75	0.0002	0.00145
	BOYAULT_LIVER_CANCER_SUBCLASS_G23_UP	-0.51	0.0002	0.00145
	PARK_APL_PATHOGENESIS_DN	0.72	0.0002	0.00145
	BORLAK_LIVER_CANCER_EGF_UP	0.71	0.0002	0.00145
	DUNNE_TARGETS_OF_AML1_MTG8_FUSION_UP	0.72	0.0002	0.00145
	EBAUER_MYOGENIC_TARGETS_OF_PAX3_FOXO1_FUSION	0.72	0.0002	0.00145
	SAMOLS_TARGETS_OF_KHSV_MIRNAS_DN	0.71	0.0002	0.00145
	VILIMAS_NOTCH1_TARGETS_UP	0.69	0.0002	0.00145
	ZHENG_GLIOBLASTOMA_PLASTICITY_DN	0.73	0.0002	0.00145
	BOSCO_EPITHELIAL_DIFFERENTIATION_MODULE	0.74	0.0002	0.00145
	CORRE_MULTIPLE_MYELOMA_UP	0.73	0.0002	0.00145
	MORI_LARGE_PRE_BII_LYMPHOCYTE_DN	0.76	0.0002	0.00145
	MARSON_FOXP3_TARGETS_UP	0.74	0.0002	0.00145
	BRUNO_HEMATOPOIESIS	0.68	0.0002	0.00145
	AMIT_EGF_RESPONSE_120_HELA	0.7	0.0002	0.00145
	AMIT_SERUM_RESPONSE_120_MCF10A	0.73	0.0002	0.00145
	LEE_LIVER_CANCER_ACOX1_UP	0.7	0.0002	0.00145
	PID_HIF1_TFPATHWAY	0.7	0.0002	0.00145
	RAMALHO_STEMNESS_DN	0.7	0.0002	0.00145
	LEE_AGING_NEOCORTEX_UP	0.67	0.0002	0.00145
	RICKMAN_TUMOR_DIFFERENTIATED_WELL_VS_MODERATELY_UP	-0.43	0.0002	0.00145
	LEE_AGING_CEREBELLUM_UP	0.69	0.0002	0.00145
	NAKAYAMA_SOFT_TISSUE_TUMORS_PCA1_DN	-0.39	0.0002	0.00145
	MAHAJAN_RESPONSE_TO_IL1A_UP	0.67	0.0002	0.00145
	RICKMAN_TUMOR_DIFFERENTIATED_WELL_VS_MODERATELY_DN	0.68	0.0002	0.00145
	FERRANDO_T_ALL_WITH_MLL_ENL_FUSION_UP	0.67	0.0002	0.00145
	NIKOLSKY_BREAST_CANCER_8Q12_Q22_AMPLICON	0.65	0.0002	0.00145
	SASSON_RESPONSE_TO_GONADOTROPHINS_DN	0.69	0.0002	0.00145
	WIERENGA_STAT5A_TARGETS_GROUP1	0.67	0.0002	0.00145
	CERVERA_SDHB_TARGETS_2	0.65	0.0002	0.00145
	PICCALUGA_ANGIOIMMUNOBLASTIC_LYMPHOMA_DN	0.66	0.0002	0.00145
	KEGG_CELL_CYCLE	-0.38	0.0002	0.00145
	DANG_MYC_TARGETS_UP	-0.35	0.0002	0.00145
	GINESTIER_BREAST_CANCER_20Q13_AMPLIFICATION_DN	-0.34	0.0002	0.00145
	ALCALAY_AML_BY_NPM1_LOCALIZATION_UP	0.61	0.0002	0.00145
	WELCSH_BRCA1_TARGETS_DN	-0.32	0.0002	0.00145
	ANDERSEN_CHOLANGIOCARCINOMA_CLASS2	0.62	0.0002	0.00145
	REACTOME_HIV_LIFE_CYCLE	-0.31	0.0002	0.00145
	KEGG_CHEMOKINE_SIGNALING_PATHWAY	0.61	0.0002	0.00145
	ACEVEDO_LIVER_CANCER_WITH_H3K27ME3_UP	0.59	0.0002	0.00145
	BOYAULT_LIVER_CANCER_SUBCLASS_G3_UP	-0.29	0.0002	0.00145
	REACTOME_DISEASES_OF_METABOLISM	0.59	0.0002	0.00145
	PLASARI_TGFB1_TARGETS_10HR_DN	0.58	0.0002	0.00145
	RICKMAN_METASTASIS_DN	0.59	0.0002	0.00145
	ALFANO_MYC_TARGETS	0.56	0.0002	0.00145
	TORCHIA_TARGETS_OF_EWSR1_FLI1_FUSION_DN	0.55	0.0002	0.00145
	HELLER_HDAC_TARGETS_SILENCED_BY_METHYLATION_DN	0.57	0.0002	0.00145
	SMID_BREAST_CANCER_RELAPSE_IN_BONE_DN	0.55	0.0002	0.00145
	BIOCARTA_IL5_PATHWAY	0.89	0.0004	0.00272
	LUI_THYROID_CANCER_CLUSTER_4	0.87	0.0004	0.00272
	REACTOME_MITOCHONDRIAL_TRNA_AMINOACYLATION	-0.76	0.0004	0.00272
	REACTOME_POLO_LIKE_KINASE_MEDIATED_EVENTS	-0.76	0.0004	0.00272
	REACTOME_DEPOSITION_OF_NEW_CENPA_CONTAINING_NUCLEOSOMES_AT_THE_CENTROMERE	-0.73	0.0004	0.00272
	NAKAMURA_CANCER_MICROENVIRONMENT_UP	0.85	0.0004	0.00272
	REACTOME_PCNA_DEPENDENT_LONG_PATCH_BASE_EXCISION_REPAIR	-0.66	0.0004	0.00272
	REACTOME_RESOLUTION_OF_D_LOOP_STRUCTURES_THROUGH_SYNTHESIS_DEPENDENT_STRAND_ANNEALING_SDSA	-0.66	0.0004	0.00272
	PID_TOLL_ENDOGENOUS_PATHWAY	0.81	0.0004	0.00272
	BOYAULT_LIVER_CANCER_SUBCLASS_G5_DN	0.8	0.0004	0.00272
	KEGG_MISMATCH_REPAIR	-0.64	0.0004	0.00272
	KAMIKUBO_MYELOID_CEBPA_NETWORK	0.81	0.0004	0.00272
	PID_BARD1_PATHWAY	-0.59	0.0004	0.00272
	WILENSKY_RESPONSE_TO_DARAPLADIB	0.81	0.0004	0.00272
	REACTOME_GLYOXYLATE_METABOLISM_AND_GLYCINE_DEGRADATION	-0.59	0.0004	0.00272
	KIM_LRRC3B_TARGETS	0.77	0.0004	0.00272
	LIU_TARGETS_OF_VMYB_VS_CMYB_DN	0.77	0.0004	0.00272
	PID_SYNDECAN_4_PATHWAY	0.78	0.0004	0.00272
	DORN_ADENOVIRUS_INFECTION_48HR_DN	0.76	0.0004	0.00272
	MUELLER_METHYLATED_IN_GLIOBLASTOMA	0.75	0.0004	0.00272
	REACTOME_TRANSCRIPTIONAL_REGULATION_BY_SMALL_RNAS	-0.56	0.0004	0.00272
	REACTOME_VIRAL_MESSENGER_RNA_SYNTHESIS	-0.55	0.0004	0.00272
	TONKS_TARGETS_OF_RUNX1_RUNX1T1_FUSION_SUSTAINDED_IN_ERYTHROCYTE_UP	0.71	0.0004	0.00272
	STEARMAN_LUNG_CANCER_EARLY_VS_LATE_DN	0.7	0.0004	0.00272
	YU_MYC_TARGETS_DN	0.71	0.0004	0.00272
	DIRMEIER_LMP1_RESPONSE_LATE_UP	0.71	0.0004	0.00272
	TONKS_TARGETS_OF_RUNX1_RUNX1T1_FUSION_MONOCYTE_DN	0.71	0.0004	0.00272
	VERNELL_RETINOBLASTOMA_PATHWAY_UP	-0.44	0.0004	0.00272
	LINDVALL_IMMORTALIZED_BY_TERT_UP	0.7	0.0004	0.00272
	LEE_LIVER_CANCER_MYC_DN	0.7	0.0004	0.00272
	YAO_TEMPORAL_RESPONSE_TO_PROGESTERONE_CLUSTER_0	0.69	0.0004	0.00272
	DUTERTRE_ESTRADIOL_RESPONSE_6HR_DN	0.68	0.0004	0.00272
	REACTOME_O_LINKED_GLYCOSYLATION	0.68	0.0004	0.00272
	MORI_PRE_BI_LYMPHOCYTE_UP	-0.41	0.0004	0.00272
	REACTOME_MITOTIC_PROPHASE	-0.43	0.0004	0.00272
	FRASOR_RESPONSE_TO_ESTRADIOL_DN	0.67	0.0004	0.00272
	GHANDHI_DIRECT_IRRADIATION_UP	0.67	0.0004	0.00272
	NAKAMURA_ADIPOGENESIS_LATE_UP	0.67	0.0004	0.00272
	SMITH_TERT_TARGETS_DN	0.64	0.0004	0.00272
	PECE_MAMMARY_STEM_CELL_DN	0.63	0.0004	0.00272
	GARCIA_TARGETS_OF_FLI1_AND_DAX1_DN	-0.33	0.0004	0.00272
	ZWANG_DOWN_BY_2ND_EGF_PULSE	-0.32	0.0004	0.00272
	PID_P53_DOWNSTREAM_PATHWAY	0.63	0.0004	0.00272
	TAKEDA_TARGETS_OF_NUP98_HOXA9_FUSION_16D_UP	0.61	0.0004	0.00272
	PEREZ_TP53_AND_TP63_TARGETS	0.6	0.0004	0.00272
	LEE_DIFFERENTIATING_T_LYMPHOCYTE	0.59	0.0004	0.00272
	DURCHDEWALD_SKIN_CARCINOGENESIS_DN	0.56	0.0004	0.00272
	SHEN_SMARCA2_TARGETS_DN	-0.18	0.0004	0.00272
	COLINA_TARGETS_OF_4EBP1_AND_4EBP2	0.55	0.0004	0.00272
	REACTOME_GPCR_LIGAND_BINDING	0.52	0.0004	0.00272
	ZHENG_BOUND_BY_FOXP3	0.53	0.0004	0.00272
	MIKKELSEN_MEF_HCP_WITH_H3K27ME3	0.16	0.0004	0.00272
	GRAESSMANN_APOPTOSIS_BY_SERUM_DEPRIVATION_UP	0.5	0.0004	0.00272
	ENK_UV_RESPONSE_KERATINOCYTE_UP	0.49	0.0004	0.00272
	ZHU_SKIL_TARGETS_UP	0.83	0.0006	0.00386
	REACTOME_G0_AND_EARLY_G1	-0.62	0.0006	0.00386
	DAVIES_MULTIPLE_MYELOMA_VS_MGUS_DN	0.8	0.0006	0.00386
	COLIN_PILOCYTIC_ASTROCYTOMA_VS_GLIOBLASTOMA_DN	0.78	0.0006	0.00386
	DACOSTA_ERCC3_ALLELE_XPCS_VS_TTD_UP	0.79	0.0006	0.00386
	BURTON_ADIPOGENESIS_1	0.77	0.0006	0.00386
	ZHAN_MULTIPLE_MYELOMA_SUBGROUPS	-0.56	0.0006	0.00386
	KEGG_BUTANOATE_METABOLISM	-0.53	0.0006	0.00386
	REACTOME_TRANSLESION_SYNTHESIS_BY_Y_FAMILY_DNA_POLYMERASES_BYPASSES_LESIONS_ON_DNA_TEMPLATE	-0.53	0.0006	0.00386
	NAKAMURA_METASTASIS_MODEL_DN	0.76	0.0006	0.00386
	BOHN_PRIMARY_IMMUNODEFICIENCY_SYNDROM_DN	0.76	0.0006	0.00386
	GROSS_HYPOXIA_VIA_ELK3_ONLY_UP	0.77	0.0006	0.00386
	PEDERSEN_METASTASIS_BY_ERBB2_ISOFORM_1	0.77	0.0006	0.00386
	WANG_BARRETTS_ESOPHAGUS_AND_ESOPHAGUS_CANCER_DN	0.76	0.0006	0.00386
	DORN_ADENOVIRUS_INFECTION_24HR_DN	0.75	0.0006	0.00386
	WEIGEL_OXIDATIVE_STRESS_BY_TBH_AND_H2O2	0.75	0.0006	0.00386
	REACTOME_CHONDROITIN_SULFATE_DERMATAN_SULFATE_METABOLISM	0.73	0.0006	0.00386
	JOHANSSON_BRAIN_CANCER_EARLY_VS_LATE_DN	0.73	0.0006	0.00386
	WINTER_HYPOXIA_DN	0.73	0.0006	0.00386
	CHARAFE_BREAST_CANCER_BASAL_VS_MESENCHYMAL_DN	0.74	0.0006	0.00386
	MARCHINI_TRABECTEDIN_RESISTANCE_DN	0.71	0.0006	0.00386
	KEGG_NOD_LIKE_RECEPTOR_SIGNALING_PATHWAY	0.7	0.0006	0.00386
	YAO_TEMPORAL_RESPONSE_TO_PROGESTERONE_CLUSTER_1	0.69	0.0006	0.00386
	HUPER_BREAST_BASAL_VS_LUMINAL_DN	0.69	0.0006	0.00386
	LINDSTEDT_DENDRITIC_CELL_MATURATION_C	0.68	0.0006	0.00386
	COATES_MACROPHAGE_M1_VS_M2_UP	0.67	0.0006	0.00386
	RIGGINS_TAMOXIFEN_RESISTANCE_UP	0.67	0.0006	0.00386
	KEGG_ANTIGEN_PROCESSING_AND_PRESENTATION	0.68	0.0006	0.00386
	REACTOME_ANTIVIRAL_MECHANISM_BY_IFN_STIMULATED_GENES	-0.42	0.0006	0.00386
	JACKSON_DNMT1_TARGETS_UP	0.65	0.0006	0.00386
	NABA_ECM_AFFILIATED	0.63	0.0006	0.00386
	BIDUS_METASTASIS_DN	0.63	0.0006	0.00386
	DURAND_STROMA_NS_UP	0.61	0.0006	0.00386
	EPPERT_PROGENITOR	-0.31	0.0006	0.00386
	TAKEDA_TARGETS_OF_NUP98_HOXA9_FUSION_8D_UP	0.6	0.0006	0.00386
	KARLSSON_TGFB1_TARGETS_DN	0.59	0.0006	0.00386
	CAIRO_LIVER_DEVELOPMENT_DN	0.56	0.0006	0.00386
	REACTOME_METABOLISM_OF_AMINO_ACIDS_AND_DERIVATIVES	0.16	0.0006	0.00386
	TIEN_INTESTINE_PROBIOTICS_24HR_UP	0.23	0.0006	0.00386
	REACTOME_NERVOUS_SYSTEM_DEVELOPMENT	0.48	0.0006	0.00386
	SPIELMAN_LYMPHOBLAST_EUROPEAN_VS_ASIAN_DN	0.49	0.0006	0.00386
	REACTOME_PRC2_METHYLATES_HISTONES_AND_DNA	-0.76	0.0008	0.00489
	SOUCEK_MYC_TARGETS	0.87	0.0008	0.00489
	KEGG_ONE_CARBON_POOL_BY_FOLATE	-0.68	0.0008	0.00489
	GESERICK_TERT_TARGETS_DN	0.83	0.0008	0.00489
	VERNOCHET_ADIPOGENESIS	0.83	0.0008	0.00489
	KIM_LIVER_CANCER_POOR_SURVIVAL_UP	0.81	0.0008	0.00489
	REACTOME_POSTMITOTIC_NUCLEAR_PORE_COMPLEX_NPC_REFORMATION	-0.62	0.0008	0.00489
	REICHERT_MITOSIS_LIN9_TARGETS	-0.62	0.0008	0.00489
	BIOCARTA_NKT_PATHWAY	0.77	0.0008	0.00489
	SCHLESINGER_H3K27ME3_IN_NORMAL_AND_METHYLATED_IN_CANCER	0.77	0.0008	0.00489
	GREENBAUM_E2A_TARGETS_UP	-0.56	0.0008	0.00489
	BENPORATH_ES_2	-0.56	0.0008	0.00489
	COLIN_PILOCYTIC_ASTROCYTOMA_VS_GLIOBLASTOMA_UP	0.77	0.0008	0.00489
	KEGG_ALLOGRAFT_REJECTION	0.75	0.0008	0.00489
	REACTOME_MRNA_SPLICING_MINOR_PATHWAY	-0.49	0.0008	0.00489
	KEGG_TYPE_I_DIABETES_MELLITUS	0.74	0.0008	0.00489
	KEGG_NUCLEOTIDE_EXCISION_REPAIR	-0.48	0.0008	0.00489
	KYNG_ENVIRONMENTAL_STRESS_RESPONSE_UP	0.7	0.0008	0.00489
	REACTOME_COMPLEMENT_CASCADE	0.69	0.0008	0.00489
	SHEDDEN_LUNG_CANCER_GOOD_SURVIVAL_A5	-0.42	0.0008	0.00489
	PID_ATF2_PATHWAY	0.69	0.0008	0.00489
	JOSEPH_RESPONSE_TO_SODIUM_BUTYRATE_DN	0.69	0.0008	0.00489
	ZHANG_RESPONSE_TO_CANTHARIDIN_DN	-0.47	0.0008	0.00489
	REACTOME_NCAM_SIGNALING_FOR_NEURITE_OUT_GROWTH	0.68	0.0008	0.00489
	ZHONG_SECRETOME_OF_LUNG_CANCER_AND_ENDOTHELIUM	0.67	0.0008	0.00489
	REACTOME_ANCHORING_OF_THE_BASAL_BODY_TO_THE_PLASMA_MEMBRANE	-0.39	0.0008	0.00489
	LAIHO_COLORECTAL_CANCER_SERRATED_DN	-0.39	0.0008	0.00489
	KYNG_DNA_DAMAGE_BY_GAMMA_AND_UV_RADIATION	0.64	0.0008	0.00489
	MENSE_HYPOXIA_UP	0.64	0.0008	0.00489
	ACOSTA_PROLIFERATION_INDEPENDENT_MYC_TARGETS_UP	-0.37	0.0008	0.00489
	HOOI_ST7_TARGETS_DN	0.63	0.0008	0.00489
	GAVIN_FOXP3_TARGETS_CLUSTER_P3	0.61	0.0008	0.00489
	SHETH_LIVER_CANCER_VS_TXNIP_LOSS_PAM2	0.6	0.0008	0.00489
	REACTOME_INFLUENZA_INFECTION	-0.28	0.0008	0.00489
	SMID_BREAST_CANCER_LUMINAL_B_UP	-0.29	0.0008	0.00489
	JIANG_HYPOXIA_NORMAL	0.56	0.0008	0.00489
	WELCSH_BRCA1_TARGETS_UP	0.56	0.0008	0.00489
	KEGG_REGULATION_OF_ACTIN_CYTOSKELETON	0.56	0.0008	0.00489
	WANG_RESPONSE_TO_GSK3_INHIBITOR_SB216763_UP	0.54	0.0008	0.00489
	OSMAN_BLADDER_CANCER_UP	0.52	0.0008	0.00489
	HASINA_NOL7_TARGETS_DN	0.87	0.001	0.00591
	BIOCARTA_SM_PATHWAY	-0.72	0.001	0.00591
	REACTOME_REGULATION_OF_TLR_BY_ENDOGENOUS_LIGAND	0.84	0.001	0.00591
	GUENTHER_GROWTH_SPHERICAL_VS_ADHERENT_DN	0.78	0.001	0.00591
	SHIN_B_CELL_LYMPHOMA_CLUSTER_3	0.76	0.001	0.00591
	APPEL_IMATINIB_RESPONSE	0.76	0.001	0.00591
	BROWNE_HCMV_INFECTION_2HR_UP	0.76	0.001	0.00591
	HERNANDEZ_MITOTIC_ARREST_BY_DOCETAXEL_1_DN	0.76	0.001	0.00591
	REACTOME_SMOOTH_MUSCLE_CONTRACTION	0.76	0.001	0.00591
	STEARMAN_TUMOR_FIELD_EFFECT_UP	0.76	0.001	0.00591
	TANG_SENESCENCE_TP53_TARGETS_UP	0.76	0.001	0.00591
	SEMENZA_HIF1_TARGETS	0.75	0.001	0.00591
	MODY_HIPPOCAMPUS_PRENATAL	-0.48	0.001	0.00591
	REACTOME_NGF_STIMULATED_TRANSCRIPTION	0.72	0.001	0.00591
	REACTOME_RNA_POLYMERASE_I_TRANSCRIPTION_INITIATION	-0.48	0.001	0.00591
	AMIT_EGF_RESPONSE_40_HELA	0.72	0.001	0.00591
	REACTOME_DISEASES_ASSOCIATED_WITH_O_GLYCOSYLATION_OF_PROTEINS	0.73	0.001	0.00591
	COATES_MACROPHAGE_M1_VS_M2_DN	0.7	0.001	0.00591
	REACTOME_MITOCHONDRIAL_TRANSLATION	-0.42	0.001	0.00591
	DELPUECH_FOXO3_TARGETS_UP	0.65	0.001	0.00591
	MORI_MATURE_B_LYMPHOCYTE_UP	0.66	0.001	0.00591
	REACTOME_GLOBAL_GENOME_NUCLEOTIDE_EXCISION_REPAIR_GG_NER	-0.37	0.001	0.00591
	LU_IL4_SIGNALING	0.65	0.001	0.00591
	ZHANG_BREAST_CANCER_PROGENITORS_DN	0.61	0.001	0.00591
	KEGG_LYSOSOME	0.61	0.001	0.00591
	AFFAR_YY1_TARGETS_UP	0.57	0.001	0.00591
	CHICAS_RB1_TARGETS_GROWING	0.55	0.001	0.00591
	WANG_CISPLATIN_RESPONSE_AND_XPC_DN	0.56	0.001	0.00591
	PHONG_TNF_RESPONSE_VIA_P38_COMPLETE	0.55	0.001	0.00591
	PASQUALUCCI_LYMPHOMA_BY_GC_STAGE_UP	0.55	0.001	0.00591
	FISCHER_DIRECT_P53_TARGETS_META_ANALYSIS	0.55	0.001	0.00591
	REACTOME_G_ALPHA_I_SIGNALLING_EVENTS	0.51	0.001	0.00591
	LASTOWSKA_NEUROBLASTOMA_COPY_NUMBER_DN	0.23	0.001	0.00591
	REACTOME_DISSOLUTION_OF_FIBRIN_CLOT	0.86	0.0012	0.00691
	HOLLERN_ADENOMYOEPITHELIAL_BREAST_TUMOR	0.84	0.0012	0.00691
	TUOMISTO_TUMOR_SUPPRESSION_BY_COL13A1_UP	0.84	0.0012	0.00691
	CLASPER_LYMPHATIC_VESSELS_DURING_METASTASIS_UP	0.83	0.0012	0.00691
	YUAN_ZNF143_PARTNERS	-0.68	0.0012	0.00691
	SMID_BREAST_CANCER_LUMINAL_A_DN	-0.66	0.0012	0.00691
	GRANDVAUX_IRF3_TARGETS_DN	0.82	0.0012	0.00691
	KANG_AR_TARGETS_DN	0.82	0.0012	0.00691
	BOYLAN_MULTIPLE_MYELOMA_C_CLUSTER_DN	0.8	0.0012	0.00691
	HINATA_NFKB_TARGETS_KERATINOCYTE_DN	0.79	0.0012	0.00691
	REACTOME_TERMINATION_OF_TRANSLESION_DNA_SYNTHESIS	-0.56	0.0012	0.00691
	SCHRAETS_MLL_TARGETS_UP	0.76	0.0012	0.00691
	SIMBULAN_UV_RESPONSE_IMMORTALIZED_DN	0.75	0.0012	0.00691
	CASORELLI_APL_SECONDARY_VS_DE_NOVO_UP	0.76	0.0012	0.00691
	PID_AURORA_B_PATHWAY	-0.47	0.0012	0.00691
	LIM_MAMMARY_LUMINAL_PROGENITOR_UP	0.72	0.0012	0.00691
	AMIT_EGF_RESPONSE_60_HELA	0.72	0.0012	0.00691
	KEGG_AUTOIMMUNE_THYROID_DISEASE	0.71	0.0012	0.00691
	GERHOLD_ADIPOGENESIS_UP	0.69	0.0012	0.00691
	VANHARANTA_UTERINE_FIBROID_DN	0.68	0.0012	0.00691
	PID_IL12_2PATHWAY	0.67	0.0012	0.00691
	SMID_BREAST_CANCER_RELAPSE_IN_BRAIN_DN	-0.36	0.0012	0.00691
	ROSS_ACUTE_MYELOID_LEUKEMIA_CBF	0.64	0.0012	0.00691
	CHIARADONNA_NEOPLASTIC_TRANSFORMATION_KRAS_UP	0.6	0.0012	0.00691
	PROVENZANI_METASTASIS_DN	0.59	0.0012	0.00691
	YAGI_AML_WITH_T_8_21_TRANSLOCATION	0.51	0.0012	0.00691
	ITO_PTTG1_TARGETS_UP	0.88	0.0014	0.00793
	LEI_HOXC8_TARGETS_DN	0.82	0.0014	0.00793
	KRASNOSELSKAYA_ILF3_TARGETS_UP	0.73	0.0014	0.00793
	REACTOME_DNA_DAMAGE_BYPASS	-0.5	0.0014	0.00793
	REACTOME_RNA_POLYMERASE_I_TRANSCRIPTION	-0.46	0.0014	0.00793
	GAZDA_DIAMOND_BLACKFAN_ANEMIA_PROGENITOR_DN	-0.41	0.0014	0.00793
	REACTOME_GLYCOLYSIS	-0.39	0.0014	0.00793
	SCHUHMACHER_MYC_TARGETS_UP	-0.35	0.0014	0.00793
	REACTOME_TRANSCRIPTION_COUPLED_NUCLEOTIDE_EXCISION_REPAIR_TC_NER	-0.36	0.0014	0.00793
	SWEET_KRAS_ONCOGENIC_SIGNATURE	0.63	0.0014	0.00793
	REACTOME_ANTIGEN_PROCESSING_CROSS_PRESENTATION	0.61	0.0014	0.00793
	WIERENGA_STAT5A_TARGETS_DN	0.58	0.0014	0.00793
	RIGGINS_TAMOXIFEN_RESISTANCE_DN	0.54	0.0014	0.00793
	STARK_PREFRONTAL_CORTEX_22Q11_DELETION_DN	0.2	0.0014	0.00793
	MULLIGHAN_MLL_SIGNATURE_2_UP	0.5	0.0014	0.00793
	LI_ADIPOGENESIS_BY_ACTIVATED_PPARG	0.81	0.0016	0.00889
	OSADA_ASCL1_TARGETS_DN	0.78	0.0016	0.00889
	VALK_AML_CLUSTER_4	0.78	0.0016	0.00889
	PID_AVB3_OPN_PATHWAY	0.75	0.0016	0.00889
	REACTOME_RNA_POLYMERASE_III_TRANSCRIPTION	-0.49	0.0016	0.00889
	JAZAERI_BREAST_CANCER_BRCA1_VS_BRCA2_DN	0.73	0.0016	0.00889
	FURUKAWA_DUSP6_TARGETS_PCI35_DN	-0.43	0.0016	0.00889
	VANHARANTA_UTERINE_FIBROID_WITH_7Q_DELETION_UP	-0.41	0.0016	0.00889
	SEITZ_NEOPLASTIC_TRANSFORMATION_BY_8P_DELETION_UP	0.66	0.0016	0.00889
	LIEN_BREAST_CARCINOMA_METAPLASTIC_VS_DUCTAL_DN	-0.36	0.0016	0.00889
	SCIBETTA_KDM5B_TARGETS_DN	-0.36	0.0016	0.00889
	ROSS_LEUKEMIA_WITH_MLL_FUSIONS	0.65	0.0016	0.00889
	ROSS_AML_WITH_MLL_FUSIONS	0.65	0.0016	0.00889
	REACTOME_GLUCOSE_METABOLISM	-0.34	0.0016	0.00889
	REACTOME_CELL_CELL_COMMUNICATION	0.61	0.0016	0.00889
	MOHANKUMAR_HOXA1_TARGETS_DN	0.59	0.0016	0.00889
	REACTOME_TOLL_LIKE_RECEPTOR_CASCADES	0.58	0.0016	0.00889
	CAIRO_HEPATOBLASTOMA_DN	0.53	0.0016	0.00889
	LU_EZH2_TARGETS_DN	0.53	0.0016	0.00889
	PEREZ_TP53_TARGETS	0.47	0.0016	0.00889
	DACOSTA_UV_RESPONSE_VIA_ERCC3_DN	0.46	0.0016	0.00889
	CHANG_POU5F1_TARGETS_UP	0.86	0.0018	0.00981
	RICKMAN_TUMOR_DIFFERENTIATED_MODERATELY_VS_POORLY_DN	-0.74	0.0018	0.00981
	VILIMAS_NOTCH1_TARGETS_DN	0.78	0.0018	0.00981
	XU_HGF_SIGNALING_NOT_VIA_AKT1_48HR_UP	0.74	0.0018	0.00981
	REACTOME_DUAL_INCISION_IN_GG_NER	-0.47	0.0018	0.00981
	REACTOME_NEGATIVE_EPIGENETIC_REGULATION_OF_RRNA_EXPRESSION	-0.46	0.0018	0.00981
	FRASOR_TAMOXIFEN_RESPONSE_UP	0.69	0.0018	0.00981
	BEGUM_TARGETS_OF_PAX3_FOXO1_FUSION_UP	0.67	0.0018	0.00981
	RICKMAN_HEAD_AND_NECK_CANCER_C	0.64	0.0018	0.00981
	KIM_GASTRIC_CANCER_CHEMOSENSITIVITY	-0.36	0.0018	0.00981
	REACTOME_APC_C_MEDIATED_DEGRADATION_OF_CELL_CYCLE_PROTEINS	-0.35	0.0018	0.00981
	TAKEDA_TARGETS_OF_NUP98_HOXA9_FUSION_16D_DN	0.63	0.0018	0.00981
	TSENG_IRS1_TARGETS_UP	0.62	0.0018	0.00981
	XU_GH1_AUTOCRINE_TARGETS_DN	0.61	0.0018	0.00981
	GAUSSMANN_MLL_AF4_FUSION_TARGETS_G_UP	0.57	0.0018	0.00981
	LI_AMPLIFIED_IN_LUNG_CANCER	0.55	0.0018	0.00981
	MARTORIATI_MDM4_TARGETS_FETAL_LIVER_DN	0.49	0.0018	0.00981
	KRIGE_RESPONSE_TO_TOSEDOSTAT_6HR_DN	0.25	0.0018	0.00981
	REACTOME_POLYMERASE_SWITCHING	-0.7	0.002	0.0107
	REACTOME_POLYMERASE_SWITCHING_ON_THE_C_STRAND_OF_THE_TELOMERE	-0.7	0.002	0.0107
	REACTOME_TRNA_AMINOACYLATION	-0.66	0.002	0.0107
	AZARE_STAT3_TARGETS	0.78	0.002	0.0107
	SCHLINGEMANN_SKIN_CARCINOGENESIS_TPA_DN	0.77	0.002	0.0107
	SCIAN_CELL_CYCLE_TARGETS_OF_TP53_AND_TP73_DN	-0.58	0.002	0.0107
	VALK_AML_CLUSTER_9	0.73	0.002	0.0107
	KEGG_PRION_DISEASES	0.72	0.002	0.0107
	KAAB_FAILED_HEART_VENTRICLE_DN	0.72	0.002	0.0107
	BOYAULT_LIVER_CANCER_SUBCLASS_G123_UP	-0.45	0.002	0.0107
	REACTOME_SEMAPHORIN_INTERACTIONS	0.66	0.002	0.0107
	GROSS_HYPOXIA_VIA_HIF1A_DN	0.62	0.002	0.0107
	HIRSCH_CELLULAR_TRANSFORMATION_SIGNATURE_DN	0.62	0.002	0.0107
	PID_CXCR4_PATHWAY	0.61	0.002	0.0107
	MCBRYAN_PUBERTAL_BREAST_4_5WK_DN	0.56	0.002	0.0107
	BIOCARTA_CLASSIC_PATHWAY	0.88	0.0022	0.0115
	BIOCARTA_TCYTOTOXIC_PATHWAY	0.86	0.0022	0.0115
	MAHADEVAN_GIST_MORPHOLOGICAL_SWITCH	0.85	0.0022	0.0115
	REACTOME_ANCHORING_FIBRIL_FORMATION	0.83	0.0022	0.0115
	PYEON_CANCER_HEAD_AND_NECK_VS_CERVICAL_DN	0.81	0.0022	0.0115
	WANG_TNF_TARGETS	0.78	0.0022	0.0115
	REACTOME_PROCESSING_OF_CAPPED_INTRONLESS_PRE_MRNA	-0.58	0.0022	0.0115
	XU_HGF_SIGNALING_NOT_VIA_AKT1_6HR	0.76	0.0022	0.0115
	PID_SYNDECAN_2_PATHWAY	0.74	0.0022	0.0115
	PID_INTEGRIN_A4B1_PATHWAY	0.74	0.0022	0.0115
	HARRIS_BRAIN_CANCER_PROGENITORS	0.73	0.0022	0.0115
	HAN_JNK_SINGALING_DN	0.72	0.0022	0.0115
	ZHAN_MULTIPLE_MYELOMA_DN	0.7	0.0022	0.0115
	NAKAJIMA_MAST_CELL	0.7	0.0022	0.0115
	ENGELMANN_CANCER_PROGENITORS_DN	0.67	0.0022	0.0115
	REACTOME_INTERFERON_GAMMA_SIGNALING	0.63	0.0022	0.0115
	REACTOME_EPH_EPHRIN_SIGNALING	0.61	0.0022	0.0115
	DAZARD_RESPONSE_TO_UV_SCC_UP	0.61	0.0022	0.0115
	WANG_HCP_PROSTATE_CANCER	0.61	0.0022	0.0115
	REACTOME_TRANSLATION	-0.22	0.0022	0.0115
	DOUGLAS_BMI1_TARGETS_DN	0.53	0.0022	0.0115
	RODRIGUES_THYROID_CARCINOMA_ANAPLASTIC_DN	0.5	0.0022	0.0115
	MITSIADES_RESPONSE_TO_APLIDIN_UP	0.5	0.0022	0.0115
	REACTOME_SIGNALING_BY_GPCR	0.46	0.0022	0.0115
	HERNANDEZ_MITOTIC_ARREST_BY_DOCETAXEL_1_UP	0.76	0.0024	0.0124
	TRAYNOR_RETT_SYNDROM_UP	0.76	0.0024	0.0124
	YAO_TEMPORAL_RESPONSE_TO_PROGESTERONE_CLUSTER_5	0.76	0.0024	0.0124
	HAN_JNK_SINGALING_UP	0.76	0.0024	0.0124
	HALMOS_CEBPA_TARGETS_UP	0.69	0.0024	0.0124
	REACTOME_IRON_UPTAKE_AND_TRANSPORT	0.67	0.0024	0.0124
	HOOI_ST7_TARGETS_UP	0.66	0.0024	0.0124
	MCBRYAN_PUBERTAL_TGFB1_TARGETS_DN	0.65	0.0024	0.0124
	CADWELL_ATG16L1_TARGETS_UP	0.65	0.0024	0.0124
	REACTOME_CELL_JUNCTION_ORGANIZATION	0.63	0.0024	0.0124
	HELLER_SILENCED_BY_METHYLATION_DN	0.61	0.0024	0.0124
	VANTVEER_BREAST_CANCER_METASTASIS_DN	-0.3	0.0024	0.0124
	QI_HYPOXIA	0.59	0.0024	0.0124
	HELLER_HDAC_TARGETS_DN	0.52	0.0024	0.0124
	REACTOME_VESICLE_MEDIATED_TRANSPORT	0.48	0.0024	0.0124
	CHEN_ETV5_TARGETS_TESTIS	-0.65	0.0026	0.0132
	REACTOME_MISMATCH_REPAIR	-0.65	0.0026	0.0132
	MISHRA_CARCINOMA_ASSOCIATED_FIBROBLAST_DN	0.77	0.0026	0.0132
	JOHNSTONE_PARVB_TARGETS_1_DN	0.69	0.0026	0.0132
	COULOUARN_TEMPORAL_TGFB1_SIGNATURE_UP	0.62	0.0026	0.0132
	SANSOM_APC_MYC_TARGETS	-0.24	0.0026	0.0132
	BROWNE_HCMV_INFECTION_1HR_DN	-0.23	0.0026	0.0132
	LE_SKI_TARGETS_UP	0.81	0.0028	0.0141
	REACTOME_PD_1_SIGNALING	0.8	0.0028	0.0141
	TERAMOTO_OPN_TARGETS_CLUSTER_6	0.78	0.0028	0.0141
	PARK_TRETINOIN_RESPONSE_AND_PML_RARA_FUSION	0.73	0.0028	0.0141
	REACTOME_KERATAN_SULFATE_KERATIN_METABOLISM	0.73	0.0028	0.0141
	GNATENKO_PLATELET_SIGNATURE	0.71	0.0028	0.0141
	PID_IL23_PATHWAY	0.71	0.0028	0.0141
	REACTOME_HEPARAN_SULFATE_HEPARIN_HS_GAG_METABOLISM	0.68	0.0028	0.0141
	ZHU_CMV_8_HR_DN	0.68	0.0028	0.0141
	REACTOME_REPRODUCTION	-0.36	0.0028	0.0141
	REACTOME_NONSENSE_MEDIATED_DECAY_NMD	-0.3	0.0028	0.0141
	REACTOME_MITOTIC_G2_G2_M_PHASES	-0.23	0.0028	0.0141
	LOPEZ_MESOTHELIOMA_SURVIVAL_DN	0.87	0.003	0.0149
	SARTIPY_BLUNTED_BY_INSULIN_RESISTANCE_UP	0.82	0.003	0.0149
	KOHOUTEK_CCNT1_TARGETS	0.7	0.003	0.0149
	JIANG_TIP30_TARGETS_UP	0.69	0.003	0.0149
	BROWNE_HCMV_INFECTION_30MIN_UP	0.68	0.003	0.0149
	REACTOME_AURKA_ACTIVATION_BY_TPX2	-0.39	0.003	0.0149
	HOFFMANN_PRE_BI_TO_LARGE_PRE_BII_LYMPHOCYTE_DN	0.65	0.003	0.0149
	TSAI_RESPONSE_TO_IONIZING_RADIATION	0.56	0.003	0.0149
	BUYTAERT_PHOTODYNAMIC_THERAPY_STRESS_DN	0.47	0.003	0.0149
	BIOCARTA_THELPER_PATHWAY	0.84	0.0032	0.0157
	BIOCARTA_CCR5_PATHWAY	0.8	0.0032	0.0157
	WANG_NEOPLASTIC_TRANSFORMATION_BY_CCND1_MYC	0.79	0.0032	0.0157
	KEGG_VALINE_LEUCINE_AND_ISOLEUCINE_DEGRADATION	-0.45	0.0032	0.0157
	DELACROIX_RAR_TARGETS_UP	0.68	0.0032	0.0157
	KANNAN_TP53_TARGETS_UP	0.67	0.0032	0.0157
	REACTOME_RNA_POLYMERASE_II_TRANSCRIBES_SNRNA_GENES	-0.4	0.0032	0.0157
	MORI_PRE_BI_LYMPHOCYTE_DN	0.65	0.0032	0.0157
	CASTELLANO_NRAS_TARGETS_UP	0.65	0.0032	0.0157
	LEE_METASTASIS_AND_ALTERNATIVE_SPLICING_UP	0.65	0.0032	0.0157
	SCHLESINGER_METHYLATED_DE_NOVO_IN_CANCER	0.62	0.0032	0.0157
	ZHANG_TARGETS_OF_EWSR1_FLI1_FUSION	0.63	0.0032	0.0157
	CHAUHAN_RESPONSE_TO_METHOXYESTRADIOL_DN	0.61	0.0032	0.0157
	BROWNE_HCMV_INFECTION_18HR_UP	-0.24	0.0032	0.0157
	MARTENS_BOUND_BY_PML_RARA_FUSION	0.5	0.0032	0.0157
	MARTINEZ_TP53_TARGETS_DN	0.48	0.0032	0.0157
	FOURNIER_ACINAR_DEVELOPMENT_LATE_UP	0.87	0.0034	0.0165
	ONGUSAHA_BRCA1_TARGETS_UP	0.84	0.0034	0.0165
	PARK_TRETINOIN_RESPONSE	0.84	0.0034	0.0165
	AMIT_EGF_RESPONSE_40_MCF10A	0.82	0.0034	0.0165
	KUROZUMI_RESPONSE_TO_ONCOCYTIC_VIRUS_AND_CYCLIC_RGD	0.8	0.0034	0.0165
	MAHADEVAN_IMATINIB_RESISTANCE_UP	0.8	0.0034	0.0165
	VALK_AML_CLUSTER_5	0.74	0.0034	0.0165
	NADLER_OBESITY_DN	0.67	0.0034	0.0165
	KEGG_ENDOCYTOSIS	0.56	0.0034	0.0165
	IVANOVA_HEMATOPOIESIS_EARLY_PROGENITOR	0.21	0.0034	0.0165
	SMID_BREAST_CANCER_BASAL_UP	0.47	0.0034	0.0165
	WU_HBX_TARGETS_1_UP	0.82	0.0036	0.0174
	RORIE_TARGETS_OF_EWSR1_FLI1_FUSION_UP	0.75	0.0036	0.0174
	LEIN_CHOROID_PLEXUS_MARKERS	0.63	0.0036	0.0174
	SENGUPTA_NASOPHARYNGEAL_CARCINOMA_WITH_LMP1_DN	0.59	0.0036	0.0174
	SMIRNOV_RESPONSE_TO_IR_6HR_UP	0.56	0.0036	0.0174
	SHETH_LIVER_CANCER_VS_TXNIP_LOSS_PAM1	0.54	0.0036	0.0174
	IVANOVA_HEMATOPOIESIS_MATURE_CELL	0.54	0.0036	0.0174
	KEGG_PATHWAYS_IN_CANCER	0.5	0.0036	0.0174
	REACTOME_GP1B_IX_V_ACTIVATION_SIGNALLING	0.85	0.0038	0.0182
	ZIRN_TRETINOIN_RESPONSE_UP	0.81	0.0038	0.0182
	REACTOME_BBSOME_MEDIATED_CARGO_TARGETING_TO_CILIUM	-0.61	0.0038	0.0182
	LI_CISPLATIN_RESISTANCE_UP	0.78	0.0038	0.0182
	BIOCARTA_ATRBRCA_PATHWAY	-0.6	0.0038	0.0182
	VANDESLUIS_COMMD1_TARGETS_GROUP_3_DN	0.74	0.0038	0.0182
	LEIN_ASTROCYTE_MARKERS	0.71	0.0038	0.0182
	REACTOME_DUAL_INCISION_IN_TC_NER	-0.37	0.0038	0.0182
	YAO_TEMPORAL_RESPONSE_TO_PROGESTERONE_CLUSTER_6	0.64	0.0038	0.0182
	HOSHIDA_LIVER_CANCER_SUBCLASS_S2	-0.28	0.0038	0.0182
	ZHONG_RESPONSE_TO_AZACITIDINE_AND_TSA_UP	0.55	0.0038	0.0182
	REACTOME_CHONDROITIN_SULFATE_BIOSYNTHESIS	0.83	0.004	0.019
	LI_CISPLATIN_RESISTANCE_DN	0.76	0.004	0.019
	PID_LYMPH_ANGIOGENESIS_PATHWAY	0.76	0.004	0.019
	REACTOME_PURINERGIC_SIGNALING_IN_LEISHMANIASIS_INFECTION	0.75	0.004	0.019
	REACTOME_KERATAN_SULFATE_BIOSYNTHESIS	0.75	0.004	0.019
	LEE_AGING_MUSCLE_DN	0.71	0.004	0.019
	CROONQUIST_NRAS_SIGNALING_UP	0.71	0.004	0.019
	LEE_EARLY_T_LYMPHOCYTE_DN	0.68	0.004	0.019
	REACTOME_MHC_CLASS_II_ANTIGEN_PRESENTATION	0.59	0.004	0.019
	TOOKER_GEMCITABINE_RESISTANCE_DN	0.59	0.004	0.019
	MARTORIATI_MDM4_TARGETS_NEUROEPITHELIUM_UP	0.58	0.004	0.019
	IVANOVA_HEMATOPOIESIS_LATE_PROGENITOR	0.5	0.004	0.019
	BIOCARTA_P27_PATHWAY	-0.68	0.0042	0.0196
	GERHOLD_RESPONSE_TO_TZD_DN	0.82	0.0042	0.0196
	COLLIS_PRKDC_SUBSTRATES	-0.66	0.0042	0.0196
	KORKOLA_TERATOMA_UP	0.8	0.0042	0.0196
	ABE_VEGFA_TARGETS	0.8	0.0042	0.0196
	AMIT_EGF_RESPONSE_240_MCF10A	0.79	0.0042	0.0196
	BIOCARTA_VDR_PATHWAY	-0.55	0.0042	0.0196
	MIKKELSEN_MCV6_ICP_WITH_H3K4ME3_AND_H3K27ME3	0.76	0.0042	0.0196
	SIMBULAN_UV_RESPONSE_NORMAL_DN	0.72	0.0042	0.0196
	FURUKAWA_DUSP6_TARGETS_PCI35_UP	0.67	0.0042	0.0196
	GENTILE_UV_LOW_DOSE_DN	0.64	0.0042	0.0196
	LEE_LIVER_CANCER_E2F1_DN	0.64	0.0042	0.0196
	ROSS_AML_WITH_PML_RARA_FUSION	0.63	0.0042	0.0196
	DOANE_BREAST_CANCER_ESR1_UP	-0.28	0.0042	0.0196
	HOSHIDA_LIVER_CANCER_SUBCLASS_S3	0.52	0.0042	0.0196
	BROWNE_HCMV_INFECTION_14HR_DN	0.51	0.0042	0.0196
	SUH_COEXPRESSED_WITH_ID1_AND_ID2_UP	0.82	0.0044	0.0204
	REACTOME_TRANSCRIPTION_OF_E2F_TARGETS_UNDER_NEGATIVE_CONTROL_BY_DREAM_COMPLEX	-0.63	0.0044	0.0204
	DAZARD_UV_RESPONSE_CLUSTER_G24	0.77	0.0044	0.0204
	REACTOME_GAP_FILLING_DNA_REPAIR_SYNTHESIS_AND_LIGATION_IN_GG_NER	-0.54	0.0044	0.0204
	MARIADASON_RESPONSE_TO_BUTYRATE_SULINDAC_6	-0.51	0.0044	0.0204
	RICKMAN_HEAD_AND_NECK_CANCER_A	-0.35	0.0044	0.0204
	MARTORIATI_MDM4_TARGETS_NEUROEPITHELIUM_DN	0.58	0.0044	0.0204
	WORSCHECH_TUMOR_REJECTION_UP	0.67	0.0046	0.0212
	BUCKANOVICH_T_LYMPHOCYTE_HOMING_ON_TUMOR_UP	0.79	0.0048	0.0219
	REACTOME_SUMOYLATION_OF_DNA_METHYLATION_PROTEINS	-0.62	0.0048	0.0219
	DASU_IL6_SIGNALING_SCAR_UP	0.73	0.0048	0.0219
	REACTOME_GPVI_MEDIATED_ACTIVATION_CASCADE	0.71	0.0048	0.0219
	VANTVEER_BREAST_CANCER_BRCA1_DN	0.71	0.0048	0.0219
	ENGELMANN_CANCER_PROGENITORS_UP	0.7	0.0048	0.0219
	TSUNODA_CISPLATIN_RESISTANCE_DN	0.68	0.0048	0.0219
	TAKEDA_TARGETS_OF_NUP98_HOXA9_FUSION_6HR_UP	0.64	0.0048	0.0219
	REACTOME_REGULATION_OF_PLK1_ACTIVITY_AT_G2_M_TRANSITION	-0.32	0.0048	0.0219
	REACTOME_SWITCHING_OF_ORIGINS_TO_A_POST_REPLICATIVE_STATE	-0.33	0.0048	0.0219
	ONDER_CDH1_TARGETS_1_DN	0.55	0.0048	0.0219
	VANDESLUIS_COMMD1_TARGETS_GROUP_4_DN	0.83	0.005	0.0227
	DAZARD_UV_RESPONSE_CLUSTER_G28	0.79	0.005	0.0227
	GAVIN_PDE3B_TARGETS	0.76	0.005	0.0227
	REACTOME_DISEASES_OF_IMMUNE_SYSTEM	0.75	0.005	0.0227
	REACTOME_POSITIVE_EPIGENETIC_REGULATION_OF_RRNA_EXPRESSION	-0.44	0.005	0.0227
	BURTON_ADIPOGENESIS_7	0.69	0.005	0.0227
	BIOCARTA_AMI_PATHWAY	0.78	0.0052	0.0234
	WILSON_PROTEASES_AT_TUMOR_BONE_INTERFACE_UP	0.78	0.0052	0.0234
	OLSSON_E2F3_TARGETS_DN	0.74	0.0052	0.0234
	DORN_ADENOVIRUS_INFECTION_32HR_DN	0.71	0.0052	0.0234
	ZHAN_MULTIPLE_MYELOMA_MF_UP	0.7	0.0052	0.0234
	PID_HNF3B_PATHWAY	-0.41	0.0052	0.0234
	KYNG_RESPONSE_TO_H2O2	0.63	0.0052	0.0234
	GAUSSMANN_MLL_AF4_FUSION_TARGETS_A_UP	0.57	0.0052	0.0234
	TAKEDA_TARGETS_OF_NUP98_HOXA9_FUSION_10D_UP	0.56	0.0052	0.0234
	MCCABE_HOXC6_TARGETS_DN	0.83	0.0054	0.0242
	KARAKAS_TGFB1_SIGNALING	0.79	0.0054	0.0242
	MAHADEVAN_IMATINIB_RESISTANCE_DN	0.77	0.0054	0.0242
	PEPPER_CHRONIC_LYMPHOCYTIC_LEUKEMIA_UP	0.73	0.0054	0.0242
	DACOSTA_ERCC3_ALLELE_XPCS_VS_TTD_DN	0.71	0.0054	0.0242
	SMIRNOV_RESPONSE_TO_IR_2HR_UP	0.69	0.0054	0.0242
	INGRAM_SHH_TARGETS_DN	0.67	0.0054	0.0242
	AKL_HTLV1_INFECTION_DN	0.64	0.0054	0.0242
	PEART_HDAC_PROLIFERATION_CLUSTER_DN	-0.33	0.0054	0.0242
	MCBRYAN_TERMINAL_END_BUD_UP	0.84	0.0056	0.0249
	BIOCARTA_ERYTH_PATHWAY	0.81	0.0056	0.0249
	REACTOME_CASPASE_ACTIVATION_VIA_DEATH_RECEPTORS_IN_THE_PRESENCE_OF_LIGAND	0.81	0.0056	0.0249
	GOLUB_ALL_VS_AML_DN	0.75	0.0056	0.0249
	TIAN_TNF_SIGNALING_VIA_NFKB	0.74	0.0056	0.0249
	VANASSE_BCL2_TARGETS_DN	0.67	0.0056	0.0249
	PRAMOONJAGO_SOX4_TARGETS_UP	0.66	0.0056	0.0249
	GRABARCZYK_BCL11B_TARGETS_UP	0.66	0.0056	0.0249
	BHATTACHARYA_EMBRYONIC_STEM_CELL	-0.35	0.0056	0.0249
	HECKER_IFNB1_TARGETS	0.62	0.0056	0.0249
	KAAB_FAILED_HEART_ATRIUM_DN	0.56	0.0056	0.0249
	ZWANG_TRANSIENTLY_UP_BY_2ND_EGF_PULSE_ONLY	0.45	0.0056	0.0249
	FRIDMAN_SENESCENCE_DN	0.85	0.0058	0.0256
	REACTOME_CONDENSATION_OF_PROMETAPHASE_CHROMOSOMES	-0.72	0.0058	0.0256
	KEGG_HOMOLOGOUS_RECOMBINATION	-0.53	0.0058	0.0256
	NAKAMURA_ADIPOGENESIS_EARLY_UP	0.67	0.0058	0.0256
	REACTOME_NONHOMOLOGOUS_END_JOINING_NHEJ	-0.49	0.006	0.0264
	HENDRICKS_SMARCA4_TARGETS_DN	0.69	0.006	0.0264
	GARGALOVIC_RESPONSE_TO_OXIDIZED_PHOSPHOLIPIDS_TURQUOISE_UP	0.64	0.006	0.0264
	MCCLUNG_CREB1_TARGETS_UP	0.62	0.006	0.0264
	OHM_METHYLATED_IN_ADULT_CANCERS	0.74	0.0062	0.0272
	WORSCHECH_TUMOR_EVASION_AND_TOLEROGENICITY_UP	0.73	0.0062	0.0272
	AMIT_EGF_RESPONSE_120_MCF10A	0.68	0.0062	0.0272
	YAO_HOXA10_TARGETS_VIA_PROGESTERONE_UP	0.63	0.0062	0.0272
	GOZGIT_ESR1_TARGETS_UP	0.57	0.0062	0.0272
	CLAUS_PGR_POSITIVE_MENINGIOMA_DN	0.85	0.0064	0.028
	VALK_AML_WITH_EVI1	0.75	0.0064	0.028
	YAGI_AML_WITH_INV_16_TRANSLOCATION	0.48	0.0064	0.028
	CAVARD_LIVER_CANCER_MALIGNANT_VS_BENIGN	0.73	0.0066	0.0287
	PID_PDGFRB_PATHWAY	0.56	0.0066	0.0287
	RODRIGUES_NTN1_TARGETS_DN	0.56	0.0066	0.0287
	WILLERT_WNT_SIGNALING	0.76	0.0068	0.0295
	REACTOME_MEIOTIC_RECOMBINATION	-0.52	0.0068	0.0295
	PID_FCER1_PATHWAY	0.64	0.0068	0.0295
	LIN_TUMOR_ESCAPE_FROM_IMMUNE_ATTACK	0.8	0.007	0.0302
	TONKS_TARGETS_OF_RUNX1_RUNX1T1_FUSION_GRANULOCYTE_DN	0.79	0.007	0.0302
	REACTOME_CYCLIN_A_B1_B2_ASSOCIATED_EVENTS_DURING_G2_M_TRANSITION	-0.51	0.007	0.0302
	PID_BETA_CATENIN_NUC_PATHWAY	0.62	0.007	0.0302
	REACTOME_HIV_INFECTION	0.18	0.007	0.0302
	PID_ATM_PATHWAY	-0.48	0.0072	0.0309
	REACTOME_RECOGNITION_OF_DNA_DAMAGE_BY_PCNA_CONTAINING_REPLICATION_COMPLEX	-0.48	0.0072	0.0309
	KYNG_DNA_DAMAGE_BY_4NQO	0.7	0.0072	0.0309
	PID_IL12_STAT4_PATHWAY	0.7	0.0072	0.0309
	MA_MYELOID_DIFFERENTIATION_DN	0.68	0.0072	0.0309
	LANDIS_ERBB2_BREAST_PRENEOPLASTIC_DN	0.65	0.0072	0.0309
	IKEDA_MIR30_TARGETS_UP	0.58	0.0072	0.0309
	LEI_HOXC8_TARGETS_UP	0.82	0.0074	0.0315
	REACTOME_PLATELET_ADHESION_TO_EXPOSED_COLLAGEN	0.81	0.0074	0.0315
	HAHTOLA_CTCL_PATHOGENESIS	0.79	0.0074	0.0315
	SUZUKI_RESPONSE_TO_TSA_AND_DECITABINE_1A	0.76	0.0074	0.0315
	NAKAMURA_METASTASIS_MODEL_UP	0.7	0.0074	0.0315
	RICKMAN_HEAD_AND_NECK_CANCER_B	0.7	0.0074	0.0315
	REACTOME_RECRUITMENT_OF_MITOTIC_CENTROSOME_PROTEINS_AND_COMPLEXES	-0.35	0.0074	0.0315
	REACTOME_ANTIGEN_PROCESSING_UBIQUITINATION_PROTEASOME_DEGRADATION	0.19	0.0074	0.0315
	LIU_SOX4_TARGETS_DN	0.22	0.0074	0.0315
	ACEVEDO_METHYLATED_IN_LIVER_CANCER_DN	0.47	0.0074	0.0315
	RODRIGUES_THYROID_CARCINOMA_POORLY_DIFFERENTIATED_UP	0.25	0.0074	0.0315
	REACTOME_CS_DS_DEGRADATION	0.8	0.0076	0.0322
	ALONSO_METASTASIS_NEURAL_UP	0.79	0.0076	0.0322
[truncated: 116 more rows]

## Sheet: Ovarian OC3
	Gene set	Enrichment Score	p-value	Adjusted p-value
GO_MF	lysozyme activity	0.94	< 1.00E-04	< 1.00E-04
	CXCR3 chemokine receptor binding	0.98	< 1.00E-04	< 1.00E-04
	Roundabout binding	-0.96	< 1.00E-04	< 1.00E-04
	arachidonic acid binding	0.94	< 1.00E-04	< 1.00E-04
	MHC class II receptor activity	0.92	< 1.00E-04	< 1.00E-04
	growth factor receptor binding	-0.89	< 1.00E-04	< 1.00E-04
	IgG binding	0.88	< 1.00E-04	< 1.00E-04
	benzodiazepine receptor activity	0.85	< 1.00E-04	< 1.00E-04
	platelet-derived growth factor binding	-0.91	< 1.00E-04	< 1.00E-04
	MHC class I protein binding	0.84	< 1.00E-04	< 1.00E-04
	MHC class II protein complex binding	0.86	< 1.00E-04	< 1.00E-04
	aromatase activity	0.84	< 1.00E-04	< 1.00E-04
	glycosaminoglycan binding	-0.8	< 1.00E-04	< 1.00E-04
	CCR chemokine receptor binding	0.75	< 1.00E-04	< 1.00E-04
	peptide antigen binding	0.96	< 1.00E-04	< 1.00E-04
	Wnt-activated receptor activity	-0.8	< 1.00E-04	< 1.00E-04
	insulin receptor binding	-0.75	< 1.00E-04	< 1.00E-04
	frizzled binding	-0.71	< 1.00E-04	< 1.00E-04
	chemokine activity	0.74	< 1.00E-04	< 1.00E-04
	transforming growth factor beta receptor binding	-0.65	< 1.00E-04	< 1.00E-04
	SMAD binding	-0.61	< 1.00E-04	< 1.00E-04
	double-stranded RNA binding	0.65	< 1.00E-04	< 1.00E-04
	extracellular matrix structural constituent	-0.78	< 1.00E-04	< 1.00E-04
	beta-catenin binding	-0.53	< 1.00E-04	< 1.00E-04
	hormone activity	-0.57	< 1.00E-04	< 1.00E-04
	integrin binding	-0.5	< 1.00E-04	< 1.00E-04
	carbohydrate binding	0.53	< 1.00E-04	< 1.00E-04
	heparin binding	-0.51	< 1.00E-04	< 1.00E-04
	serine-type endopeptidase activity	0.54	< 1.00E-04	< 1.00E-04
	growth factor activity	-0.55	< 1.00E-04	< 1.00E-04
	sequence-specific DNA binding	-0.35	< 1.00E-04	< 1.00E-04
	signaling receptor binding	0.39	< 1.00E-04	< 1.00E-04
	calcium ion binding	-0.43	< 1.00E-04	< 1.00E-04
	DNA binding transcription factor activity	-0.34	< 1.00E-04	< 1.00E-04
	RNA polymerase II transcription factor activity, sequence-specific DNA binding	-0.3	< 1.00E-04	< 1.00E-04
	identical protein binding	0.35	< 1.00E-04	< 1.00E-04
	protein binding	0.28	< 1.00E-04	< 1.00E-04
	peptidase activator activity	-0.84	0.002	0.0184
	C-C chemokine receptor activity	0.83	0.002	0.0184
	RAGE receptor binding	0.8	0.002	0.0184
	CXCR chemokine receptor binding	0.81	0.002	0.0184
	heparan sulfate proteoglycan binding	-0.74	0.002	0.0184
	transcription factor activity, transcription factor binding	-0.73	0.002	0.0184
	Wnt-protein binding	-0.78	0.002	0.0184
	extracellular ligand-gated ion channel activity	0.64	0.002	0.0184
	electron transfer activity	0.56	0.002	0.0184
	PDZ domain binding	-0.5	0.002	0.0184
	morphogen activity	-0.9	0.004	0.0329
	extracellular matrix structural constituent conferring tensile strength	-0.9	0.004	0.0329
	CCR5 chemokine receptor binding	0.9	0.004	0.0329
	cytokine receptor binding	0.9	0.004	0.0329
	toxic substance binding	0.85	0.004	0.0329
	CARD domain binding	0.84	0.004	0.0329
	neurexin family protein binding	-0.82	0.004	0.0329
	inhibitory extracellular ligand-gated ion channel activity	0.82	0.004	0.0329
	cAMP response element binding	-0.82	0.004	0.0329
	GABA-gated chloride ion channel activity	0.8	0.004	0.0329
	insulin-like growth factor receptor binding	-0.73	0.004	0.0329
	fibroblast growth factor receptor binding	-0.79	0.004	0.0329
	neuropeptide hormone activity	-0.66	0.004	0.0329
	transcription corepressor activity	-0.39	0.004	0.0329
	protein kinase A binding	-0.72	0.006	0.046
	GABA-A receptor activity	0.74	0.006	0.046
	tumor necrosis factor-activated receptor activity	0.71	0.006	0.046
	calmodulin binding	-0.41	0.006	0.046
	transmembrane signaling receptor activity	0.43	0.006	0.046
GO_BP	intramembranous ossification	-0.96	< 1.00E-04	< 1.00E-04
	detoxification of copper ion	0.95	< 1.00E-04	< 1.00E-04
	negative regulation of macrophage apoptotic process	0.96	< 1.00E-04	< 1.00E-04
	negative regulation of dendritic cell differentiation	0.96	< 1.00E-04	< 1.00E-04
	chylomicron remnant clearance	0.93	< 1.00E-04	< 1.00E-04
	detection of mechanical stimulus involved in sensory perception of sound	-0.89	< 1.00E-04	< 1.00E-04
	bone trabecula formation	-0.93	< 1.00E-04	< 1.00E-04
	antigen processing and presentation of exogenous peptide antigen via MHC class I, TAP-independent	0.94	< 1.00E-04	< 1.00E-04
	interleukin-21-mediated signaling pathway	0.9	< 1.00E-04	< 1.00E-04
	positive thymic T cell selection	0.9	< 1.00E-04	< 1.00E-04
	regulation of innate immune response	0.91	< 1.00E-04	< 1.00E-04
	positive regulation of viral entry into host cell	0.91	< 1.00E-04	< 1.00E-04
	axon extension involved in axon guidance	-0.88	< 1.00E-04	< 1.00E-04
	modification-dependent protein catabolic process	0.88	< 1.00E-04	< 1.00E-04
	response to interferon-beta	0.88	< 1.00E-04	< 1.00E-04
	respiratory burst	0.89	< 1.00E-04	< 1.00E-04
	negative regulation of T cell activation	0.84	< 1.00E-04	< 1.00E-04
	presynaptic membrane assembly	-0.87	< 1.00E-04	< 1.00E-04
	superoxide metabolic process	0.85	< 1.00E-04	< 1.00E-04
	cellular response to interferon-beta	0.88	< 1.00E-04	< 1.00E-04
	embryonic eye morphogenesis	-0.88	< 1.00E-04	< 1.00E-04
	lung morphogenesis	-0.88	< 1.00E-04	< 1.00E-04
	motor neuron axon guidance	-0.83	< 1.00E-04	< 1.00E-04
	regulation of bone mineralization	-0.83	< 1.00E-04	< 1.00E-04
	positive regulation of cAMP metabolic process	0.9	< 1.00E-04	< 1.00E-04
	toll-like receptor 4 signaling pathway	0.9	< 1.00E-04	< 1.00E-04
	positive regulation of insulin-like growth factor receptor signaling pathway	-0.84	< 1.00E-04	< 1.00E-04
	positive regulation of transcription regulatory region DNA binding	-0.85	< 1.00E-04	< 1.00E-04
	telencephalon development	-0.87	< 1.00E-04	< 1.00E-04
	positive regulation of cAMP-mediated signaling	0.94	< 1.00E-04	< 1.00E-04
	sympathetic nervous system development	-0.83	< 1.00E-04	< 1.00E-04
	supramolecular fiber organization	-0.82	< 1.00E-04	< 1.00E-04
	positive regulation of defense response to virus by host	0.84	< 1.00E-04	< 1.00E-04
	axonal fasciculation	-0.81	< 1.00E-04	< 1.00E-04
	response to corticosterone	-0.84	< 1.00E-04	< 1.00E-04
	positive regulation of chemokine production	0.79	< 1.00E-04	< 1.00E-04
	gastrulation with mouth forming second	-0.77	< 1.00E-04	< 1.00E-04
	anterior/posterior axis specification	-0.75	< 1.00E-04	< 1.00E-04
	negative regulation of chondrocyte differentiation	-0.74	< 1.00E-04	< 1.00E-04
	brain morphogenesis	-0.76	< 1.00E-04	< 1.00E-04
	natural killer cell activation	0.81	< 1.00E-04	< 1.00E-04
	cartilage condensation	-0.8	< 1.00E-04	< 1.00E-04
	response to interferon-gamma	0.81	< 1.00E-04	< 1.00E-04
	blood vessel morphogenesis	-0.82	< 1.00E-04	< 1.00E-04
	cochlea morphogenesis	-0.77	< 1.00E-04	< 1.00E-04
	cell-cell adhesion mediated by cadherin	-0.76	< 1.00E-04	< 1.00E-04
	cytolysis	0.78	< 1.00E-04	< 1.00E-04
	positive regulation of interleukin-8 production	0.74	< 1.00E-04	< 1.00E-04
	positive regulation of interferon-beta production	0.74	< 1.00E-04	< 1.00E-04
	non-canonical Wnt signaling pathway	-0.78	< 1.00E-04	< 1.00E-04
	lymphocyte chemotaxis	0.74	< 1.00E-04	< 1.00E-04
	positive regulation of leukocyte chemotaxis	0.79	< 1.00E-04	< 1.00E-04
	leukocyte cell-cell adhesion	0.78	< 1.00E-04	< 1.00E-04
	endochondral ossification	-0.72	< 1.00E-04	< 1.00E-04
	glycosaminoglycan metabolic process	-0.71	< 1.00E-04	< 1.00E-04
	killing of cells of other organism	0.74	< 1.00E-04	< 1.00E-04
	antigen processing and presentation of peptide antigen via MHC class I	0.82	< 1.00E-04	< 1.00E-04
	MyD88-dependent toll-like receptor signaling pathway	0.77	< 1.00E-04	< 1.00E-04
	pattern specification process	-0.73	< 1.00E-04	< 1.00E-04
	antibacterial humoral response	0.78	< 1.00E-04	< 1.00E-04
	phagocytosis, engulfment	0.77	< 1.00E-04	< 1.00E-04
	proteasomal protein catabolic process	0.73	< 1.00E-04	< 1.00E-04
	odontogenesis	-0.76	< 1.00E-04	< 1.00E-04
	ventricular septum morphogenesis	-0.75	< 1.00E-04	< 1.00E-04
	negative regulation of type I interferon production	0.73	< 1.00E-04	< 1.00E-04
	negative chemotaxis	-0.72	< 1.00E-04	< 1.00E-04
	lipopolysaccharide-mediated signaling pathway	0.81	< 1.00E-04	< 1.00E-04
	cell-cell junction assembly	-0.72	< 1.00E-04	< 1.00E-04
	negative regulation of JAK-STAT cascade	-0.68	< 1.00E-04	< 1.00E-04
	positive regulation of phagocytosis	0.7	< 1.00E-04	< 1.00E-04
	acute-phase response	0.79	< 1.00E-04	< 1.00E-04
	positive regulation of B cell proliferation	0.72	< 1.00E-04	< 1.00E-04
	ureteric bud development	-0.65	< 1.00E-04	< 1.00E-04
	epithelial to mesenchymal transition	-0.71	< 1.00E-04	< 1.00E-04
	chondrocyte differentiation	-0.65	< 1.00E-04	< 1.00E-04
	monocyte chemotaxis	0.71	< 1.00E-04	< 1.00E-04
	complement activation, classical pathway	0.71	< 1.00E-04	< 1.00E-04
	antimicrobial humoral response	0.85	< 1.00E-04	< 1.00E-04
	negative regulation of Wnt signaling pathway	-0.71	< 1.00E-04	< 1.00E-04
	B cell receptor signaling pathway	0.74	< 1.00E-04	< 1.00E-04
	cellular response to amino acid stimulus	-0.67	< 1.00E-04	< 1.00E-04
	regulation of cytokine production	0.73	< 1.00E-04	< 1.00E-04
	negative regulation of T cell proliferation	0.66	< 1.00E-04	< 1.00E-04
	collagen fibril organization	-0.81	< 1.00E-04	< 1.00E-04
	positive regulation of interferon-gamma production	0.69	< 1.00E-04	< 1.00E-04
	positive regulation of interleukin-6 production	0.66	< 1.00E-04	< 1.00E-04
	negative regulation of viral genome replication	0.86	< 1.00E-04	< 1.00E-04
	branching involved in ureteric bud morphogenesis	-0.66	< 1.00E-04	< 1.00E-04
	toll-like receptor signaling pathway	0.75	< 1.00E-04	< 1.00E-04
	synapse assembly	-0.67	< 1.00E-04	< 1.00E-04
	positive regulation of synapse assembly	-0.67	< 1.00E-04	< 1.00E-04
	regulation of complement activation	0.67	< 1.00E-04	< 1.00E-04
	positive regulation of tumor necrosis factor production	0.64	< 1.00E-04	< 1.00E-04
	antimicrobial humoral immune response mediated by antimicrobial peptide	0.7	< 1.00E-04	< 1.00E-04
	positive regulation of endothelial cell migration	-0.61	< 1.00E-04	< 1.00E-04
	cellular response to hormone stimulus	-0.63	< 1.00E-04	< 1.00E-04
	regulation of MAPK cascade	-0.62	< 1.00E-04	< 1.00E-04
	positive regulation of cell division	-0.63	< 1.00E-04	< 1.00E-04
	embryonic digit morphogenesis	-0.66	< 1.00E-04	< 1.00E-04
	cell fate commitment	-0.65	< 1.00E-04	< 1.00E-04
	negative regulation of neuron differentiation	-0.69	< 1.00E-04	< 1.00E-04
	positive regulation of pathway-restricted SMAD protein phosphorylation	-0.62	< 1.00E-04	< 1.00E-04
	inner ear morphogenesis	-0.64	< 1.00E-04	< 1.00E-04
	neutrophil chemotaxis	0.73	< 1.00E-04	< 1.00E-04
	positive regulation of T cell proliferation	0.78	< 1.00E-04	< 1.00E-04
	odontogenesis of dentin-containing tooth	-0.67	< 1.00E-04	< 1.00E-04
	regulation of cellular amino acid metabolic process	0.65	< 1.00E-04	< 1.00E-04
	humoral immune response	0.72	< 1.00E-04	< 1.00E-04
	I-kappaB kinase/NF-kappaB signaling	0.68	< 1.00E-04	< 1.00E-04
	SMAD protein signal transduction	-0.58	< 1.00E-04	< 1.00E-04
	cellular response to transforming growth factor beta stimulus	-0.6	< 1.00E-04	< 1.00E-04
	response to glucocorticoid	-0.6	< 1.00E-04	< 1.00E-04
	cellular defense response	0.76	< 1.00E-04	< 1.00E-04
	chemokine-mediated signaling pathway	0.74	< 1.00E-04	< 1.00E-04
	regulation of cell growth	-0.58	< 1.00E-04	< 1.00E-04
	exocytosis	0.61	< 1.00E-04	< 1.00E-04
	collagen catabolic process	-0.62	< 1.00E-04	< 1.00E-04
	T cell costimulation	0.65	< 1.00E-04	< 1.00E-04
	defense response to Gram-positive bacterium	0.69	< 1.00E-04	< 1.00E-04
	defense response	0.71	< 1.00E-04	< 1.00E-04
	positive regulation of neuron differentiation	-0.54	< 1.00E-04	< 1.00E-04
	type I interferon signaling pathway	0.88	< 1.00E-04	< 1.00E-04
	roof of mouth development	-0.66	< 1.00E-04	< 1.00E-04
	interferon-gamma-mediated signaling pathway	0.87	< 1.00E-04	< 1.00E-04
	positive regulation of endothelial cell proliferation	-0.56	< 1.00E-04	< 1.00E-04
	NIK/NF-kappaB signaling	0.69	< 1.00E-04	< 1.00E-04
	lung development	-0.56	< 1.00E-04	< 1.00E-04
	cellular response to interferon-gamma	0.61	< 1.00E-04	< 1.00E-04
	Fc-gamma receptor signaling pathway involved in phagocytosis	0.59	< 1.00E-04	< 1.00E-04
	neuropeptide signaling pathway	-0.61	< 1.00E-04	< 1.00E-04
	regulation of transcription from RNA polymerase II promoter in response to hypoxia	0.6	< 1.00E-04	< 1.00E-04
	anaphase-promoting complex-dependent catabolic process	0.63	< 1.00E-04	< 1.00E-04
	defense response to bacterium	0.73	< 1.00E-04	< 1.00E-04
	kidney development	-0.62	< 1.00E-04	< 1.00E-04
	activation of cysteine-type endopeptidase activity involved in apoptotic process	0.58	< 1.00E-04	< 1.00E-04
	antigen processing and presentation of exogenous peptide antigen via MHC class I, TAP-dependent	0.75	< 1.00E-04	< 1.00E-04
	axonogenesis	-0.64	< 1.00E-04	< 1.00E-04
	canonical Wnt signaling pathway	-0.7	< 1.00E-04	< 1.00E-04
	BMP signaling pathway	-0.64	< 1.00E-04	< 1.00E-04
	SRP-dependent cotranslational protein targeting to membrane	-0.59	< 1.00E-04	< 1.00E-04
	osteoblast differentiation	-0.54	< 1.00E-04	< 1.00E-04
	antigen processing and presentation of exogenous peptide antigen via MHC class II	0.7	< 1.00E-04	< 1.00E-04
	neuron migration	-0.59	< 1.00E-04	< 1.00E-04
	chemotaxis	0.66	< 1.00E-04	< 1.00E-04
	regulation of hematopoietic stem cell differentiation	0.56	< 1.00E-04	< 1.00E-04
	homophilic cell adhesion via plasma membrane adhesion molecules	-0.51	< 1.00E-04	< 1.00E-04
	neuron differentiation	-0.62	< 1.00E-04	< 1.00E-04
	interleukin-1-mediated signaling pathway	0.62	< 1.00E-04	< 1.00E-04
	muscle contraction	-0.49	< 1.00E-04	< 1.00E-04
	response to virus	0.66	< 1.00E-04	< 1.00E-04
	stimulatory C-type lectin receptor signaling pathway	0.61	< 1.00E-04	< 1.00E-04
	cilium assembly	-0.54	< 1.00E-04	< 1.00E-04
	regulation of immune response	0.7	< 1.00E-04	< 1.00E-04
	anatomical structure morphogenesis	-0.51	< 1.00E-04	< 1.00E-04
	skeletal system development	-0.61	< 1.00E-04	< 1.00E-04
	tumor necrosis factor-mediated signaling pathway	0.65	< 1.00E-04	< 1.00E-04
	cellular response to lipopolysaccharide	0.59	< 1.00E-04	< 1.00E-04
	adaptive immune response	0.7	< 1.00E-04	< 1.00E-04
	Fc-epsilon receptor signaling pathway	0.58	< 1.00E-04	< 1.00E-04
	positive regulation of NF-kappaB transcription factor activity	0.56	< 1.00E-04	< 1.00E-04
	cytoskeleton organization	-0.42	< 1.00E-04	< 1.00E-04
	leukocyte migration	0.49	< 1.00E-04	< 1.00E-04
	positive regulation of I-kappaB kinase/NF-kappaB signaling	0.53	< 1.00E-04	< 1.00E-04
	defense response to virus	0.76	< 1.00E-04	< 1.00E-04
	Wnt signaling pathway	-0.47	< 1.00E-04	< 1.00E-04
	in utero embryonic development	-0.49	< 1.00E-04	< 1.00E-04
	response to lipopolysaccharide	0.51	< 1.00E-04	< 1.00E-04
	T cell receptor signaling pathway	0.69	< 1.00E-04	< 1.00E-04
	brain development	-0.45	< 1.00E-04	< 1.00E-04
	heart development	-0.49	< 1.00E-04	< 1.00E-04
	axon guidance	-0.54	< 1.00E-04	< 1.00E-04
	regulation of cell proliferation	0.5	< 1.00E-04	< 1.00E-04
	cell migration	-0.44	< 1.00E-04	< 1.00E-04
	extracellular matrix organization	-0.64	< 1.00E-04	< 1.00E-04
	cellular protein metabolic process	-0.43	< 1.00E-04	< 1.00E-04
	cell surface receptor signaling pathway	0.54	< 1.00E-04	< 1.00E-04
	transmembrane transport	0.45	< 1.00E-04	< 1.00E-04
	protein deubiquitination	0.48	< 1.00E-04	< 1.00E-04
	cell-cell signaling	0.44	< 1.00E-04	< 1.00E-04
	nervous system development	-0.44	< 1.00E-04	< 1.00E-04
	immune response	0.71	< 1.00E-04	< 1.00E-04
	cytokine-mediated signaling pathway	0.49	< 1.00E-04	< 1.00E-04
	viral process	0.49	< 1.00E-04	< 1.00E-04
	proteolysis	0.46	< 1.00E-04	< 1.00E-04
	innate immune response	0.66	< 1.00E-04	< 1.00E-04
	inflammatory response	0.63	< 1.00E-04	< 1.00E-04
	negative regulation of transcription, DNA-templated	-0.39	< 1.00E-04	< 1.00E-04
	cell adhesion	-0.39	< 1.00E-04	< 1.00E-04
	neutrophil degranulation	0.63	< 1.00E-04	< 1.00E-04
	apoptotic process	0.49	< 1.00E-04	< 1.00E-04
	multicellular organism development	-0.41	< 1.00E-04	< 1.00E-04
	cell differentiation	-0.32	< 1.00E-04	< 1.00E-04
	negative regulation of transcription by RNA polymerase II	-0.32	< 1.00E-04	< 1.00E-04
	signal transduction	0.38	< 1.00E-04	< 1.00E-04
	transcription, DNA-templated	-0.3	< 1.00E-04	< 1.00E-04
	forebrain radial glial cell differentiation	-0.92	0.002	0.0184
	non-canonical Wnt signaling pathway via JNK cascade	-0.94	0.002	0.0184
	macropinocytosis	0.94	0.002	0.0184
	negative regulation of lipoprotein lipase activity	0.93	0.002	0.0184
	luteinization	-0.92	0.002	0.0184
	T cell chemotaxis	0.93	0.002	0.0184
	mast cell activation	0.91	0.002	0.0184
	negative regulation of receptor-mediated endocytosis	0.91	0.002	0.0184
	tongue development	-0.88	0.002	0.0184
	cell proliferation in forebrain	-0.84	0.002	0.0184
	chemical synaptic transmission, postsynaptic	0.83	0.002	0.0184
	dermatan sulfate biosynthetic process	-0.84	0.002	0.0184
	response to interferon-alpha	0.84	0.002	0.0184
	limb bud formation	-0.85	0.002	0.0184
	cellular response to lipoteichoic acid	0.83	0.002	0.0184
	negative regulation of intrinsic apoptotic signaling pathway in response to DNA damage by p53 class mediator	0.83	0.002	0.0184
	positive regulation of interferon-alpha production	0.83	0.002	0.0184
	positive regulation of interleukin-17 production	0.81	0.002	0.0184
	positive regulation of nitric-oxide synthase biosynthetic process	0.81	0.002	0.0184
	positive regulation of T cell migration	0.82	0.002	0.0184
	negative regulation of transposition	0.83	0.002	0.0184
	positive regulation of glycogen biosynthetic process	-0.82	0.002	0.0184
	somite development	-0.82	0.002	0.0184
	smooth muscle contraction	-0.79	0.002	0.0184
	tissue homeostasis	-0.68	0.002	0.0184
	negative regulation of endothelial cell migration	-0.7	0.002	0.0184
	retinal ganglion cell axon guidance	-0.7	0.002	0.0184
	response to ATP	0.79	0.002	0.0184
	exogenous drug catabolic process	0.79	0.002	0.0184
	defense response to protozoan	0.77	0.002	0.0184
	positive regulation of T cell activation	0.77	0.002	0.0184
	acute inflammatory response	0.76	0.002	0.0184
	outflow tract septum morphogenesis	-0.66	0.002	0.0184
	complement activation	0.73	0.002	0.0184
	spinal cord development	-0.66	0.002	0.0184
	intraciliary transport involved in cilium assembly	-0.71	0.002	0.0184
	negative regulation of BMP signaling pathway	-0.71	0.002	0.0184
	cellular response to BMP stimulus	-0.7	0.002	0.0184
	positive regulation of DNA replication	-0.61	0.002	0.0184
	forebrain development	-0.59	0.002	0.0184
	positive regulation of type I interferon production	0.61	0.002	0.0184
	cell development	-0.59	0.002	0.0184
	defense response to Gram-negative bacterium	0.68	0.002	0.0184
	negative regulation of neuron projection development	-0.59	0.002	0.0184
	positive regulation of epithelial cell proliferation	-0.56	0.002	0.0184
	positive regulation of osteoblast differentiation	-0.57	0.002	0.0184
	regulation of inflammatory response	0.57	0.002	0.0184
	fat cell differentiation	-0.5	0.002	0.0184
	negative regulation of G2/M transition of mitotic cell cycle	0.59	0.002	0.0184
	cellular response to interleukin-1	0.63	0.002	0.0184
	response to glucose	-0.54	0.002	0.0184
	ossification	-0.54	0.002	0.0184
	SCF-dependent proteasomal ubiquitin-dependent protein catabolic process	0.56	0.002	0.0184
	anterior/posterior pattern specification	-0.51	0.002	0.0184
	neuron projection development	-0.51	0.002	0.0184
	central nervous system development	-0.47	0.002	0.0184
	translational initiation	-0.45	0.002	0.0184
	visual perception	-0.45	0.002	0.0184
	positive regulation of cell proliferation	-0.32	0.002	0.0184
	positive regulation of transcription, DNA-templated	-0.31	0.002	0.0184
	regulation of transcription, DNA-templated	-0.3	0.002	0.0184
	conditioned taste aversion	-0.9	0.004	0.0329
	regulation of cAMP-mediated signaling	-0.91	0.004	0.0329
	negative regulation of oxidoreductase activity	0.92	0.004	0.0329
	negative regulation of monocyte chemotactic protein-1 production	-0.9	0.004	0.0329
	regulation of adaptive immune response	0.9	0.004	0.0329
	collagen biosynthetic process	-0.89	0.004	0.0329
	negative regulation of protein import into nucleus	-0.89	0.004	0.0329
	sperm ejaculation	-0.9	0.004	0.0329
	hard palate development	-0.91	0.004	0.0329
	regulation of insulin-like growth factor receptor signaling pathway	-0.87	0.004	0.0329
	neuroepithelial cell differentiation	-0.88	0.004	0.0329
	interferon-gamma secretion	0.88	0.004	0.0329
	cytidine to uridine editing	0.85	0.004	0.0329
	negative regulation of interleukin-10 production	0.85	0.004	0.0329
	collagen-activated tyrosine kinase receptor signaling pathway	-0.87	0.004	0.0329
	presynapse assembly	-0.87	0.004	0.0329
	creatine metabolic process	-0.82	0.004	0.0329
	positive regulation of potassium ion transport	-0.82	0.004	0.0329
	negative regulation of innate immune response	0.82	0.004	0.0329
	planar cell polarity pathway involved in neural tube closure	-0.82	0.004	0.0329
	type B pancreatic cell development	-0.81	0.004	0.0329
	immunoglobulin mediated immune response	0.83	0.004	0.0329
	muscle fiber development	-0.81	0.004	0.0329
	keratan sulfate catabolic process	-0.76	0.004	0.0329
	insulin-like growth factor receptor signaling pathway	-0.77	0.004	0.0329
	cardiac myofibril assembly	-0.77	0.004	0.0329
	interleukin-15-mediated signaling pathway	0.85	0.004	0.0329
	antigen processing and presentation	0.77	0.004	0.0329
	negative regulation of B cell proliferation	0.79	0.004	0.0329
	positive regulation of calcium-mediated signaling	0.78	0.004	0.0329
	positive regulation of monocyte chemotaxis	0.77	0.004	0.0329
	cell migration involved in sprouting angiogenesis	-0.72	0.004	0.0329
	neural crest cell development	-0.75	0.004	0.0329
	limb development	-0.78	0.004	0.0329
	metanephros development	-0.66	0.004	0.0329
	positive regulation of release of cytochrome c from mitochondria	0.68	0.004	0.0329
	heart morphogenesis	-0.68	0.004	0.0329
	platelet-derived growth factor receptor signaling pathway	-0.63	0.004	0.0329
	positive regulation of BMP signaling pathway	-0.67	0.004	0.0329
	dendrite morphogenesis	-0.68	0.004	0.0329
	embryonic limb morphogenesis	-0.66	0.004	0.0329
	smoothened signaling pathway	-0.58	0.004	0.0329
	response to calcium ion	-0.56	0.004	0.0329
	cellular response to retinoic acid	-0.51	0.004	0.0329
	apoptotic signaling pathway	0.57	0.004	0.0329
	ion transport	0.55	0.004	0.0329
	response to estradiol	-0.48	0.004	0.0329
	cellular response to tumor necrosis factor	0.5	0.004	0.0329
	negative regulation of proteasomal protein catabolic process	0.89	0.006	0.046
	vesicle fusion with endoplasmic reticulum-Golgi intermediate compartment (ERGIC) membrane	0.89	0.006	0.046
	response to auditory stimulus	0.83	0.006	0.046
	positive regulation of fatty acid beta-oxidation	-0.87	0.006	0.046
	postsynaptic membrane assembly	-0.86	0.006	0.046
	interleukin-35-mediated signaling pathway	0.82	0.006	0.046
	negative regulation of DNA biosynthetic process	-0.8	0.006	0.046
	positive regulation of interleukin-2 biosynthetic process	0.78	0.006	0.046
	macrophage chemotaxis	0.78	0.006	0.046
	dendritic cell differentiation	0.77	0.006	0.046
	dentate gyrus development	-0.75	0.006	0.046
	natural killer cell mediated cytotoxicity	0.82	0.006	0.046
	cell communication by electrical coupling involved in cardiac conduction	-0.78	0.006	0.046
	chondroitin sulfate biosynthetic process	-0.76	0.006	0.046
	release of cytochrome c from mitochondria	0.76	0.006	0.046
	proteasomal ubiquitin-independent protein catabolic process	0.69	0.006	0.046
	response to tumor necrosis factor	0.71	0.006	0.046
	regulation of type I interferon-mediated signaling pathway	0.68	0.006	0.046
	ventricular cardiac muscle tissue morphogenesis	-0.66	0.006	0.046
	positive regulation of cell-substrate adhesion	-0.67	0.006	0.046
	embryonic hindlimb morphogenesis	-0.67	0.006	0.046
	face morphogenesis	-0.67	0.006	0.046
	TRIF-dependent toll-like receptor signaling pathway	0.7	0.006	0.046
	embryonic forelimb morphogenesis	-0.62	0.006	0.046
	Wnt signaling pathway, calcium modulating pathway	-0.65	0.006	0.046
	negative regulation of osteoblast differentiation	-0.65	0.006	0.046
	adherens junction organization	-0.62	0.006	0.046
	negative regulation of extrinsic apoptotic signaling pathway via death domain receptors	0.65	0.006	0.046
	blood vessel development	-0.57	0.006	0.046
	neurogenesis	-0.61	0.006	0.046
	visual learning	-0.55	0.006	0.046
	negative regulation of transforming growth factor beta receptor signaling pathway	-0.56	0.006	0.046
	negative regulation of epithelial cell proliferation	-0.56	0.006	0.046
	circadian rhythm	-0.49	0.006	0.046
	microtubule cytoskeleton organization	-0.48	0.006	0.046
GO_CC	MHC class I protein complex	0.93	< 1.00E-04	< 1.00E-04
	NADPH oxidase complex	0.91	< 1.00E-04	< 1.00E-04
	MHC class II protein complex	0.97	< 1.00E-04	< 1.00E-04
	integral component of lumenal side of endoplasmic reticulum membrane	0.94	< 1.00E-04	< 1.00E-04
	proteasome core complex	0.75	< 1.00E-04	< 1.00E-04
	catenin complex	-0.68	< 1.00E-04	< 1.00E-04
	clathrin-coated endocytic vesicle membrane	0.75	< 1.00E-04	< 1.00E-04
	immunological synapse	0.78	< 1.00E-04	< 1.00E-04
	transport vesicle membrane	0.82	< 1.00E-04	< 1.00E-04
	ER to Golgi transport vesicle membrane	0.82	< 1.00E-04	< 1.00E-04
	ficolin-1-rich granule membrane	0.67	< 1.00E-04	< 1.00E-04
	specific granule lumen	0.72	< 1.00E-04	< 1.00E-04
	filopodium	-0.55	< 1.00E-04	< 1.00E-04
	neuromuscular junction	-0.55	< 1.00E-04	< 1.00E-04
	trans-Golgi network membrane	0.6	< 1.00E-04	< 1.00E-04
	basement membrane	-0.75	< 1.00E-04	< 1.00E-04
	endocytic vesicle membrane	0.67	< 1.00E-04	< 1.00E-04
	phagocytic vesicle membrane	0.74	< 1.00E-04	< 1.00E-04
	tertiary granule membrane	0.73	< 1.00E-04	< 1.00E-04
	azurophil granule lumen	0.59	< 1.00E-04	< 1.00E-04
	specific granule membrane	0.68	< 1.00E-04	< 1.00E-04
	secretory granule membrane	0.59	< 1.00E-04	< 1.00E-04
	Golgi lumen	-0.59	< 1.00E-04	< 1.00E-04
	sarcolemma	-0.5	< 1.00E-04	< 1.00E-04
	cilium	-0.57	< 1.00E-04	< 1.00E-04
	ficolin-1-rich granule lumen	0.54	< 1.00E-04	< 1.00E-04
	endosome membrane	0.52	< 1.00E-04	< 1.00E-04
	postsynaptic density	-0.45	< 1.00E-04	< 1.00E-04
	lysosome	0.54	< 1.00E-04	< 1.00E-04
	external side of plasma membrane	0.61	< 1.00E-04	< 1.00E-04
	extracellular matrix	-0.66	< 1.00E-04	< 1.00E-04
	lysosomal membrane	0.57	< 1.00E-04	< 1.00E-04
	proteinaceous extracellular matrix	-0.66	< 1.00E-04	< 1.00E-04
	endoplasmic reticulum lumen	-0.55	< 1.00E-04	< 1.00E-04
	dendrite	-0.43	< 1.00E-04	< 1.00E-04
	Golgi membrane	0.43	< 1.00E-04	< 1.00E-04
	cell surface	0.37	< 1.00E-04	< 1.00E-04
	mitochondrion	0.34	< 1.00E-04	< 1.00E-04
	extracellular space	-0.35	< 1.00E-04	< 1.00E-04
	integral component of plasma membrane	0.37	< 1.00E-04	< 1.00E-04
	extracellular region	0.33	< 1.00E-04	< 1.00E-04
	membrane	0.34	< 1.00E-04	< 1.00E-04
	integral component of membrane	0.33	< 1.00E-04	< 1.00E-04
	extracellular exosome	0.32	< 1.00E-04	< 1.00E-04
	plasma membrane	0.32	< 1.00E-04	< 1.00E-04
	cytosol	0.3	< 1.00E-04	< 1.00E-04
	sodium:potassium-exchanging ATPase complex	-0.84	0.002	0.0184
	proteasome core complex, beta-subunit complex	0.83	0.002	0.0184
	basal lamina	-0.79	0.002	0.0184
	T cell receptor complex	0.77	0.002	0.0184
	Flemming body	0.76	0.002	0.0184
	motile cilium	-0.59	0.002	0.0184
	axoneme	-0.61	0.002	0.0184
	proteasome complex	0.65	0.002	0.0184
	tertiary granule lumen	0.64	0.002	0.0184
	endoplasmic reticulum-Golgi intermediate compartment membrane	0.57	0.002	0.0184
	secretory granule lumen	0.49	0.002	0.0184
	synapse	-0.4	0.002	0.0184
	endosome	0.45	0.002	0.0184
	cell junction	-0.34	0.002	0.0184
	AIM2 inflammasome complex	0.93	0.004	0.0329
	collagen type IV trimer	-0.9	0.004	0.0329
	phagocytic cup	0.73	0.004	0.0329
	cell division site	-0.7	0.004	0.0329
	synaptic membrane	-0.71	0.004	0.0329
	photoreceptor connecting cilium	-0.63	0.004	0.0329
	azurophil granule membrane	0.6	0.004	0.0329
	extrinsic component of membrane	0.57	0.004	0.0329
	blood microparticle	0.5	0.004	0.0329
	lamellipodium	-0.43	0.004	0.0329
	axon	-0.39	0.004	0.0329
	varicosity	0.87	0.006	0.046
	platelet alpha granule	-0.75	0.006	0.046
	GABA-A receptor complex	0.74	0.006	0.046
	ciliary tip	-0.67	0.006	0.046
	extracellular vesicle	-0.53	0.006	0.046
	cell cortex	-0.43	0.006	0.046
	endoplasmic reticulum	0.35	0.006	0.046
PW_KEGG	Asthma	0.91	< 1.00E-04	< 1.00E-04
	Graft-versus-host disease	0.89	< 1.00E-04	< 1.00E-04
	Allograft rejection	0.89	< 1.00E-04	< 1.00E-04
	Primary immunodeficiency	0.82	< 1.00E-04	< 1.00E-04
	Ferroptosis	0.66	< 1.00E-04	< 1.00E-04
	Intestinal immune network for IgA production	0.84	< 1.00E-04	< 1.00E-04
	Type I diabetes mellitus	0.86	< 1.00E-04	< 1.00E-04
	Proteasome	0.7	< 1.00E-04	< 1.00E-04
	Autoimmune thyroid disease	0.9	< 1.00E-04	< 1.00E-04
	Staphylococcus aureus infection	0.89	< 1.00E-04	< 1.00E-04
	Cytosolic DNA-sensing pathway	0.73	< 1.00E-04	< 1.00E-04
	Legionellosis	0.71	< 1.00E-04	< 1.00E-04
	Basal cell carcinoma	-0.63	< 1.00E-04	< 1.00E-04
	Viral myocarditis	0.77	< 1.00E-04	< 1.00E-04
	RIG-I-like receptor signaling pathway	0.66	< 1.00E-04	< 1.00E-04
	Inflammatory bowel disease (IBD)	0.78	< 1.00E-04	< 1.00E-04
	Antigen processing and presentation	0.83	< 1.00E-04	< 1.00E-04
	B cell receptor signaling pathway	0.58	< 1.00E-04	< 1.00E-04
	Pertussis	0.68	< 1.00E-04	< 1.00E-04
	Leishmaniasis	0.8	< 1.00E-04	< 1.00E-04
	Protein digestion and absorption	-0.7	< 1.00E-04	< 1.00E-04
	Gap junction	-0.55	< 1.00E-04	< 1.00E-04
	Rheumatoid arthritis	0.73	< 1.00E-04	< 1.00E-04
	ECM-receptor interaction	-0.62	< 1.00E-04	< 1.00E-04
	Complement and coagulation cascades	0.58	< 1.00E-04	< 1.00E-04
	TGF-beta signaling pathway	-0.62	< 1.00E-04	< 1.00E-04
	NF-kappa B signaling pathway	0.64	< 1.00E-04	< 1.00E-04
	IL-17 signaling pathway	0.57	< 1.00E-04	< 1.00E-04
	Th1 and Th2 cell differentiation	0.74	< 1.00E-04	< 1.00E-04
	Hematopoietic cell lineage	0.75	< 1.00E-04	< 1.00E-04
	Toll-like receptor signaling pathway	0.69	< 1.00E-04	< 1.00E-04
	Melanogenesis	-0.59	< 1.00E-04	< 1.00E-04
	Systemic lupus erythematosus	0.74	< 1.00E-04	< 1.00E-04
	T cell receptor signaling pathway	0.53	< 1.00E-04	< 1.00E-04
	Chagas disease (American trypanosomiasis)	0.52	< 1.00E-04	< 1.00E-04
	Th17 cell differentiation	0.72	< 1.00E-04	< 1.00E-04
	C-type lectin receptor signaling pathway	0.56	< 1.00E-04	< 1.00E-04
	Natural killer cell mediated cytotoxicity	0.69	< 1.00E-04	< 1.00E-04
	TNF signaling pathway	0.57	< 1.00E-04	< 1.00E-04
	Toxoplasmosis	0.64	< 1.00E-04	< 1.00E-04
	Lysosome	0.61	< 1.00E-04	< 1.00E-04
	Relaxin signaling pathway	-0.45	< 1.00E-04	< 1.00E-04
	Hepatitis C	0.57	< 1.00E-04	< 1.00E-04
	Cell adhesion molecules (CAMs)	0.63	< 1.00E-04	< 1.00E-04
	Measles	0.66	< 1.00E-04	< 1.00E-04
	Osteoclast differentiation	0.61	< 1.00E-04	< 1.00E-04
	Signaling pathways regulating pluripotency of stem cells	-0.53	< 1.00E-04	< 1.00E-04
	Wnt signaling pathway	-0.56	< 1.00E-04	< 1.00E-04
	Apoptosis	0.56	< 1.00E-04	< 1.00E-04
	Necroptosis	0.61	< 1.00E-04	< 1.00E-04
	NOD-like receptor signaling pathway	0.67	< 1.00E-04	< 1.00E-04
	Phagosome	0.65	< 1.00E-04	< 1.00E-04
	Breast cancer	-0.54	< 1.00E-04	< 1.00E-04
	Hippo signaling pathway	-0.53	< 1.00E-04	< 1.00E-04
	Cushing syndrome	-0.45	< 1.00E-04	< 1.00E-04
	Gastric cancer	-0.46	< 1.00E-04	< 1.00E-04
	JAK-STAT signaling pathway	0.48	< 1.00E-04	< 1.00E-04
	Influenza A	0.75	< 1.00E-04	< 1.00E-04
	Hepatocellular carcinoma	-0.45	< 1.00E-04	< 1.00E-04
	Axon guidance	-0.49	< 1.00E-04	< 1.00E-04
	Herpes simplex infection	0.75	< 1.00E-04	< 1.00E-04
	Chemokine signaling pathway	0.58	< 1.00E-04	< 1.00E-04
	Tuberculosis	0.74	< 1.00E-04	< 1.00E-04
	Kaposi sarcoma-associated herpesvirus infection	0.54	< 1.00E-04	< 1.00E-04
	Focal adhesion	-0.49	< 1.00E-04	< 1.00E-04
	Human immunodeficiency virus 1 infection	0.55	< 1.00E-04	< 1.00E-04
	Epstein-Barr virus infection	0.56	< 1.00E-04	< 1.00E-04
	Proteoglycans in cancer	-0.4	< 1.00E-04	< 1.00E-04
	Human cytomegalovirus infection	0.48	< 1.00E-04	< 1.00E-04
	Cytokine-cytokine receptor interaction	0.57	< 1.00E-04	< 1.00E-04
	Human T-cell leukemia virus 1 infection	0.51	< 1.00E-04	< 1.00E-04
	PI3K-Akt signaling pathway	-0.4	< 1.00E-04	< 1.00E-04
	Fc epsilon RI signaling pathway	0.58	0.002	0.0184
	Insulin secretion	-0.5	0.002	0.0184
	Fc gamma R-mediated phagocytosis	0.52	0.002	0.0184
	Adrenergic signaling in cardiomyocytes	-0.44	0.002	0.0184
	Viral carcinogenesis	0.46	0.002	0.0184
	Pathways in cancer	-0.34	0.002	0.0184
	Arrhythmogenic right ventricular cardiomyopathy (ARVC)	-0.51	0.004	0.0329
	Hepatitis B	0.45	0.004	0.0329
	Metabolic pathways	0.33	0.004	0.0329
	MicroRNAs in cancer	-0.41	0.006	0.046
MSig_C2	REACTOME_CREATION_OF_C4_AND_C2_ACTIVATORS	0.96	< 1.00E-04	< 1.00E-04
	ISHIKAWA_STING_SIGNALING	0.92	< 1.00E-04	< 1.00E-04
	REACTOME_ENDOSOMAL_VACUOLAR_PATHWAY	0.94	< 1.00E-04	< 1.00E-04
	WONG_ENDOMETRIAL_CANCER_LATE	0.91	< 1.00E-04	< 1.00E-04
	MAINA_VHL_TARGETS_UP	-0.9	< 1.00E-04	< 1.00E-04
	AUJLA_IL22_AND_IL17A_SIGNALING	0.9	< 1.00E-04	< 1.00E-04
	BIOCARTA_LYM_PATHWAY	0.86	< 1.00E-04	< 1.00E-04
	BIOCARTA_TCAPOPTOSIS_PATHWAY	0.85	< 1.00E-04	< 1.00E-04
	GRAHAM_CML_DIVIDING_VS_NORMAL_DIVIDING_DN	0.88	< 1.00E-04	< 1.00E-04
	HAEGERSTRAND_RESPONSE_TO_IMATINIB	-0.87	< 1.00E-04	< 1.00E-04
	MARTINELLI_IMMATURE_NEUTROPHIL_UP	0.93	< 1.00E-04	< 1.00E-04
	BUDHU_LIVER_CANCER_METASTASIS_UP	0.91	< 1.00E-04	< 1.00E-04
	BIOCARTA_IL5_PATHWAY	0.9	< 1.00E-04	< 1.00E-04
	BIOCARTA_MONOCYTE_PATHWAY	0.89	< 1.00E-04	< 1.00E-04
	REACTOME_IL_6_SIGNALING	0.84	< 1.00E-04	< 1.00E-04
	BIOCARTA_BLYMPHOCYTE_PATHWAY	0.89	< 1.00E-04	< 1.00E-04
	REACTOME_TRANSLOCATION_OF_ZAP_70_TO_IMMUNOLOGICAL_SYNAPSE	0.9	< 1.00E-04	< 1.00E-04
	REACTOME_INITIAL_TRIGGERING_OF_COMPLEMENT	0.94	< 1.00E-04	< 1.00E-04
	BIOCARTA_GRANULOCYTES_PATHWAY	0.88	< 1.00E-04	< 1.00E-04
	BIOCARTA_FIBRINOLYSIS_PATHWAY	-0.89	< 1.00E-04	< 1.00E-04
	REACTOME_PHOSPHORYLATION_OF_CD3_AND_TCR_ZETA_CHAINS	0.89	< 1.00E-04	< 1.00E-04
	YAGUE_PRETUMOR_DRUG_RESISTANCE_DN	-0.84	< 1.00E-04	< 1.00E-04
	PARK_TRETINOIN_RESPONSE	0.86	< 1.00E-04	< 1.00E-04
	BIOCARTA_CTL_PATHWAY	0.9	< 1.00E-04	< 1.00E-04
	GRANDVAUX_IFN_RESPONSE_NOT_VIA_IRF3	0.9	< 1.00E-04	< 1.00E-04
	NIELSEN_MALIGNAT_FIBROUS_HISTIOCYTOMA_DN	-0.84	< 1.00E-04	< 1.00E-04
	BIOCARTA_PLATELETAPP_PATHWAY	-0.89	< 1.00E-04	< 1.00E-04
	REACTOME_PD1_SIGNALING	0.89	< 1.00E-04	< 1.00E-04
	HUMMEL_BURKITTS_LYMPHOMA_DN	0.87	< 1.00E-04	< 1.00E-04
	WATANABE_ULCERATIVE_COLITIS_WITH_CANCER_UP	-0.84	< 1.00E-04	< 1.00E-04
	ROETH_TERT_TARGETS_UP	0.86	< 1.00E-04	< 1.00E-04
	FINETTI_BREAST_CANCER_KINOME_GREEN	0.83	< 1.00E-04	< 1.00E-04
	BIOCARTA_COMP_PATHWAY	0.82	< 1.00E-04	< 1.00E-04
	BIOCARTA_IL22BP_PATHWAY	0.82	< 1.00E-04	< 1.00E-04
	BIOCARTA_NO2IL12_PATHWAY	0.84	< 1.00E-04	< 1.00E-04
	GRANDVAUX_IRF3_TARGETS_UP	0.89	< 1.00E-04	< 1.00E-04
	NIELSEN_GIST_VS_SYNOVIAL_SARCOMA_UP	-0.84	< 1.00E-04	< 1.00E-04
	REACTOME_REGULATION_OF_INSULIN_LIKE_GROWTH_FACTOR_IGF_ACTIVITY_BY_INSULIN_LIKE_GROWTH_FACTOR_BINDING_PROTEINS_IGFBPS	-0.9	< 1.00E-04	< 1.00E-04
	VERRECCHIA_RESPONSE_TO_TGFB1_C1	-0.76	< 1.00E-04	< 1.00E-04
	HAHTOLA_CTCL_PATHOGENESIS	0.89	< 1.00E-04	< 1.00E-04
	MAHADEVAN_RESPONSE_TO_MP470_UP	0.88	< 1.00E-04	< 1.00E-04
	BOWIE_RESPONSE_TO_EXTRACELLULAR_MATRIX	0.96	< 1.00E-04	< 1.00E-04
	NIELSEN_GIST_AND_SYNOVIAL_SARCOMA_UP	-0.89	< 1.00E-04	< 1.00E-04
	NIELSEN_SYNOVIAL_SARCOMA_DN	0.89	< 1.00E-04	< 1.00E-04
	BIOCARTA_TH1TH2_PATHWAY	0.82	< 1.00E-04	< 1.00E-04
	BOWIE_RESPONSE_TO_TAMOXIFEN	0.95	< 1.00E-04	< 1.00E-04
	FERRANDO_TAL1_NEIGHBORS	0.77	< 1.00E-04	< 1.00E-04
	BIOCARTA_AMI_PATHWAY	-0.82	< 1.00E-04	< 1.00E-04
	BIOCARTA_TID_PATHWAY	0.76	< 1.00E-04	< 1.00E-04
	BIOCARTA_CTLA4_PATHWAY	0.79	< 1.00E-04	< 1.00E-04
	REACTOME_ANTIGEN_PRESENTATION_FOLDING_ASSEMBLY_AND_PEPTIDE_LOADING_OF_CLASS_I_MHC	0.84	< 1.00E-04	< 1.00E-04
	NIELSEN_LEIOMYOSARCOMA_CNN1_DN	-0.78	< 1.00E-04	< 1.00E-04
	FIGUEROA_AML_METHYLATION_CLUSTER_6_DN	0.78	< 1.00E-04	< 1.00E-04
	FARMER_BREAST_CANCER_CLUSTER_4	-0.93	< 1.00E-04	< 1.00E-04
	IIZUKA_LIVER_CANCER_PROGRESSION_L0_L1_DN	0.83	< 1.00E-04	< 1.00E-04
	NIELSEN_GIST_AND_SYNOVIAL_SARCOMA_DN	0.78	< 1.00E-04	< 1.00E-04
	BIOCARTA_DC_PATHWAY	0.81	< 1.00E-04	< 1.00E-04
	DEBOSSCHER_NFKB_TARGETS_REPRESSED_BY_GLUCOCORTICOIDS	0.77	< 1.00E-04	< 1.00E-04
	PARK_TRETINOIN_RESPONSE_AND_RARA_PLZF_FUSION	0.72	< 1.00E-04	< 1.00E-04
	UROSEVIC_RESPONSE_TO_IMIQUIMOD	0.95	< 1.00E-04	< 1.00E-04
	BIOCARTA_CSK_PATHWAY	0.76	< 1.00E-04	< 1.00E-04
	BIOCARTA_CASPASE_PATHWAY	0.77	< 1.00E-04	< 1.00E-04
	REACTOME_TRAF6_MEDIATED_IRF7_ACTIVATION	0.77	< 1.00E-04	< 1.00E-04
	REACTOME_GENERATION_OF_SECOND_MESSENGER_MOLECULES	0.77	< 1.00E-04	< 1.00E-04
	EGUCHI_CELL_CYCLE_RB1_TARGETS	0.72	< 1.00E-04	< 1.00E-04
	GOLUB_ALL_VS_AML_DN	0.76	< 1.00E-04	< 1.00E-04
	WEST_ADRENOCORTICAL_CARCINOMA_VS_ADENOMA_DN	0.75	< 1.00E-04	< 1.00E-04
	ZHANG_INTERFERON_RESPONSE	0.94	< 1.00E-04	< 1.00E-04
	BOYAULT_LIVER_CANCER_SUBCLASS_G5_DN	0.81	< 1.00E-04	< 1.00E-04
	ST_INTERLEUKIN_4_PATHWAY	0.8	< 1.00E-04	< 1.00E-04
	PID_IL27_PATHWAY	0.76	< 1.00E-04	< 1.00E-04
	PID_WNT_SIGNALING_PATHWAY	-0.75	< 1.00E-04	< 1.00E-04
	XU_AKT1_TARGETS_6HR	0.85	< 1.00E-04	< 1.00E-04
	CHIANG_LIVER_CANCER_SUBCLASS_INTERFERON_UP	0.81	< 1.00E-04	< 1.00E-04
	KEGG_ASTHMA	0.91	< 1.00E-04	< 1.00E-04
	TAKEDA_TARGETS_OF_NUP98_HOXA9_FUSION_3D_DN	0.74	< 1.00E-04	< 1.00E-04
	CHOW_RASSF1_TARGETS_DN	0.72	< 1.00E-04	< 1.00E-04
	MOSERLE_IFNA_RESPONSE	0.96	< 1.00E-04	< 1.00E-04
	DAVIES_MULTIPLE_MYELOMA_VS_MGUS_DN	0.79	< 1.00E-04	< 1.00E-04
	REACTOME_LATENT_INFECTION_OF_HOMO_SAPIENS_WITH_MYCOBACTERIUM_TUBERCULOSIS	0.74	< 1.00E-04	< 1.00E-04
	NEWMAN_ERCC6_TARGETS_DN	-0.81	< 1.00E-04	< 1.00E-04
	CAVARD_LIVER_CANCER_MALIGNANT_VS_BENIGN	0.78	< 1.00E-04	< 1.00E-04
	EINAV_INTERFERON_SIGNATURE_IN_CANCER	0.9	< 1.00E-04	< 1.00E-04
	ZHANG_ANTIVIRAL_RESPONSE_TO_RIBAVIRIN_UP	0.79	< 1.00E-04	< 1.00E-04
	WILENSKY_RESPONSE_TO_DARAPLADIB	0.89	< 1.00E-04	< 1.00E-04
	BENNETT_SYSTEMIC_LUPUS_ERYTHEMATOSUS	0.89	< 1.00E-04	< 1.00E-04
	BONOME_OVARIAN_CANCER_POOR_SURVIVAL_UP	-0.67	< 1.00E-04	< 1.00E-04
	NABA_PROTEOGLYCANS	-0.76	< 1.00E-04	< 1.00E-04
	REACTOME_DOWNSTREAM_TCR_SIGNALING	0.77	< 1.00E-04	< 1.00E-04
	DUTTA_APOPTOSIS_VIA_NFKB	0.74	< 1.00E-04	< 1.00E-04
	PARK_TRETINOIN_RESPONSE_AND_PML_RARA_FUSION	0.76	< 1.00E-04	< 1.00E-04
	VALK_AML_CLUSTER_5	0.72	< 1.00E-04	< 1.00E-04
	NABA_BASEMENT_MEMBRANES	-0.8	< 1.00E-04	< 1.00E-04
	REACTOME_NETRIN1_SIGNALING	-0.63	< 1.00E-04	< 1.00E-04
	KIM_LRRC3B_TARGETS	0.93	< 1.00E-04	< 1.00E-04
	VANTVEER_BREAST_CANCER_BRCA1_DN	-0.65	< 1.00E-04	< 1.00E-04
	PID_IL2_PI3K_PATHWAY	0.68	< 1.00E-04	< 1.00E-04
	DIRMEIER_LMP1_RESPONSE_LATE_DN	0.68	< 1.00E-04	< 1.00E-04
	LIEN_BREAST_CARCINOMA_METAPLASTIC	-0.85	< 1.00E-04	< 1.00E-04
	COWLING_MYCN_TARGETS	-0.7	< 1.00E-04	< 1.00E-04
	APPEL_IMATINIB_RESPONSE	0.74	< 1.00E-04	< 1.00E-04
	KEGG_GRAFT_VERSUS_HOST_DISEASE	0.89	< 1.00E-04	< 1.00E-04
	TURASHVILI_BREAST_DUCTAL_CARCINOMA_VS_DUCTAL_NORMAL_UP	-0.68	< 1.00E-04	< 1.00E-04
	ZHAN_MULTIPLE_MYELOMA_LB_DN	0.79	< 1.00E-04	< 1.00E-04
	KEGG_ALLOGRAFT_REJECTION	0.89	< 1.00E-04	< 1.00E-04
	KEGG_PRIMARY_IMMUNODEFICIENCY	0.82	< 1.00E-04	< 1.00E-04
	PETRETTO_CARDIAC_HYPERTROPHY	-0.69	< 1.00E-04	< 1.00E-04
	NABA_COLLAGENS	-0.85	< 1.00E-04	< 1.00E-04
	SIG_PIP3_SIGNALING_IN_B_LYMPHOCYTES	0.73	< 1.00E-04	< 1.00E-04
	PID_IL23_PATHWAY	0.77	< 1.00E-04	< 1.00E-04
	HUMMEL_BURKITTS_LYMPHOMA_UP	-0.8	< 1.00E-04	< 1.00E-04
	TARTE_PLASMA_CELL_VS_B_LYMPHOCYTE_DN	0.76	< 1.00E-04	< 1.00E-04
	PID_HIV_NEF_PATHWAY	0.67	< 1.00E-04	< 1.00E-04
	KAAB_FAILED_HEART_VENTRICLE_DN	0.67	< 1.00E-04	< 1.00E-04
	NAKAMURA_ADIPOGENESIS_LATE_DN	-0.69	< 1.00E-04	< 1.00E-04
	GEISS_RESPONSE_TO_DSRNA_UP	0.75	< 1.00E-04	< 1.00E-04
	SMID_BREAST_CANCER_RELAPSE_IN_LUNG_DN	-0.76	< 1.00E-04	< 1.00E-04
	CROONQUIST_NRAS_SIGNALING_UP	0.77	< 1.00E-04	< 1.00E-04
	STAMBOLSKY_TARGETS_OF_MUTATED_TP53_DN	0.82	< 1.00E-04	< 1.00E-04
	ZWANG_CLASS_2_TRANSIENTLY_INDUCED_BY_EGF	-0.66	< 1.00E-04	< 1.00E-04
	PAPASPYRIDONOS_UNSTABLE_ATEROSCLEROTIC_PLAQUE_DN	-0.66	< 1.00E-04	< 1.00E-04
	FARMER_BREAST_CANCER_CLUSTER_1	0.92	< 1.00E-04	< 1.00E-04
	ZHAN_MULTIPLE_MYELOMA_DN	0.68	< 1.00E-04	< 1.00E-04
	NAKAMURA_ADIPOGENESIS_EARLY_DN	-0.65	< 1.00E-04	< 1.00E-04
	CHARAFE_BREAST_CANCER_BASAL_VS_MESENCHYMAL_DN	-0.71	< 1.00E-04	< 1.00E-04
	KRASNOSELSKAYA_ILF3_TARGETS_UP	0.79	< 1.00E-04	< 1.00E-04
	ABE_INNER_EAR	-0.63	< 1.00E-04	< 1.00E-04
	KEGG_INTESTINAL_IMMUNE_NETWORK_FOR_IGA_PRODUCTION	0.84	< 1.00E-04	< 1.00E-04
	KEGG_TYPE_I_DIABETES_MELLITUS	0.86	< 1.00E-04	< 1.00E-04
	REACTOME_NCAM1_INTERACTIONS	-0.8	< 1.00E-04	< 1.00E-04
	BERTUCCI_INVASIVE_CARCINOMA_DUCTAL_VS_LOBULAR_DN	-0.62	< 1.00E-04	< 1.00E-04
	ASTON_MAJOR_DEPRESSIVE_DISORDER_UP	-0.62	< 1.00E-04	< 1.00E-04
	REACTOME_IL_3_5_AND_GM_CSF_SIGNALING	0.65	< 1.00E-04	< 1.00E-04
	KEGG_PROTEASOME	0.7	< 1.00E-04	< 1.00E-04
	ST_T_CELL_SIGNAL_TRANSDUCTION	0.67	< 1.00E-04	< 1.00E-04
	REACTOME_CHEMOKINE_RECEPTORS_BIND_CHEMOKINES	0.79	< 1.00E-04	< 1.00E-04
	LINDGREN_BLADDER_CANCER_HIGH_RECURRENCE	-0.61	< 1.00E-04	< 1.00E-04
	SHIPP_DLBCL_VS_FOLLICULAR_LYMPHOMA_UP	0.68	< 1.00E-04	< 1.00E-04
	MOLENAAR_TARGETS_OF_CCND1_AND_CDK4_UP	-0.63	< 1.00E-04	< 1.00E-04
	KEGG_CYTOSOLIC_DNA_SENSING_PATHWAY	0.75	< 1.00E-04	< 1.00E-04
	KEGG_AUTOIMMUNE_THYROID_DISEASE	0.9	< 1.00E-04	< 1.00E-04
	PID_INTEGRIN3_PATHWAY	-0.63	< 1.00E-04	< 1.00E-04
	VANHARANTA_UTERINE_FIBROID_UP	-0.67	< 1.00E-04	< 1.00E-04
	GRAHAM_CML_QUIESCENT_VS_NORMAL_QUIESCENT_DN	0.67	< 1.00E-04	< 1.00E-04
	KLEIN_TARGETS_OF_BCR_ABL1_FUSION	0.78	< 1.00E-04	< 1.00E-04
	ZHU_CMV_8_HR_UP	0.8	< 1.00E-04	< 1.00E-04
	REACTOME_CROSS_PRESENTATION_OF_SOLUBLE_EXOGENOUS_ANTIGENS_ENDOSOMES	0.69	< 1.00E-04	< 1.00E-04
	REACTOME_TCR_SIGNALING	0.72	< 1.00E-04	< 1.00E-04
	REACTOME_MUSCLE_CONTRACTION	-0.62	< 1.00E-04	< 1.00E-04
	BEGUM_TARGETS_OF_PAX3_FOXO1_FUSION_DN	-0.67	< 1.00E-04	< 1.00E-04
	DEMAGALHAES_AGING_UP	0.75	< 1.00E-04	< 1.00E-04
	KEGG_HEDGEHOG_SIGNALING_PATHWAY	-0.66	< 1.00E-04	< 1.00E-04
	REACTOME_COLLAGEN_FORMATION	-0.81	< 1.00E-04	< 1.00E-04
	REACTOME_CDK_MEDIATED_PHOSPHORYLATION_AND_REMOVAL_OF_CDC6	0.69	< 1.00E-04	< 1.00E-04
	REACTOME_AUTODEGRADATION_OF_THE_E3_UBIQUITIN_LIGASE_COP1	0.69	< 1.00E-04	< 1.00E-04
	PAPASPYRIDONOS_UNSTABLE_ATEROSCLEROTIC_PLAQUE_UP	0.78	< 1.00E-04	< 1.00E-04
	DUNNE_TARGETS_OF_AML1_MTG8_FUSION_UP	0.71	< 1.00E-04	< 1.00E-04
	RICKMAN_HEAD_AND_NECK_CANCER_F	-0.68	< 1.00E-04	< 1.00E-04
	PELLICCIOTTA_HDAC_IN_ANTIGEN_PRESENTATION_DN	0.76	< 1.00E-04	< 1.00E-04
	BEIER_GLIOMA_STEM_CELL_DN	0.72	< 1.00E-04	< 1.00E-04
	LEE_EARLY_T_LYMPHOCYTE_DN	0.75	< 1.00E-04	< 1.00E-04
	KEGG_BASAL_CELL_CARCINOMA	-0.72	< 1.00E-04	< 1.00E-04
	PID_CD8_TCR_PATHWAY	0.68	< 1.00E-04	< 1.00E-04
	REACTOME_CDT1_ASSOCIATION_WITH_THE_CDC6_ORC_ORIGIN_COMPLEX	0.7	< 1.00E-04	< 1.00E-04
	REACTOME_VIF_MEDIATED_DEGRADATION_OF_APOBEC3G	0.7	< 1.00E-04	< 1.00E-04
	GRAHAM_CML_QUIESCENT_VS_NORMAL_DIVIDING_UP	0.7	< 1.00E-04	< 1.00E-04
	DAUER_STAT3_TARGETS_DN	0.87	< 1.00E-04	< 1.00E-04
	ROSS_AML_WITH_CBFB_MYH11_FUSION	0.69	< 1.00E-04	< 1.00E-04
	BECKER_TAMOXIFEN_RESISTANCE_DN	-0.64	< 1.00E-04	< 1.00E-04
	REACTOME_P53_INDEPENDENT_G1_S_DNA_DAMAGE_CHECKPOINT	0.68	< 1.00E-04	< 1.00E-04
	REACTOME_DESTABILIZATION_OF_MRNA_BY_AUF1_HNRNP_D0	0.69	< 1.00E-04	< 1.00E-04
	REACTOME_SCF_BETA_TRCP_MEDIATED_DEGRADATION_OF_EMI1	0.7	< 1.00E-04	< 1.00E-04
	LUI_THYROID_CANCER_CLUSTER_1	-0.59	< 1.00E-04	< 1.00E-04
	REACTOME_INTERFERON_GAMMA_SIGNALING	0.86	< 1.00E-04	< 1.00E-04
	LINDSTEDT_DENDRITIC_CELL_MATURATION_B	0.7	< 1.00E-04	< 1.00E-04
	KEGG_NOD_LIKE_RECEPTOR_SIGNALING_PATHWAY	0.7	< 1.00E-04	< 1.00E-04
	REACTOME_IMMUNOREGULATORY_INTERACTIONS_BETWEEN_A_LYMPHOID_AND_A_NON_LYMPHOID_CELL	0.82	< 1.00E-04	< 1.00E-04
	LI_WILMS_TUMOR_VS_FETAL_KIDNEY_2_DN	-0.69	< 1.00E-04	< 1.00E-04
	RADAEVA_RESPONSE_TO_IFNA1_UP	0.88	< 1.00E-04	< 1.00E-04
	REACTOME_P53_DEPENDENT_G1_DNA_DAMAGE_RESPONSE	0.67	< 1.00E-04	< 1.00E-04
	TURASHVILI_BREAST_DUCTAL_CARCINOMA_VS_LOBULAR_NORMAL_DN	-0.59	< 1.00E-04	< 1.00E-04
	NAGASHIMA_EGF_SIGNALING_UP	-0.58	< 1.00E-04	< 1.00E-04
	REACTOME_AUTODEGRADATION_OF_CDH1_BY_CDH1_APC_C	0.65	< 1.00E-04	< 1.00E-04
	REACTOME_SCFSKP2_MEDIATED_DEGRADATION_OF_P27_P21	0.63	< 1.00E-04	< 1.00E-04
	DIRMEIER_LMP1_RESPONSE_LATE_UP	0.6	< 1.00E-04	< 1.00E-04
	LIANG_SILENCED_BY_METHYLATION_2	0.77	< 1.00E-04	< 1.00E-04
	REACTOME_REGULATION_OF_APOPTOSIS	0.62	< 1.00E-04	< 1.00E-04
	REACTOME_COSTIMULATION_BY_THE_CD28_FAMILY	0.69	< 1.00E-04	< 1.00E-04
	VERRECCHIA_EARLY_RESPONSE_TO_TGFB1	-0.55	< 1.00E-04	< 1.00E-04
	CUI_GLUCOSE_DEPRIVATION	0.59	< 1.00E-04	< 1.00E-04
	FURUKAWA_DUSP6_TARGETS_PCI35_UP	0.62	< 1.00E-04	< 1.00E-04
	BIOCARTA_HIVNEF_PATHWAY	0.58	< 1.00E-04	< 1.00E-04
	PID_CD8_TCR_DOWNSTREAM_PATHWAY	0.58	< 1.00E-04	< 1.00E-04
	REACTOME_ASSEMBLY_OF_THE_PRE_REPLICATIVE_COMPLEX	0.69	< 1.00E-04	< 1.00E-04
	REACTOME_INTERFERON_ALPHA_BETA_SIGNALING	0.87	< 1.00E-04	< 1.00E-04
	WILCOX_RESPONSE_TO_PROGESTERONE_DN	-0.63	< 1.00E-04	< 1.00E-04
	COLDREN_GEFITINIB_RESISTANCE_UP	-0.57	< 1.00E-04	< 1.00E-04
	POMEROY_MEDULLOBLASTOMA_DESMOPLASIC_VS_CLASSIC_DN	-0.59	< 1.00E-04	< 1.00E-04
	PID_TCR_PATHWAY	0.7	< 1.00E-04	< 1.00E-04
	TURASHVILI_BREAST_LOBULAR_CARCINOMA_VS_DUCTAL_NORMAL_UP	-0.61	< 1.00E-04	< 1.00E-04
	SANA_RESPONSE_TO_IFNG_UP	0.9	< 1.00E-04	< 1.00E-04
	HADDAD_T_LYMPHOCYTE_AND_NK_PROGENITOR_DN	0.67	< 1.00E-04	< 1.00E-04
	KEGG_RIG_I_LIKE_RECEPTOR_SIGNALING_PATHWAY	0.66	< 1.00E-04	< 1.00E-04
	PID_IL12_2PATHWAY	0.75	< 1.00E-04	< 1.00E-04
	REACTOME_ER_PHAGOSOME_PATHWAY	0.74	< 1.00E-04	< 1.00E-04
	REACTOME_ORC1_REMOVAL_FROM_CHROMATIN	0.63	< 1.00E-04	< 1.00E-04
	REACTOME_ACTIVATION_OF_NF_KAPPAB_IN_B_CELLS	0.68	< 1.00E-04	< 1.00E-04
	TURASHVILI_BREAST_LOBULAR_CARCINOMA_VS_LOBULAR_NORMAL_DN	-0.57	< 1.00E-04	< 1.00E-04
	REACTOME_RIG_I_MDA5_MEDIATED_INDUCTION_OF_IFN_ALPHA_BETA_PATHWAYS	0.65	< 1.00E-04	< 1.00E-04
	CROMER_TUMORIGENESIS_UP	-0.56	< 1.00E-04	< 1.00E-04
	BOSCO_INTERFERON_INDUCED_ANTIVIRAL_MODULE	0.86	< 1.00E-04	< 1.00E-04
	REACTOME_APC_C_CDH1_MEDIATED_DEGRADATION_OF_CDC20_AND_OTHER_APC_C_CDH1_TARGETED_PROTEINS_IN_LATE_MITOSIS_EARLY_G1	0.65	< 1.00E-04	< 1.00E-04
	REACTOME_APC_C_CDC20_MEDIATED_DEGRADATION_OF_MITOTIC_PROTEINS	0.66	< 1.00E-04	< 1.00E-04
	CHANG_IMMORTALIZED_BY_HPV31_DN	0.67	< 1.00E-04	< 1.00E-04
	REACTOME_SIGNALING_BY_WNT	0.61	< 1.00E-04	< 1.00E-04
	GRAHAM_NORMAL_QUIESCENT_VS_NORMAL_DIVIDING_UP	0.68	< 1.00E-04	< 1.00E-04
	RICKMAN_HEAD_AND_NECK_CANCER_A	-0.61	< 1.00E-04	< 1.00E-04
	GENTILE_UV_LOW_DOSE_DN	-0.64	< 1.00E-04	< 1.00E-04
	PID_INTEGRIN1_PATHWAY	-0.61	< 1.00E-04	< 1.00E-04
	REACTOME_CYCLIN_E_ASSOCIATED_EVENTS_DURING_G1_S_TRANSITION_	0.58	< 1.00E-04	< 1.00E-04
	WONG_ENDMETRIUM_CANCER_DN	-0.74	< 1.00E-04	< 1.00E-04
	LINDVALL_IMMORTALIZED_BY_TERT_DN	-0.53	< 1.00E-04	< 1.00E-04
	GEORGANTAS_HSC_MARKERS	0.64	< 1.00E-04	< 1.00E-04
	LEE_METASTASIS_AND_ALTERNATIVE_SPLICING_UP	-0.59	< 1.00E-04	< 1.00E-04
	REACTOME_NCAM_SIGNALING_FOR_NEURITE_OUT_GROWTH	-0.71	< 1.00E-04	< 1.00E-04
	LINDSTEDT_DENDRITIC_CELL_MATURATION_A	0.78	< 1.00E-04	< 1.00E-04
	ANASTASSIOU_MULTICANCER_INVASIVENESS_SIGNATURE	-0.88	< 1.00E-04	< 1.00E-04
	KEGG_LEISHMANIA_INFECTION	0.8	< 1.00E-04	< 1.00E-04
	BROWNE_INTERFERON_RESPONSIVE_GENES	0.92	< 1.00E-04	< 1.00E-04
	RHODES_UNDIFFERENTIATED_CANCER	0.58	< 1.00E-04	< 1.00E-04
	LINDSTEDT_DENDRITIC_CELL_MATURATION_D	0.67	< 1.00E-04	< 1.00E-04
	GAURNIER_PSMD4_TARGETS	0.86	< 1.00E-04	< 1.00E-04
	HOELZEL_NF1_TARGETS_DN	-0.68	< 1.00E-04	< 1.00E-04
	KEGG_VIRAL_MYOCARDITIS	0.73	< 1.00E-04	< 1.00E-04
	GHANDHI_BYSTANDER_IRRADIATION_UP	0.62	< 1.00E-04	< 1.00E-04
	KEGG_ANTIGEN_PROCESSING_AND_PRESENTATION	0.83	< 1.00E-04	< 1.00E-04
	KEGG_MELANOMA	-0.53	< 1.00E-04	< 1.00E-04
	ODONNELL_TARGETS_OF_MYC_AND_TFRC_UP	0.67	< 1.00E-04	< 1.00E-04
	DACOSTA_UV_RESPONSE_VIA_ERCC3_TTD_DN	-0.56	< 1.00E-04	< 1.00E-04
	CARD_MIR302A_TARGETS	-0.53	< 1.00E-04	< 1.00E-04
	RHEIN_ALL_GLUCOCORTICOID_THERAPY_UP	0.68	< 1.00E-04	< 1.00E-04
	KOKKINAKIS_METHIONINE_DEPRIVATION_96HR_DN	0.61	< 1.00E-04	< 1.00E-04
	SEITZ_NEOPLASTIC_TRANSFORMATION_BY_8P_DELETION_UP	0.68	< 1.00E-04	< 1.00E-04
	REACTOME_M_G1_TRANSITION	0.68	< 1.00E-04	< 1.00E-04
	DER_IFN_GAMMA_RESPONSE_UP	0.8	< 1.00E-04	< 1.00E-04
	REACTOME_ANTIGEN_PROCESSING_CROSS_PRESENTATION	0.73	< 1.00E-04	< 1.00E-04
	REACTOME_EXTRACELLULAR_MATRIX_ORGANIZATION	-0.73	< 1.00E-04	< 1.00E-04
	REACTOME_CLASS_B_2_SECRETIN_FAMILY_RECEPTORS	-0.6	< 1.00E-04	< 1.00E-04
	REACTOME_REGULATION_OF_MITOTIC_CELL_CYCLE	0.61	< 1.00E-04	< 1.00E-04
	PEART_HDAC_PROLIFERATION_CLUSTER_DN	0.58	< 1.00E-04	< 1.00E-04
	HADDAD_T_LYMPHOCYTE_AND_NK_PROGENITOR_UP	-0.6	< 1.00E-04	< 1.00E-04
	THEILGAARD_NEUTROPHIL_AT_SKIN_WOUND_UP	0.65	< 1.00E-04	< 1.00E-04
	NAKAYAMA_SOFT_TISSUE_TUMORS_PCA1_DN	-0.72	< 1.00E-04	< 1.00E-04
	PID_AVB3_INTEGRIN_PATHWAY	-0.64	< 1.00E-04	< 1.00E-04
	DER_IFN_ALPHA_RESPONSE_UP	0.84	< 1.00E-04	< 1.00E-04
	SANA_TNF_SIGNALING_UP	0.84	< 1.00E-04	< 1.00E-04
	GU_PDEF_TARGETS_UP	-0.67	< 1.00E-04	< 1.00E-04
	NAKAYAMA_SOFT_TISSUE_TUMORS_PCA1_UP	0.83	< 1.00E-04	< 1.00E-04
	REACTOME_PEPTIDE_CHAIN_ELONGATION	-0.6	< 1.00E-04	< 1.00E-04
	MAHAJAN_RESPONSE_TO_IL1A_DN	-0.54	< 1.00E-04	< 1.00E-04
	BONCI_TARGETS_OF_MIR15A_AND_MIR16_1	-0.59	< 1.00E-04	< 1.00E-04
	SAKAI_CHRONIC_HEPATITIS_VS_LIVER_CANCER_UP	0.6	< 1.00E-04	< 1.00E-04
	KEGG_RIBOSOME	-0.53	< 1.00E-04	< 1.00E-04
	ALCALA_APOPTOSIS	0.62	< 1.00E-04	< 1.00E-04
	MCLACHLAN_DENTAL_CARIES_DN	-0.69	< 1.00E-04	< 1.00E-04
	HECKER_IFNB1_TARGETS	0.87	< 1.00E-04	< 1.00E-04
	ONDER_CDH1_SIGNALING_VIA_CTNNB1	-0.53	< 1.00E-04	< 1.00E-04
	REACTOME_MHC_CLASS_II_ANTIGEN_PRESENTATION	0.63	< 1.00E-04	< 1.00E-04
	KEGG_APOPTOSIS	0.58	< 1.00E-04	< 1.00E-04
	KEGG_TGF_BETA_SIGNALING_PATHWAY	-0.63	< 1.00E-04	< 1.00E-04
	KEGG_ECM_RECEPTOR_INTERACTION	-0.63	< 1.00E-04	< 1.00E-04
	KEGG_HEMATOPOIETIC_CELL_LINEAGE	0.68	< 1.00E-04	< 1.00E-04
	GRAHAM_NORMAL_QUIESCENT_VS_NORMAL_DIVIDING_DN	0.6	< 1.00E-04	< 1.00E-04
	FLECHNER_BIOPSY_KIDNEY_TRANSPLANT_REJECTED_VS_OK_UP	0.87	< 1.00E-04	< 1.00E-04
	LU_IL4_SIGNALING	0.6	< 1.00E-04	< 1.00E-04
	SMID_BREAST_CANCER_LUMINAL_A_UP	-0.64	< 1.00E-04	< 1.00E-04
	GHANDHI_DIRECT_IRRADIATION_UP	0.54	< 1.00E-04	< 1.00E-04
	REACTOME_SYNTHESIS_OF_DNA	0.61	< 1.00E-04	< 1.00E-04
	BOSCO_TH1_CYTOTOXIC_MODULE	0.77	< 1.00E-04	< 1.00E-04
	KEGG_FC_GAMMA_R_MEDIATED_PHAGOCYTOSIS	0.52	< 1.00E-04	< 1.00E-04
	WNT_SIGNALING	-0.58	< 1.00E-04	< 1.00E-04
	NAKAYAMA_SOFT_TISSUE_TUMORS_PCA2_UP	-0.51	< 1.00E-04	< 1.00E-04
	REACTOME_DOWNSTREAM_SIGNALING_EVENTS_OF_B_CELL_RECEPTOR_BCR	0.6	< 1.00E-04	< 1.00E-04
	CHARAFE_BREAST_CANCER_BASAL_VS_MESENCHYMAL_UP	0.55	< 1.00E-04	< 1.00E-04
	ZHU_CMV_24_HR_UP	0.68	< 1.00E-04	< 1.00E-04
	GRAHAM_CML_DIVIDING_VS_NORMAL_QUIESCENT_DN	0.65	< 1.00E-04	< 1.00E-04
	CERVERA_SDHB_TARGETS_2	-0.53	< 1.00E-04	< 1.00E-04
	ZHU_CMV_24_HR_DN	-0.67	< 1.00E-04	< 1.00E-04
	TAVAZOIE_METASTASIS	-0.53	< 1.00E-04	< 1.00E-04
	LIU_VAV3_PROSTATE_CARCINOGENESIS_UP	0.71	< 1.00E-04	< 1.00E-04
	PID_CXCR4_PATHWAY	0.56	< 1.00E-04	< 1.00E-04
	REACTOME_INFLUENZA_VIRAL_RNA_TRANSCRIPTION_AND_REPLICATION	-0.5	< 1.00E-04	< 1.00E-04
	HAHTOLA_SEZARY_SYNDROM_UP	0.7	< 1.00E-04	< 1.00E-04
	MATTIOLI_MGUS_VS_PCL	0.53	< 1.00E-04	< 1.00E-04
	BROWNE_HCMV_INFECTION_12HR_DN	-0.52	< 1.00E-04	< 1.00E-04
	HINATA_NFKB_TARGETS_KERATINOCYTE_UP	0.64	< 1.00E-04	< 1.00E-04
	KEGG_MELANOGENESIS	-0.58	< 1.00E-04	< 1.00E-04
	MIKKELSEN_MEF_LCP_WITH_H3K4ME3	0.55	< 1.00E-04	< 1.00E-04
	KEGG_TOLL_LIKE_RECEPTOR_SIGNALING_PATHWAY	0.68	< 1.00E-04	< 1.00E-04
	REN_ALVEOLAR_RHABDOMYOSARCOMA_UP	-0.56	< 1.00E-04	< 1.00E-04
	REACTOME_3_UTR_MEDIATED_TRANSLATIONAL_REGULATION	-0.5	< 1.00E-04	< 1.00E-04
	SENESE_HDAC2_TARGETS_DN	-0.67	< 1.00E-04	< 1.00E-04
	BASSO_CD40_SIGNALING_UP	0.81	< 1.00E-04	< 1.00E-04
	CHUNG_BLISTER_CYTOTOXICITY_UP	0.58	< 1.00E-04	< 1.00E-04
	CROONQUIST_NRAS_VS_STROMAL_STIMULATION_DN	-0.52	< 1.00E-04	< 1.00E-04
	ELVIDGE_HIF1A_AND_HIF2A_TARGETS_DN	-0.55	< 1.00E-04	< 1.00E-04
	WIELAND_UP_BY_HBV_INFECTION	0.9	< 1.00E-04	< 1.00E-04
	REACTOME_G1_S_TRANSITION	0.58	< 1.00E-04	< 1.00E-04
	REACTOME_S_PHASE	0.53	< 1.00E-04	< 1.00E-04
	BROWNE_HCMV_INFECTION_8HR_UP	0.55	< 1.00E-04	< 1.00E-04
	CROONQUIST_IL6_DEPRIVATION_DN	0.57	< 1.00E-04	< 1.00E-04
	REACTOME_CELL_CYCLE_CHECKPOINTS	0.6	< 1.00E-04	< 1.00E-04
	REACTOME_SIGNALING_BY_ILS	0.61	< 1.00E-04	< 1.00E-04
	KEGG_SYSTEMIC_LUPUS_ERYTHEMATOSUS	0.74	< 1.00E-04	< 1.00E-04
	DER_IFN_BETA_RESPONSE_UP	0.79	< 1.00E-04	< 1.00E-04
	MIKKELSEN_IPS_LCP_WITH_H3K4ME3	0.62	< 1.00E-04	< 1.00E-04
	REACTOME_TOLL_RECEPTOR_CASCADES	0.55	< 1.00E-04	< 1.00E-04
	XU_GH1_AUTOCRINE_TARGETS_DN	-0.49	< 1.00E-04	< 1.00E-04
	MIKKELSEN_MCV6_LCP_WITH_H3K4ME3	0.69	< 1.00E-04	< 1.00E-04
	DIAZ_CHRONIC_MEYLOGENOUS_LEUKEMIA_DN	0.65	< 1.00E-04	< 1.00E-04
	SMIRNOV_RESPONSE_TO_IR_6HR_DN	0.52	< 1.00E-04	< 1.00E-04
	REACTOME_SIGNALING_BY_PDGF	-0.57	< 1.00E-04	< 1.00E-04
	KEGG_LYSOSOME	0.61	< 1.00E-04	< 1.00E-04
	LEE_NEURAL_CREST_STEM_CELL_DN	-0.5	< 1.00E-04	< 1.00E-04
	OUELLET_OVARIAN_CANCER_INVASIVE_VS_LMP_UP	0.53	< 1.00E-04	< 1.00E-04
	KEGG_NATURAL_KILLER_CELL_MEDIATED_CYTOTOXICITY	0.68	< 1.00E-04	< 1.00E-04
	REACTOME_SIGNALING_BY_THE_B_CELL_RECEPTOR_BCR	0.57	< 1.00E-04	< 1.00E-04
	TAKEDA_TARGETS_OF_NUP98_HOXA9_FUSION_10D_DN	0.56	< 1.00E-04	< 1.00E-04
	ZHU_CMV_ALL_UP	0.71	< 1.00E-04	< 1.00E-04
	HOSHIDA_LIVER_CANCER_SUBCLASS_S2	-0.5	< 1.00E-04	< 1.00E-04
	REACTOME_HOST_INTERACTIONS_OF_HIV_FACTORS	0.58	< 1.00E-04	< 1.00E-04
	DAZARD_RESPONSE_TO_UV_SCC_DN	-0.47	< 1.00E-04	< 1.00E-04
	JOHNSTONE_PARVB_TARGETS_2_UP	0.53	< 1.00E-04	< 1.00E-04
	LENAOUR_DENDRITIC_CELL_MATURATION_UP	0.54	< 1.00E-04	< 1.00E-04
	MISSIAGLIA_REGULATED_BY_METHYLATION_UP	0.66	< 1.00E-04	< 1.00E-04
	KEGG_CELL_ADHESION_MOLECULES_CAMS	0.62	< 1.00E-04	< 1.00E-04
	BENPORATH_PROLIFERATION	0.58	< 1.00E-04	< 1.00E-04
	TAKEDA_TARGETS_OF_NUP98_HOXA9_FUSION_8D_UP	0.61	< 1.00E-04	< 1.00E-04
	BERTUCCI_MEDULLARY_VS_DUCTAL_BREAST_CANCER_DN	-0.71	< 1.00E-04	< 1.00E-04
	VART_KSHV_INFECTION_ANGIOGENIC_MARKERS_DN	-0.53	< 1.00E-04	< 1.00E-04
	ZHU_CMV_ALL_DN	-0.61	< 1.00E-04	< 1.00E-04
	CHIANG_LIVER_CANCER_SUBCLASS_CTNNB1_UP	-0.57	< 1.00E-04	< 1.00E-04
	LENAOUR_DENDRITIC_CELL_MATURATION_DN	0.7	< 1.00E-04	< 1.00E-04
	PYEON_CANCER_HEAD_AND_NECK_VS_CERVICAL_UP	0.49	< 1.00E-04	< 1.00E-04
	TAKEDA_TARGETS_OF_NUP98_HOXA9_FUSION_16D_UP	0.58	< 1.00E-04	< 1.00E-04
	ROSTY_CERVICAL_CANCER_PROLIFERATION_CLUSTER	0.65	< 1.00E-04	< 1.00E-04
	KEGG_JAK_STAT_SIGNALING_PATHWAY	0.49	< 1.00E-04	< 1.00E-04
	VECCHI_GASTRIC_CANCER_ADVANCED_VS_EARLY_UP	-0.58	< 1.00E-04	< 1.00E-04
	SOTIRIOU_BREAST_CANCER_GRADE_1_VS_3_UP	0.61	< 1.00E-04	< 1.00E-04
	NABA_ECM_GLYCOPROTEINS	-0.71	< 1.00E-04	< 1.00E-04
	KEGG_WNT_SIGNALING_PATHWAY	-0.52	< 1.00E-04	< 1.00E-04
	PEREZ_TP53_AND_TP63_TARGETS	-0.47	< 1.00E-04	< 1.00E-04
	LEE_DIFFERENTIATING_T_LYMPHOCYTE	0.71	< 1.00E-04	< 1.00E-04
	REACTOME_APOPTOSIS	0.53	< 1.00E-04	< 1.00E-04
	BROWNE_HCMV_INFECTION_24HR_DN	-0.51	< 1.00E-04	< 1.00E-04
	SARRIO_EPITHELIAL_MESENCHYMAL_TRANSITION_DN	0.57	< 1.00E-04	< 1.00E-04
	KRIEG_KDM3A_TARGETS_NOT_HYPOXIA	0.56	< 1.00E-04	< 1.00E-04
	REACTOME_INTERFERON_SIGNALING	0.77	< 1.00E-04	< 1.00E-04
	TAKEDA_TARGETS_OF_NUP98_HOXA9_FUSION_3D_UP	0.67	< 1.00E-04	< 1.00E-04
	MOHANKUMAR_TLX1_TARGETS_DN	-0.47	< 1.00E-04	< 1.00E-04
	LEE_NEURAL_CREST_STEM_CELL_UP	-0.47	< 1.00E-04	< 1.00E-04
	REACTOME_PEPTIDE_LIGAND_BINDING_RECEPTORS	0.56	< 1.00E-04	< 1.00E-04
	TAKEDA_TARGETS_OF_NUP98_HOXA9_FUSION_10D_UP	0.61	< 1.00E-04	< 1.00E-04
	REACTOME_G_ALPHA_I_SIGNALLING_EVENTS	0.5	< 1.00E-04	< 1.00E-04
	REACTOME_MITOTIC_M_M_G1_PHASES	0.58	< 1.00E-04	< 1.00E-04
	TSAI_RESPONSE_TO_IONIZING_RADIATION	0.53	< 1.00E-04	< 1.00E-04
	WAMUNYOKOLI_OVARIAN_CANCER_LMP_DN	-0.62	< 1.00E-04	< 1.00E-04
	KIM_WT1_TARGETS_12HR_UP	-0.45	< 1.00E-04	< 1.00E-04
	BERTUCCI_MEDULLARY_VS_DUCTAL_BREAST_CANCER_UP	0.77	< 1.00E-04	< 1.00E-04
	LI_WILMS_TUMOR_VS_FETAL_KIDNEY_1_DN	-0.42	< 1.00E-04	< 1.00E-04
	SMID_BREAST_CANCER_LUMINAL_B_UP	-0.46	< 1.00E-04	< 1.00E-04
	VERHAAK_GLIOBLASTOMA_CLASSICAL	-0.46	< 1.00E-04	< 1.00E-04
	TAKEDA_TARGETS_OF_NUP98_HOXA9_FUSION_8D_DN	0.57	< 1.00E-04	< 1.00E-04
	DAVICIONI_MOLECULAR_ARMS_VS_ERMS_DN	-0.58	< 1.00E-04	< 1.00E-04
	ELVIDGE_HYPOXIA_UP	-0.44	< 1.00E-04	< 1.00E-04
	VERHAAK_GLIOBLASTOMA_PRONEURAL	-0.56	< 1.00E-04	< 1.00E-04
	KEGG_CHEMOKINE_SIGNALING_PATHWAY	0.58	< 1.00E-04	< 1.00E-04
	BROWNE_HCMV_INFECTION_18HR_DN	-0.45	< 1.00E-04	< 1.00E-04
	SASAKI_ADULT_T_CELL_LEUKEMIA	0.47	< 1.00E-04	< 1.00E-04
	MIYAGAWA_TARGETS_OF_EWSR1_ETS_FUSIONS_DN	-0.52	< 1.00E-04	< 1.00E-04
	REACTOME_DNA_REPLICATION	0.55	< 1.00E-04	< 1.00E-04
	SENESE_HDAC1_TARGETS_DN	-0.63	< 1.00E-04	< 1.00E-04
	SENESE_HDAC1_AND_HDAC2_TARGETS_DN	-0.6	< 1.00E-04	< 1.00E-04
	GRAHAM_CML_DIVIDING_VS_NORMAL_QUIESCENT_UP	0.46	< 1.00E-04	< 1.00E-04
	VERHAAK_AML_WITH_NPM1_MUTATED_UP	0.68	< 1.00E-04	< 1.00E-04
	TONKS_TARGETS_OF_RUNX1_RUNX1T1_FUSION_HSC_UP	-0.42	< 1.00E-04	< 1.00E-04
	ZHANG_RESPONSE_TO_IKK_INHIBITOR_AND_TNF_UP	0.7	< 1.00E-04	< 1.00E-04
	TONKS_TARGETS_OF_RUNX1_RUNX1T1_FUSION_HSC_DN	0.56	< 1.00E-04	< 1.00E-04
	MASSARWEH_TAMOXIFEN_RESISTANCE_DN	-0.4	< 1.00E-04	< 1.00E-04
	JISON_SICKLE_CELL_DISEASE_UP	0.67	< 1.00E-04	< 1.00E-04
	LU_EZH2_TARGETS_UP	0.54	< 1.00E-04	< 1.00E-04
	WONG_MITOCHONDRIA_GENE_MODULE	0.47	< 1.00E-04	< 1.00E-04
	REACTOME_HIV_INFECTION	0.46	< 1.00E-04	< 1.00E-04
	ALCALAY_AML_BY_NPM1_LOCALIZATION_DN	0.51	< 1.00E-04	< 1.00E-04
	PENG_RAPAMYCIN_RESPONSE_UP	0.55	< 1.00E-04	< 1.00E-04
	CAIRO_HEPATOBLASTOMA_UP	-0.6	< 1.00E-04	< 1.00E-04
	KEGG_FOCAL_ADHESION	-0.5	< 1.00E-04	< 1.00E-04
	WAMUNYOKOLI_OVARIAN_CANCER_LMP_UP	0.46	< 1.00E-04	< 1.00E-04
	REACTOME_CLASS_I_MHC_MEDIATED_ANTIGEN_PROCESSING_PRESENTATION	0.52	< 1.00E-04	< 1.00E-04
	MANALO_HYPOXIA_UP	-0.49	< 1.00E-04	< 1.00E-04
	JAATINEN_HEMATOPOIETIC_STEM_CELL_DN	0.7	< 1.00E-04	< 1.00E-04
	RICKMAN_METASTASIS_DN	0.6	< 1.00E-04	< 1.00E-04
	BOQUEST_STEM_CELL_DN	0.55	< 1.00E-04	< 1.00E-04
	WANG_SMARCE1_TARGETS_UP	-0.54	< 1.00E-04	< 1.00E-04
	NABA_CORE_MATRISOME	-0.74	< 1.00E-04	< 1.00E-04
	CHANDRAN_METASTASIS_DN	-0.49	< 1.00E-04	< 1.00E-04
	REACTOME_INNATE_IMMUNE_SYSTEM	0.62	< 1.00E-04	< 1.00E-04
	GABRIELY_MIR21_TARGETS	-0.45	< 1.00E-04	< 1.00E-04
	JAATINEN_HEMATOPOIETIC_STEM_CELL_UP	-0.55	< 1.00E-04	< 1.00E-04
	VERHAAK_GLIOBLASTOMA_MESENCHYMAL	0.63	< 1.00E-04	< 1.00E-04
	VANTVEER_BREAST_CANCER_ESR1_DN	0.56	< 1.00E-04	< 1.00E-04
	NAKAMURA_TUMOR_ZONE_PERIPHERAL_VS_CENTRAL_UP	-0.42	< 1.00E-04	< 1.00E-04
	CREIGHTON_ENDOCRINE_THERAPY_RESISTANCE_4	-0.41	< 1.00E-04	< 1.00E-04
	DELYS_THYROID_CANCER_DN	-0.57	< 1.00E-04	< 1.00E-04
	THEILGAARD_NEUTROPHIL_AT_SKIN_WOUND_DN	0.43	< 1.00E-04	< 1.00E-04
	RUTELLA_RESPONSE_TO_HGF_DN	0.51	< 1.00E-04	< 1.00E-04
	HIRSCH_CELLULAR_TRANSFORMATION_SIGNATURE_UP	0.55	< 1.00E-04	< 1.00E-04
	ALFANO_MYC_TARGETS	-0.38	< 1.00E-04	< 1.00E-04
	GAL_LEUKEMIC_STEM_CELL_DN	0.64	< 1.00E-04	< 1.00E-04
	KEGG_CYTOKINE_CYTOKINE_RECEPTOR_INTERACTION	0.55	< 1.00E-04	< 1.00E-04
	REACTOME_CLASS_A1_RHODOPSIN_LIKE_RECEPTORS	0.53	< 1.00E-04	< 1.00E-04
	RICKMAN_METASTASIS_UP	-0.57	< 1.00E-04	< 1.00E-04
	REACTOME_AXON_GUIDANCE	-0.46	< 1.00E-04	< 1.00E-04
	HORIUCHI_WTAP_TARGETS_UP	0.47	< 1.00E-04	< 1.00E-04
	WANG_RESPONSE_TO_GSK3_INHIBITOR_SB216763_UP	0.56	< 1.00E-04	< 1.00E-04
	MCLACHLAN_DENTAL_CARIES_UP	0.81	< 1.00E-04	< 1.00E-04
	KOBAYASHI_EGFR_SIGNALING_24HR_DN	0.44	< 1.00E-04	< 1.00E-04
	HOSHIDA_LIVER_CANCER_SUBCLASS_S1	0.52	< 1.00E-04	< 1.00E-04
	KAAB_HEART_ATRIUM_VS_VENTRICLE_UP	-0.51	< 1.00E-04	< 1.00E-04
	HOLLMANN_APOPTOSIS_VIA_CD40_DN	0.49	< 1.00E-04	< 1.00E-04
	DAVICIONI_TARGETS_OF_PAX_FOXO1_FUSIONS_UP	-0.5	< 1.00E-04	< 1.00E-04
	KINSEY_TARGETS_OF_EWSR1_FLII_FUSION_DN	-0.5	< 1.00E-04	< 1.00E-04
	PEREZ_TP63_TARGETS	-0.41	< 1.00E-04	< 1.00E-04
	ONDER_CDH1_TARGETS_2_UP	-0.66	< 1.00E-04	< 1.00E-04
	REACTOME_CYTOKINE_SIGNALING_IN_IMMUNE_SYSTEM	0.7	< 1.00E-04	< 1.00E-04
	LU_AGING_BRAIN_UP	-0.42	< 1.00E-04	< 1.00E-04
	DUTERTRE_ESTRADIOL_RESPONSE_24HR_UP	0.47	< 1.00E-04	< 1.00E-04
	BOQUEST_STEM_CELL_UP	-0.71	< 1.00E-04	< 1.00E-04
	VECCHI_GASTRIC_CANCER_EARLY_DN	-0.48	< 1.00E-04	< 1.00E-04
	HELLER_HDAC_TARGETS_SILENCED_BY_METHYLATION_DN	0.51	< 1.00E-04	< 1.00E-04
	HATADA_METHYLATED_IN_LUNG_CANCER_UP	-0.44	< 1.00E-04	< 1.00E-04
	HELLER_HDAC_TARGETS_DN	0.51	< 1.00E-04	< 1.00E-04
	SHEDDEN_LUNG_CANCER_GOOD_SURVIVAL_A12	0.46	< 1.00E-04	< 1.00E-04
	WALLACE_PROSTATE_CANCER_RACE_UP	0.77	< 1.00E-04	< 1.00E-04
	POOLA_INVASIVE_BREAST_CANCER_UP	0.69	< 1.00E-04	< 1.00E-04
	ENK_UV_RESPONSE_EPIDERMIS_UP	0.46	< 1.00E-04	< 1.00E-04
	HELLER_SILENCED_BY_METHYLATION_UP	0.69	< 1.00E-04	< 1.00E-04
	WANG_RESPONSE_TO_GSK3_INHIBITOR_SB216763_DN	0.46	< 1.00E-04	< 1.00E-04
	LU_EZH2_TARGETS_DN	-0.38	< 1.00E-04	< 1.00E-04
	DEURIG_T_CELL_PROLYMPHOCYTIC_LEUKEMIA_DN	0.54	< 1.00E-04	< 1.00E-04
	ZHOU_INFLAMMATORY_RESPONSE_LPS_UP	0.52	< 1.00E-04	< 1.00E-04
	RUTELLA_RESPONSE_TO_CSF2RB_AND_IL4_DN	0.6	< 1.00E-04	< 1.00E-04
	ODONNELL_TFRC_TARGETS_UP	0.43	< 1.00E-04	< 1.00E-04
	DEBIASI_APOPTOSIS_BY_REOVIRUS_INFECTION_UP	0.54	< 1.00E-04	< 1.00E-04
	TARTE_PLASMA_CELL_VS_PLASMABLAST_DN	0.51	< 1.00E-04	< 1.00E-04
	GENTILE_UV_HIGH_DOSE_DN	-0.36	< 1.00E-04	< 1.00E-04
	VECCHI_GASTRIC_CANCER_EARLY_UP	0.53	< 1.00E-04	< 1.00E-04
	CHARAFE_BREAST_CANCER_LUMINAL_VS_MESENCHYMAL_UP	0.42	< 1.00E-04	< 1.00E-04
	KEGG_PATHWAYS_IN_CANCER	-0.39	< 1.00E-04	< 1.00E-04
	OSMAN_BLADDER_CANCER_UP	0.43	< 1.00E-04	< 1.00E-04
	RIGGI_EWING_SARCOMA_PROGENITOR_UP	-0.43	< 1.00E-04	< 1.00E-04
	RUTELLA_RESPONSE_TO_CSF2RB_AND_IL4_UP	0.46	< 1.00E-04	< 1.00E-04
	WANG_SMARCE1_TARGETS_DN	0.4	< 1.00E-04	< 1.00E-04
	MARTENS_BOUND_BY_PML_RARA_FUSION	0.47	< 1.00E-04	< 1.00E-04
	LINDGREN_BLADDER_CANCER_CLUSTER_2B	0.41	< 1.00E-04	< 1.00E-04
	SCHUETZ_BREAST_CANCER_DUCTAL_INVASIVE_UP	-0.42	< 1.00E-04	< 1.00E-04
	FULCHER_INFLAMMATORY_RESPONSE_LECTIN_VS_LPS_DN	0.72	< 1.00E-04	< 1.00E-04
	REACTOME_CELL_CYCLE	0.41	< 1.00E-04	< 1.00E-04
	GARY_CD5_TARGETS_DN	0.44	< 1.00E-04	< 1.00E-04
	GRUETZMANN_PANCREATIC_CANCER_UP	0.41	< 1.00E-04	< 1.00E-04
	MULLIGHAN_MLL_SIGNATURE_1_UP	0.56	< 1.00E-04	< 1.00E-04
	GRYDER_PAX3FOXO1_TOP_ENHANCERS	-0.36	< 1.00E-04	< 1.00E-04
	THUM_SYSTOLIC_HEART_FAILURE_UP	0.54	< 1.00E-04	< 1.00E-04
	JOHNSTONE_PARVB_TARGETS_3_UP	0.48	< 1.00E-04	< 1.00E-04
	CHARAFE_BREAST_CANCER_LUMINAL_VS_MESENCHYMAL_DN	-0.48	< 1.00E-04	< 1.00E-04
	REACTOME_DEVELOPMENTAL_BIOLOGY	-0.42	< 1.00E-04	< 1.00E-04
	LIU_PROSTATE_CANCER_DN	-0.58	< 1.00E-04	< 1.00E-04
	RODWELL_AGING_KIDNEY_UP	0.62	< 1.00E-04	< 1.00E-04
	SENESE_HDAC3_TARGETS_DN	-0.38	< 1.00E-04	< 1.00E-04
	RODRIGUES_THYROID_CARCINOMA_ANAPLASTIC_DN	-0.41	< 1.00E-04	< 1.00E-04
	CHARAFE_BREAST_CANCER_LUMINAL_VS_BASAL_DN	0.42	< 1.00E-04	< 1.00E-04
	RUTELLA_RESPONSE_TO_HGF_VS_CSF2RB_AND_IL4_UP	0.61	< 1.00E-04	< 1.00E-04
	GARY_CD5_TARGETS_UP	0.46	< 1.00E-04	< 1.00E-04
	TARTE_PLASMA_CELL_VS_PLASMABLAST_UP	0.43	< 1.00E-04	< 1.00E-04
	CREIGHTON_ENDOCRINE_THERAPY_RESISTANCE_1	-0.41	< 1.00E-04	< 1.00E-04
	MULLIGHAN_MLL_SIGNATURE_2_UP	0.53	< 1.00E-04	< 1.00E-04
	RUTELLA_RESPONSE_TO_HGF_UP	0.55	< 1.00E-04	< 1.00E-04
	DUTERTRE_ESTRADIOL_RESPONSE_24HR_DN	-0.39	< 1.00E-04	< 1.00E-04
	SATO_SILENCED_BY_METHYLATION_IN_PANCREATIC_CANCER_1	0.4	< 1.00E-04	< 1.00E-04
	BOQUEST_STEM_CELL_CULTURED_VS_FRESH_UP	-0.35	< 1.00E-04	< 1.00E-04
	REN_ALVEOLAR_RHABDOMYOSARCOMA_DN	-0.38	< 1.00E-04	< 1.00E-04
	SHEDDEN_LUNG_CANCER_POOR_SURVIVAL_A6	0.41	< 1.00E-04	< 1.00E-04
	MOOTHA_MITOCHONDRIA	0.39	< 1.00E-04	< 1.00E-04
	DOUGLAS_BMI1_TARGETS_UP	-0.44	< 1.00E-04	< 1.00E-04
	CHICAS_RB1_TARGETS_CONFLUENT	-0.41	< 1.00E-04	< 1.00E-04
	ONDER_CDH1_TARGETS_2_DN	0.47	< 1.00E-04	< 1.00E-04
	SMID_BREAST_CANCER_NORMAL_LIKE_UP	0.48	< 1.00E-04	< 1.00E-04
	REACTOME_ADAPTIVE_IMMUNE_SYSTEM	0.58	< 1.00E-04	< 1.00E-04
	DELYS_THYROID_CANCER_UP	0.43	< 1.00E-04	< 1.00E-04
	DACOSTA_UV_RESPONSE_VIA_ERCC3_COMMON_DN	-0.41	< 1.00E-04	< 1.00E-04
	BENPORATH_PRC2_TARGETS	-0.45	< 1.00E-04	< 1.00E-04
	BONOME_OVARIAN_CANCER_SURVIVAL_SUBOPTIMAL_DEBULKING	-0.47	< 1.00E-04	< 1.00E-04
	HAMAI_APOPTOSIS_VIA_TRAIL_UP	-0.35	< 1.00E-04	< 1.00E-04
	ONKEN_UVEAL_MELANOMA_DN	-0.44	< 1.00E-04	< 1.00E-04
	NUYTTEN_NIPP1_TARGETS_UP	0.4	< 1.00E-04	< 1.00E-04
	WEST_ADRENOCORTICAL_TUMOR_DN	-0.42	< 1.00E-04	< 1.00E-04
	CREIGHTON_ENDOCRINE_THERAPY_RESISTANCE_3	0.41	< 1.00E-04	< 1.00E-04
	MARTENS_TRETINOIN_RESPONSE_UP	0.41	< 1.00E-04	< 1.00E-04
	SMID_BREAST_CANCER_LUMINAL_B_DN	0.46	< 1.00E-04	< 1.00E-04
	KIM_ALL_DISORDERS_CALB1_CORR_UP	-0.39	< 1.00E-04	< 1.00E-04
	KRIGE_RESPONSE_TO_TOSEDOSTAT_24HR_UP	0.44	< 1.00E-04	< 1.00E-04
	FEVR_CTNNB1_TARGETS_UP	0.44	< 1.00E-04	< 1.00E-04
	SPIELMAN_LYMPHOBLAST_EUROPEAN_VS_ASIAN_DN	0.43	< 1.00E-04	< 1.00E-04
	SMID_BREAST_CANCER_BASAL_DN	-0.47	< 1.00E-04	< 1.00E-04
	ACEVEDO_LIVER_TUMOR_VS_NORMAL_ADJACENT_TISSUE_UP	0.36	< 1.00E-04	< 1.00E-04
	KIM_BIPOLAR_DISORDER_OLIGODENDROCYTE_DENSITY_CORR_UP	-0.33	< 1.00E-04	< 1.00E-04
	KRIGE_RESPONSE_TO_TOSEDOSTAT_6HR_UP	0.41	< 1.00E-04	< 1.00E-04
	ONKEN_UVEAL_MELANOMA_UP	0.41	< 1.00E-04	< 1.00E-04
	FISCHER_DREAM_TARGETS	0.38	< 1.00E-04	< 1.00E-04
	BENPORATH_SUZ12_TARGETS	-0.42	< 1.00E-04	< 1.00E-04
	KIM_ALL_DISORDERS_OLIGODENDROCYTE_NUMBER_CORR_UP	-0.31	< 1.00E-04	< 1.00E-04
	ACEVEDO_LIVER_CANCER_UP	0.38	< 1.00E-04	< 1.00E-04
	BENPORATH_NANOG_TARGETS	-0.32	< 1.00E-04	< 1.00E-04
	BENPORATH_EED_TARGETS	-0.4	< 1.00E-04	< 1.00E-04
	BENPORATH_ES_WITH_H3K27ME3	-0.39	< 1.00E-04	< 1.00E-04
	NABA_MATRISOME	-0.46	< 1.00E-04	< 1.00E-04
	REACTOME_IMMUNE_SYSTEM	0.61	< 1.00E-04	< 1.00E-04
	GRYDER_PAX3FOXO1_ENHANCERS_IN_TADS	-0.36	< 1.00E-04	< 1.00E-04
	NUYTTEN_EZH2_TARGETS_UP	0.46	< 1.00E-04	< 1.00E-04
	DACOSTA_UV_RESPONSE_VIA_ERCC3_DN	-0.42	< 1.00E-04	< 1.00E-04
	BLALOCK_ALZHEIMERS_DISEASE_DN	-0.35	< 1.00E-04	< 1.00E-04
	PUJANA_ATM_PCC_NETWORK	0.42	< 1.00E-04	< 1.00E-04
	PUJANA_BRCA1_PCC_NETWORK	0.33	< 1.00E-04	< 1.00E-04
	VALK_AML_WITH_T_8_21_TRANSLOCATION	-0.92	0.002	0.0184
	KUROKAWA_LIVER_CANCER_CHEMOTHERAPY_UP	0.86	0.002	0.0184
	GOUYER_TATI_TARGETS_UP	0.83	0.002	0.0184
	SEIKE_LUNG_CANCER_POOR_SURVIVAL	0.84	0.002	0.0184
	GRAHAM_CML_QUIESCENT_VS_NORMAL_DIVIDING_DN	0.83	0.002	0.0184
	BIOCARTA_TCRA_PATHWAY	0.81	0.002	0.0184
	REACTOME_DEFENSINS	0.82	0.002	0.0184
	SCHURINGA_STAT5A_TARGETS_DN	0.83	0.002	0.0184
	BIOCARTA_ASBCELL_PATHWAY	0.84	0.002	0.0184
	INAMURA_LUNG_CANCER_SCC_DN	-0.8	0.002	0.0184
	GUTIERREZ_WALDENSTROEMS_MACROGLOBULINEMIA_2	0.84	0.002	0.0184
	XU_RESPONSE_TO_TRETINOIN_AND_NSC682994_UP	0.77	0.002	0.0184
	GALE_APL_WITH_FLT3_MUTATED_DN	0.8	0.002	0.0184
	ZEMBUTSU_SENSITIVITY_TO_VINCRISTINE	-0.69	0.002	0.0184
	LE_NEURONAL_DIFFERENTIATION_UP	-0.69	0.002	0.0184
	BIOCARTA_IL10_PATHWAY	0.79	0.002	0.0184
	XU_HGF_TARGETS_INDUCED_BY_AKT1_6HR	0.77	0.002	0.0184
	REACTOME_A_TETRASACCHARIDE_LINKER_SEQUENCE_IS_REQUIRED_FOR_GAG_SYNTHESIS	-0.74	0.002	0.0184
	REACTOME_REGULATION_OF_IFNA_SIGNALING	0.73	0.002	0.0184
	MASRI_RESISTANCE_TO_TAMOXIFEN_AND_AROMATASE_INHIBITORS_DN	-0.75	0.002	0.0184
	BIOCARTA_CYTOKINE_PATHWAY	0.68	0.002	0.0184
	WEST_ADRENOCORTICAL_TUMOR_MARKERS_UP	0.71	0.002	0.0184
	REACTOME_NEGATIVE_REGULATORS_OF_RIG_I_MDA5_SIGNALING	0.73	0.002	0.0184
	HAHTOLA_MYCOSIS_FUNGOIDES_SKIN_DN	0.71	0.002	0.0184
	BIOCARTA_INFLAM_PATHWAY	0.69	0.002	0.0184
	RICKMAN_HEAD_AND_NECK_CANCER_D	0.69	0.002	0.0184
	RORIE_TARGETS_OF_EWSR1_FLI1_FUSION_DN	-0.66	0.002	0.0184
	PID_IL8_CXCR2_PATHWAY	0.69	0.002	0.0184
	CHIANG_LIVER_CANCER_SUBCLASS_INTERFERON_DN	-0.71	0.002	0.0184
	ZHAN_MULTIPLE_MYELOMA_PR_UP	0.69	0.002	0.0184
	MCGARVEY_SILENCED_BY_METHYLATION_IN_COLON_CANCER	-0.6	0.002	0.0184
	FARMER_BREAST_CANCER_CLUSTER_2	0.67	0.002	0.0184
	REACTOME_CHONDROITIN_SULFATE_DERMATAN_SULFATE_METABOLISM	-0.63	0.002	0.0184
	FUJII_YBX1_TARGETS_UP	0.67	0.002	0.0184
	PID_IL12_STAT4_PATHWAY	0.7	0.002	0.0184
	PID_BMP_PATHWAY	-0.67	0.002	0.0184
	WINTER_HYPOXIA_DN	0.64	0.002	0.0184
	CROONQUIST_NRAS_VS_STROMAL_STIMULATION_UP	0.62	0.002	0.0184
	REACTOME_NUCLEOTIDE_BINDING_DOMAIN_LEUCINE_RICH_REPEAT_CONTAINING_RECEPTOR_NLR_SIGNALING_PATHWAYS	0.64	0.002	0.0184
	CHEN_NEUROBLASTOMA_COPY_NUMBER_GAINS	-0.59	0.002	0.0184
	GARGALOVIC_RESPONSE_TO_OXIDIZED_PHOSPHOLIPIDS_TURQUOISE_DN	0.62	0.002	0.0184
	MARTINEZ_RESPONSE_TO_TRABECTEDIN	-0.58	0.002	0.0184
	PID_SYNDECAN_1_PATHWAY	-0.61	0.002	0.0184
	ROY_WOUND_BLOOD_VESSEL_UP	-0.6	0.002	0.0184
	PARK_APL_PATHOGENESIS_DN	0.62	0.002	0.0184
	ENGELMANN_CANCER_PROGENITORS_DN	-0.57	0.002	0.0184
	BROWNE_HCMV_INFECTION_4HR_UP	0.64	0.002	0.0184
	KLEIN_PRIMARY_EFFUSION_LYMPHOMA_DN	0.61	0.002	0.0184
	SHEDDEN_LUNG_CANCER_GOOD_SURVIVAL_A5	-0.53	0.002	0.0184
	SONG_TARGETS_OF_IE86_CMV_PROTEIN	0.58	0.002	0.0184
	BEGUM_TARGETS_OF_PAX3_FOXO1_FUSION_UP	-0.56	0.002	0.0184
	DIRMEIER_LMP1_RESPONSE_EARLY	0.59	0.002	0.0184
	LIU_NASOPHARYNGEAL_CARCINOMA	0.57	0.002	0.0184
	REACTOME_ANTIVIRAL_MECHANISM_BY_IFN_STIMULATED_GENES	0.57	0.002	0.0184
	ZHOU_CELL_CYCLE_GENES_IN_IR_RESPONSE_6HR	0.58	0.002	0.0184
	ZHANG_RESPONSE_TO_IKK_INHIBITOR_AND_TNF_DN	-0.51	0.002	0.0184
	CROONQUIST_NRAS_SIGNALING_DN	0.56	0.002	0.0184
	DACOSTA_UV_RESPONSE_VIA_ERCC3_XPCS_DN	-0.5	0.002	0.0184
	ROSS_AML_WITH_MLL_FUSIONS	0.57	0.002	0.0184
	SWEET_KRAS_TARGETS_UP	-0.53	0.002	0.0184
	REACTOME_REGULATION_OF_MRNA_STABILITY_BY_PROTEINS_THAT_BIND_AU_RICH_ELEMENTS	0.58	0.002	0.0184
	KEGG_GAP_JUNCTION	-0.54	0.002	0.0184
	ELVIDGE_HIF1A_TARGETS_DN	-0.5	0.002	0.0184
	REACTOME_NONSENSE_MEDIATED_DECAY_ENHANCED_BY_THE_EXON_JUNCTION_COMPLEX	-0.46	0.002	0.0184
	SUNG_METASTASIS_STROMA_UP	-0.5	0.002	0.0184
	KOBAYASHI_EGFR_SIGNALING_24HR_UP	0.55	0.002	0.0184
	CHANG_CYCLING_GENES	0.52	0.002	0.0184
	KEGG_AXON_GUIDANCE	-0.51	0.002	0.0184
	SENGUPTA_NASOPHARYNGEAL_CARCINOMA_WITH_LMP1_DN	0.5	0.002	0.0184
	BROCKE_APOPTOSIS_REVERSED_BY_IL6	0.53	0.002	0.0184
	BROWNE_HCMV_INFECTION_6HR_DN	-0.43	0.002	0.0184
	SMIRNOV_CIRCULATING_ENDOTHELIOCYTES_IN_CANCER_UP	0.5	0.002	0.0184
	PROVENZANI_METASTASIS_UP	-0.4	0.002	0.0184
	SABATES_COLORECTAL_ADENOMA_DN	-0.4	0.002	0.0184
	REACTOME_GENERIC_TRANSCRIPTION_PATHWAY	-0.38	0.002	0.0184
	CHARAFE_BREAST_CANCER_LUMINAL_VS_BASAL_UP	-0.36	0.002	0.0184
	LINDGREN_BLADDER_CANCER_CLUSTER_3_UP	0.42	0.002	0.0184
	KOYAMA_SEMA3B_TARGETS_DN	-0.36	0.002	0.0184
	DACOSTA_UV_RESPONSE_VIA_ERCC3_UP	0.41	0.002	0.0184
	PHONG_TNF_RESPONSE_NOT_VIA_P38	0.42	0.002	0.0184
	YAGI_AML_WITH_T_8_21_TRANSLOCATION	0.39	0.002	0.0184
	GRYDER_PAX3FOXO1_ENHANCERS_KO_DOWN	-0.36	0.002	0.0184
	MOOTHA_HUMAN_MITODB_6_2002	0.38	0.002	0.0184
	FULCHER_INFLAMMATORY_RESPONSE_LECTIN_VS_LPS_UP	0.38	0.002	0.0184
	CHICAS_RB1_TARGETS_SENESCENT	0.4	0.002	0.0184
	BENPORATH_SOX2_TARGETS	-0.32	0.002	0.0184
	SMID_BREAST_CANCER_BASAL_UP	0.36	0.002	0.0184
	BOYERINAS_ONCOFETAL_TARGETS_OF_LET7A1	-0.83	0.004	0.0329
	BIOCARTA_CLASSIC_PATHWAY	0.83	0.004	0.0329
	BIOCARTA_VITCB_PATHWAY	-0.83	0.004	0.0329
	LOPEZ_MESOTHELIOMA_SURVIVAL_DN	-0.83	0.004	0.0329
	HOLLEMAN_PREDNISOLONE_RESISTANCE_B_ALL_DN	0.83	0.004	0.0329
	REACTOME_CHONDROITIN_SULFATE_BIOSYNTHESIS	-0.78	0.004	0.0329
	CHANG_POU5F1_TARGETS_UP	-0.77	0.004	0.0329
	BIOCARTA_IL17_PATHWAY	0.83	0.004	0.0329
	SA_MMP_CYTOKINE_CONNECTION	0.78	0.004	0.0329
	DAVICIONI_RHABDOMYOSARCOMA_PAX_FOXO1_FUSION_DN	-0.78	0.004	0.0329
	GOUYER_TATI_TARGETS_DN	-0.75	0.004	0.0329
	ALONSO_METASTASIS_NEURAL_UP	-0.73	0.004	0.0329
	BIOCARTA_STATHMIN_PATHWAY	0.74	0.004	0.0329
	LE_SKI_TARGETS_UP	-0.79	0.004	0.0329
	REACTOME_FORMATION_OF_TUBULIN_FOLDING_INTERMEDIATES_BY_CCT_TRIC	-0.7	0.004	0.0329
	BUCKANOVICH_T_LYMPHOCYTE_HOMING_ON_TUMOR_DN	-0.71	0.004	0.0329
	REACTOME_SMOOTH_MUSCLE_CONTRACTION	-0.7	0.004	0.0329
	BIOCARTA_INTRINSIC_PATHWAY	-0.67	0.004	0.0329
	LI_WILMS_TUMOR	-0.67	0.004	0.0329
	REACTOME_IL_RECEPTOR_SHC_SIGNALING	0.72	0.004	0.0329
	URS_ADIPOCYTE_DIFFERENTIATION_DN	-0.6	0.004	0.0329
	LI_WILMS_TUMOR_VS_FETAL_KIDNEY_2_UP	-0.63	0.004	0.0329
	BOQUEST_STEM_CELL_CULTURED_VS_FRESH_DN	-0.58	0.004	0.0329
	ZHAN_MULTIPLE_MYELOMA_MS_UP	-0.59	0.004	0.0329
	KYNG_DNA_DAMAGE_BY_4NQO	-0.6	0.004	0.0329
	RICKMAN_HEAD_AND_NECK_CANCER_B	-0.61	0.004	0.0329
	PID_CXCR3_PATHWAY	0.63	0.004	0.0329
	JIANG_TIP30_TARGETS_UP	-0.57	0.004	0.0329
	REACTOME_REGULATION_OF_ORNITHINE_DECARBOXYLASE_ODC	0.66	0.004	0.0329
	KANG_DOXORUBICIN_RESISTANCE_UP	0.64	0.004	0.0329
	WATTEL_AUTONOMOUS_THYROID_ADENOMA_UP	-0.54	0.004	0.0329
	KEGG_B_CELL_RECEPTOR_SIGNALING_PATHWAY	0.58	0.004	0.0329
	KEGG_ARRHYTHMOGENIC_RIGHT_VENTRICULAR_CARDIOMYOPATHY_ARVC	-0.49	0.004	0.0329
	KEGG_T_CELL_RECEPTOR_SIGNALING_PATHWAY	0.53	0.004	0.0329
	COLDREN_GEFITINIB_RESISTANCE_DN	0.45	0.004	0.0329
	RUIZ_TNC_TARGETS_UP	-0.42	0.004	0.0329
	CONCANNON_APOPTOSIS_BY_EPOXOMICIN_DN	-0.41	0.004	0.0329
	ALONSO_METASTASIS_UP	-0.38	0.004	0.0329
	WANG_CISPLATIN_RESPONSE_AND_XPC_UP	0.43	0.004	0.0329
	MULLIGHAN_MLL_SIGNATURE_1_DN	-0.39	0.004	0.0329
	DOUGLAS_BMI1_TARGETS_DN	0.43	0.004	0.0329
	HSIAO_LIVER_SPECIFIC_GENES	0.42	0.004	0.0329
	HOSHIDA_LIVER_CANCER_SUBCLASS_S3	0.4	0.004	0.0329
	DAZARD_RESPONSE_TO_UV_NHEK_DN	-0.35	0.004	0.0329
	PUJANA_BRCA2_PCC_NETWORK	0.38	0.004	0.0329
	NAKAMURA_TUMOR_ZONE_PERIPHERAL_VS_CENTRAL_DN	0.38	0.004	0.0329
	BROWNE_HCMV_INFECTION_48HR_DN	-0.33	0.004	0.0329
	ENK_UV_RESPONSE_EPIDERMIS_DN	-0.32	0.004	0.0329
	KORKOLA_EMBRYONAL_CARCINOMA	0.83	0.006	0.046
	DACOSTA_LOW_DOSE_UV_RESPONSE_VIA_ERCC3_XPCS_DN	-0.86	0.006	0.046
	ST_INTERFERON_GAMMA_PATHWAY	0.81	0.006	0.046
	REACTOME_SIGNALING_BY_FGFR3_MUTANTS	-0.78	0.006	0.046
	CHASSOT_SKIN_WOUND	-0.8	0.006	0.046
	BIOCARTA_TCYTOTOXIC_PATHWAY	0.79	0.006	0.046
	REACTOME_TRAF3_DEPENDENT_IRF_ACTIVATION_PATHWAY	0.79	0.006	0.046
	IIZUKA_LIVER_CANCER_PROGRESSION_G1_G2_UP	0.78	0.006	0.046
	TSAI_DNAJB4_TARGETS_UP	0.81	0.006	0.046
	WU_HBX_TARGETS_1_UP	0.75	0.006	0.046
	REACTOME_POST_CHAPERONIN_TUBULIN_FOLDING_PATHWAY	-0.72	0.006	0.046
	VERNELL_RETINOBLASTOMA_PATHWAY_DN	-0.69	0.006	0.046
	SU_THYMUS	0.71	0.006	0.046
	GENTLES_LEUKEMIC_STEM_CELL_UP	0.71	0.006	0.046
	DACOSTA_UV_RESPONSE_VIA_ERCC3_XPCS_UP	0.68	0.006	0.046
	ROZANOV_MMP14_TARGETS_SUBSET	-0.7	0.006	0.046
	ST_PHOSPHOINOSITIDE_3_KINASE_PATHWAY	0.64	0.006	0.046
	PEPPER_CHRONIC_LYMPHOCYTIC_LEUKEMIA_UP	0.64	0.006	0.046
	ASGHARZADEH_NEUROBLASTOMA_POOR_SURVIVAL_DN	-0.61	0.006	0.046
	ZHAN_MULTIPLE_MYELOMA_HP_UP	0.61	0.006	0.046
	ST_B_CELL_ANTIGEN_RECEPTOR	0.64	0.006	0.046
	NOUZOVA_METHYLATED_IN_APL	-0.56	0.006	0.046
	WIEDERSCHAIN_TARGETS_OF_BMI1_AND_PCGF2	-0.54	0.006	0.046
	HOSHIDA_LIVER_CANCER_LATE_RECURRENCE_UP	0.56	0.006	0.046
	PID_BCR_5PATHWAY	0.55	0.006	0.046
	BROWNE_HCMV_INFECTION_6HR_UP	0.53	0.006	0.046
	KEGG_COMPLEMENT_AND_COAGULATION_CASCADES	0.55	0.006	0.046
	HOOI_ST7_TARGETS_DN	-0.48	0.006	0.046
	BROWNE_HCMV_INFECTION_16HR_DN	-0.49	0.006	0.046
	BROWNE_HCMV_INFECTION_20HR_DN	-0.46	0.006	0.046
	REACTOME_MITOTIC_G1_G1_S_PHASES	0.51	0.006	0.046
	ELVIDGE_HYPOXIA_BY_DMOG_UP	-0.43	0.006	0.046
	BASSO_B_LYMPHOCYTE_NETWORK	0.46	0.006	0.046
	SENGUPTA_NASOPHARYNGEAL_CARCINOMA_DN	0.44	0.006	0.046
	DAVICIONI_MOLECULAR_ARMS_VS_ERMS_UP	-0.33	0.006	0.046
	CREIGHTON_ENDOCRINE_THERAPY_RESISTANCE_5	-0.33	0.006	0.046
	REACTOME_GPCR_DOWNSTREAM_SIGNALING	0.37	0.006	0.046
	ENK_UV_RESPONSE_KERATINOCYTE_UP	0.36	0.006	0.046
	DANG_BOUND_BY_MYC	0.32	0.006	0.046

## Sheet: Ovarian OC4
	Gene set	Enrichment Score	p-value	Adjusted p-value
GO_MF	extracellular matrix structural constituent conferring tensile strength	0.95	< 1.00E-04	< 1.00E-04
	CXCR3 chemokine receptor binding	-0.97	< 1.00E-04	< 1.00E-04
	CCR5 chemokine receptor binding	-0.92	< 1.00E-04	< 1.00E-04
	MHC class I protein binding	-0.8	< 1.00E-04	< 1.00E-04
	CXCR chemokine receptor binding	-0.86	< 1.00E-04	< 1.00E-04
	MHC class II protein complex binding	-0.82	< 1.00E-04	< 1.00E-04
	fibroblast growth factor receptor binding	0.74	< 1.00E-04	< 1.00E-04
	CCR chemokine receptor binding	-0.78	< 1.00E-04	< 1.00E-04
	peptide antigen binding	-0.95	< 1.00E-04	< 1.00E-04
	Wnt-activated receptor activity	0.71	< 1.00E-04	< 1.00E-04
	transcription factor activity, transcription factor binding	0.68	< 1.00E-04	< 1.00E-04
	motor activity	0.66	< 1.00E-04	< 1.00E-04
	Wnt-protein binding	0.69	< 1.00E-04	< 1.00E-04
	frizzled binding	0.58	< 1.00E-04	< 1.00E-04
	DNA-dependent ATPase activity	0.63	< 1.00E-04	< 1.00E-04
	chemokine activity	-0.8	< 1.00E-04	< 1.00E-04
	nucleosomal DNA binding	0.58	< 1.00E-04	< 1.00E-04
	ATP-dependent RNA helicase activity	0.58	< 1.00E-04	< 1.00E-04
	collagen binding	-0.69	< 1.00E-04	< 1.00E-04
	histone deacetylase binding	0.46	< 1.00E-04	< 1.00E-04
	iron ion binding	-0.59	< 1.00E-04	< 1.00E-04
	protease binding	-0.62	< 1.00E-04	< 1.00E-04
	integrin binding	-0.55	< 1.00E-04	< 1.00E-04
	carbohydrate binding	-0.59	< 1.00E-04	< 1.00E-04
	ATPase activity	0.42	< 1.00E-04	< 1.00E-04
	cytokine activity	-0.56	< 1.00E-04	< 1.00E-04
	serine-type endopeptidase activity	-0.69	< 1.00E-04	< 1.00E-04
	transcription corepressor activity	0.33	< 1.00E-04	< 1.00E-04
	transcription regulatory region DNA binding	0.35	< 1.00E-04	< 1.00E-04
	chromatin binding	0.39	< 1.00E-04	< 1.00E-04
	sequence-specific DNA binding	0.35	< 1.00E-04	< 1.00E-04
	signaling receptor binding	-0.52	< 1.00E-04	< 1.00E-04
	DNA binding transcription factor activity	0.33	< 1.00E-04	< 1.00E-04
	RNA polymerase II transcription factor activity, sequence-specific DNA binding	0.26	< 1.00E-04	< 1.00E-04
	identical protein binding	-0.39	< 1.00E-04	< 1.00E-04
	DNA binding	0.38	< 1.00E-04	< 1.00E-04
	RNA binding	0.28	< 1.00E-04	< 1.00E-04
	ATP binding	0.22	< 1.00E-04	< 1.00E-04
	lysozyme activity	-0.94	0.002	0.0169
	uracil DNA N-glycosylase activity	0.89	0.002	0.0169
	intracellular calcium activated chloride channel activity	0.92	0.002	0.0169
	arachidonic acid binding	-0.93	0.002	0.0169
	5'-deoxyribose-5-phosphate lyase activity	0.92	0.002	0.0169
	BMP receptor activity	0.89	0.002	0.0169
	cysteine-type endopeptidase activity involved in apoptotic process	-0.8	0.002	0.0169
	low-density lipoprotein particle binding	-0.79	0.002	0.0169
	aromatase activity	-0.78	0.002	0.0169
	threonine-type endopeptidase activity	-0.75	0.002	0.0169
	DNA-directed 5'-3' RNA polymerase activity	0.65	0.002	0.0169
	scavenger receptor activity	-0.71	0.002	0.0169
	methylated histone binding	0.56	0.002	0.0169
	tubulin binding	0.54	0.002	0.0169
	damaged DNA binding	0.53	0.002	0.0169
	electron transfer activity	-0.59	0.002	0.0169
	heme binding	-0.54	0.002	0.0169
	MHC class II receptor activity	-0.9	0.004	0.0307
	antigen binding	-0.73	0.004	0.0307
	tumor necrosis factor-activated receptor activity	-0.73	0.004	0.0307
	ATP-dependent DNA helicase activity	0.6	0.004	0.0307
	serine-type peptidase activity	-0.64	0.004	0.0307
	histone binding	0.41	0.004	0.0307
	RNA polymerase I CORE element sequence-specific DNA binding	0.83	0.006	0.0422
	CARD domain binding	-0.87	0.006	0.0422
	IgG binding	-0.87	0.006	0.0422
	Ran GTPase binding	0.6	0.006	0.0422
	flavin adenine dinucleotide binding	-0.62	0.006	0.0422
	endopeptidase activity	-0.58	0.006	0.0422
	single-stranded DNA binding	0.45	0.006	0.0422
	growth factor activity	0.35	0.006	0.0422
GO_BP	regulation of adaptive immune response	-0.95	< 1.00E-04	< 1.00E-04
	T cell chemotaxis	-0.93	< 1.00E-04	< 1.00E-04
	positive regulation of tissue remodeling	-0.93	< 1.00E-04	< 1.00E-04
	establishment of planar polarity	0.88	< 1.00E-04	< 1.00E-04
	antigen processing and presentation of exogenous peptide antigen via MHC class I, TAP-independent	-0.95	< 1.00E-04	< 1.00E-04
	chronic inflammatory response	-0.93	< 1.00E-04	< 1.00E-04
	negative regulation of interleukin-10 production	-0.92	< 1.00E-04	< 1.00E-04
	positive regulation of granulocyte macrophage colony-stimulating factor production	-0.94	< 1.00E-04	< 1.00E-04
	lung-associated mesenchyme development	0.88	< 1.00E-04	< 1.00E-04
	postsynaptic membrane assembly	0.88	< 1.00E-04	< 1.00E-04
	response to interferon-beta	-0.9	< 1.00E-04	< 1.00E-04
	respiratory burst	-0.89	< 1.00E-04	< 1.00E-04
	positive regulation of G-protein coupled receptor protein signaling pathway	-0.93	< 1.00E-04	< 1.00E-04
	presynaptic membrane assembly	0.89	< 1.00E-04	< 1.00E-04
	superoxide metabolic process	-0.88	< 1.00E-04	< 1.00E-04
	response to interferon-alpha	-0.86	< 1.00E-04	< 1.00E-04
	animal organ development	0.83	< 1.00E-04	< 1.00E-04
	positive regulation of interleukin-17 production	-0.88	< 1.00E-04	< 1.00E-04
	negative regulation of transcription regulatory region DNA binding	0.91	< 1.00E-04	< 1.00E-04
	toll-like receptor 4 signaling pathway	-0.9	< 1.00E-04	< 1.00E-04
	complement activation, alternative pathway	-0.86	< 1.00E-04	< 1.00E-04
	superoxide anion generation	-0.83	< 1.00E-04	< 1.00E-04
	positive regulation of cAMP-mediated signaling	-0.95	< 1.00E-04	< 1.00E-04
	sympathetic nervous system development	0.77	< 1.00E-04	< 1.00E-04
	somite development	0.8	< 1.00E-04	< 1.00E-04
	microglial cell activation	-0.8	< 1.00E-04	< 1.00E-04
	positive regulation of defense response to virus by host	-0.86	< 1.00E-04	< 1.00E-04
	positive regulation of monocyte chemotaxis	-0.81	< 1.00E-04	< 1.00E-04
	anterior/posterior axis specification	0.76	< 1.00E-04	< 1.00E-04
	acute inflammatory response	-0.79	< 1.00E-04	< 1.00E-04
	eosinophil chemotaxis	-0.82	< 1.00E-04	< 1.00E-04
	cochlea morphogenesis	0.8	< 1.00E-04	< 1.00E-04
	cytolysis	-0.79	< 1.00E-04	< 1.00E-04
	midbrain development	0.69	< 1.00E-04	< 1.00E-04
	positive regulation of interleukin-8 production	-0.78	< 1.00E-04	< 1.00E-04
	cochlea development	0.74	< 1.00E-04	< 1.00E-04
	lymphocyte chemotaxis	-0.77	< 1.00E-04	< 1.00E-04
	leukocyte cell-cell adhesion	-0.81	< 1.00E-04	< 1.00E-04
	stem cell differentiation	0.65	< 1.00E-04	< 1.00E-04
	spliceosomal snRNP assembly	0.64	< 1.00E-04	< 1.00E-04
	cytokine production	-0.74	< 1.00E-04	< 1.00E-04
	positive regulation of vascular endothelial growth factor production	-0.78	< 1.00E-04	< 1.00E-04
	positive regulation of release of sequestered calcium ion into cytosol	-0.75	< 1.00E-04	< 1.00E-04
	spliceosomal complex assembly	0.69	< 1.00E-04	< 1.00E-04
	antigen processing and presentation of peptide antigen via MHC class I	-0.81	< 1.00E-04	< 1.00E-04
	MyD88-dependent toll-like receptor signaling pathway	-0.74	< 1.00E-04	< 1.00E-04
	complement activation	-0.82	< 1.00E-04	< 1.00E-04
	pattern specification process	0.7	< 1.00E-04	< 1.00E-04
	positive regulation of protein tyrosine kinase activity	-0.73	< 1.00E-04	< 1.00E-04
	antibacterial humoral response	-0.82	< 1.00E-04	< 1.00E-04
	pituitary gland development	0.63	< 1.00E-04	< 1.00E-04
	intraciliary transport involved in cilium assembly	0.72	< 1.00E-04	< 1.00E-04
	mitotic sister chromatid segregation	0.64	< 1.00E-04	< 1.00E-04
	phagocytosis, engulfment	-0.82	< 1.00E-04	< 1.00E-04
	transcription by RNA polymerase III	0.6	< 1.00E-04	< 1.00E-04
	embryonic forelimb morphogenesis	0.59	< 1.00E-04	< 1.00E-04
	base-excision repair	0.71	< 1.00E-04	< 1.00E-04
	tRNA export from nucleus	0.6	< 1.00E-04	< 1.00E-04
	Wnt signaling pathway, calcium modulating pathway	0.61	< 1.00E-04	< 1.00E-04
	lipopolysaccharide-mediated signaling pathway	-0.84	< 1.00E-04	< 1.00E-04
	positive regulation of telomere maintenance via telomerase	0.59	< 1.00E-04	< 1.00E-04
	positive regulation of vasoconstriction	-0.71	< 1.00E-04	< 1.00E-04
	dendrite morphogenesis	0.6	< 1.00E-04	< 1.00E-04
	positive regulation of phagocytosis	-0.76	< 1.00E-04	< 1.00E-04
	acute-phase response	-0.79	< 1.00E-04	< 1.00E-04
	positive regulation of B cell proliferation	-0.74	< 1.00E-04	< 1.00E-04
	negative regulation of extrinsic apoptotic signaling pathway via death domain receptors	-0.71	< 1.00E-04	< 1.00E-04
	monocyte chemotaxis	-0.75	< 1.00E-04	< 1.00E-04
	complement activation, classical pathway	-0.78	< 1.00E-04	< 1.00E-04
	antimicrobial humoral response	-0.83	< 1.00E-04	< 1.00E-04
	negative regulation of Wnt signaling pathway	0.58	< 1.00E-04	< 1.00E-04
	mRNA 3'-end processing	0.57	< 1.00E-04	< 1.00E-04
	receptor internalization	-0.67	< 1.00E-04	< 1.00E-04
	response to progesterone	-0.71	< 1.00E-04	< 1.00E-04
	B cell receptor signaling pathway	-0.7	< 1.00E-04	< 1.00E-04
	negative regulation of G0 to G1 transition	0.66	< 1.00E-04	< 1.00E-04
	regulation of cytokine production	-0.7	< 1.00E-04	< 1.00E-04
	negative regulation of T cell proliferation	-0.74	< 1.00E-04	< 1.00E-04
	positive regulation of interferon-gamma production	-0.73	< 1.00E-04	< 1.00E-04
	RNA metabolic process	0.58	< 1.00E-04	< 1.00E-04
	neurogenesis	0.63	< 1.00E-04	< 1.00E-04
	positive regulation of interleukin-6 production	-0.76	< 1.00E-04	< 1.00E-04
	negative regulation of viral genome replication	-0.84	< 1.00E-04	< 1.00E-04
	toll-like receptor signaling pathway	-0.79	< 1.00E-04	< 1.00E-04
	regulation of complement activation	-0.79	< 1.00E-04	< 1.00E-04
	positive regulation of tumor necrosis factor production	-0.76	< 1.00E-04	< 1.00E-04
	defense response to Gram-negative bacterium	-0.74	< 1.00E-04	< 1.00E-04
	embryonic digit morphogenesis	0.58	< 1.00E-04	< 1.00E-04
	negative regulation of neuron differentiation	0.66	< 1.00E-04	< 1.00E-04
	mitotic cytokinesis	0.53	< 1.00E-04	< 1.00E-04
	termination of RNA polymerase II transcription	0.59	< 1.00E-04	< 1.00E-04
	spermatid development	0.55	< 1.00E-04	< 1.00E-04
	inner ear morphogenesis	0.53	< 1.00E-04	< 1.00E-04
	neutrophil chemotaxis	-0.73	< 1.00E-04	< 1.00E-04
	positive regulation of T cell proliferation	-0.78	< 1.00E-04	< 1.00E-04
	odontogenesis of dentin-containing tooth	0.57	< 1.00E-04	< 1.00E-04
	DNA recombination	0.52	< 1.00E-04	< 1.00E-04
	cellular defense response	-0.77	< 1.00E-04	< 1.00E-04
	regulation of inflammatory response	-0.65	< 1.00E-04	< 1.00E-04
	chemokine-mediated signaling pathway	-0.78	< 1.00E-04	< 1.00E-04
	positive regulation of inflammatory response	-0.67	< 1.00E-04	< 1.00E-04
	T cell costimulation	-0.68	< 1.00E-04	< 1.00E-04
	defense response to Gram-positive bacterium	-0.71	< 1.00E-04	< 1.00E-04
	cellular response to interleukin-1	-0.69	< 1.00E-04	< 1.00E-04
	defense response	-0.73	< 1.00E-04	< 1.00E-04
	type I interferon signaling pathway	-0.9	< 1.00E-04	< 1.00E-04
	negative regulation of cysteine-type endopeptidase activity involved in apoptotic process	-0.58	< 1.00E-04	< 1.00E-04
	positive regulation of JNK cascade	-0.6	< 1.00E-04	< 1.00E-04
	extracellular matrix disassembly	-0.66	< 1.00E-04	< 1.00E-04
	regulation of G2/M transition of mitotic cell cycle	0.54	< 1.00E-04	< 1.00E-04
	interferon-gamma-mediated signaling pathway	-0.86	< 1.00E-04	< 1.00E-04
	locomotory behavior	0.49	< 1.00E-04	< 1.00E-04
	cellular response to interferon-gamma	-0.69	< 1.00E-04	< 1.00E-04
	apoptotic signaling pathway	-0.65	< 1.00E-04	< 1.00E-04
	ciliary basal body-plasma membrane docking	0.54	< 1.00E-04	< 1.00E-04
	mRNA export from nucleus	0.55	< 1.00E-04	< 1.00E-04
	transcription-coupled nucleotide-excision repair	0.48	< 1.00E-04	< 1.00E-04
	neuropeptide signaling pathway	0.54	< 1.00E-04	< 1.00E-04
	defense response to bacterium	-0.74	< 1.00E-04	< 1.00E-04
	antigen processing and presentation of exogenous peptide antigen via MHC class I, TAP-dependent	-0.73	< 1.00E-04	< 1.00E-04
	ion transport	-0.59	< 1.00E-04	< 1.00E-04
	anterior/posterior pattern specification	0.51	< 1.00E-04	< 1.00E-04
	integrin-mediated signaling pathway	-0.58	< 1.00E-04	< 1.00E-04
	canonical Wnt signaling pathway	0.52	< 1.00E-04	< 1.00E-04
	BMP signaling pathway	0.5	< 1.00E-04	< 1.00E-04
	microtubule cytoskeleton organization	0.49	< 1.00E-04	< 1.00E-04
	sister chromatid cohesion	0.58	< 1.00E-04	< 1.00E-04
	chromatin remodeling	0.45	< 1.00E-04	< 1.00E-04
	antigen processing and presentation of exogenous peptide antigen via MHC class II	-0.68	< 1.00E-04	< 1.00E-04
	negative regulation of endopeptidase activity	-0.57	< 1.00E-04	< 1.00E-04
	chemotaxis	-0.74	< 1.00E-04	< 1.00E-04
	neuron differentiation	0.55	< 1.00E-04	< 1.00E-04
	mitotic cell cycle	0.54	< 1.00E-04	< 1.00E-04
	response to virus	-0.65	< 1.00E-04	< 1.00E-04
	cellular response to tumor necrosis factor	-0.66	< 1.00E-04	< 1.00E-04
	viral transcription	0.44	< 1.00E-04	< 1.00E-04
	mRNA processing	0.41	< 1.00E-04	< 1.00E-04
	receptor-mediated endocytosis	-0.6	< 1.00E-04	< 1.00E-04
	chromatin organization	0.48	< 1.00E-04	< 1.00E-04
	platelet activation	-0.6	< 1.00E-04	< 1.00E-04
	cilium assembly	0.54	< 1.00E-04	< 1.00E-04
	DNA replication	0.52	< 1.00E-04	< 1.00E-04
	RNA splicing	0.44	< 1.00E-04	< 1.00E-04
	regulation of immune response	-0.75	< 1.00E-04	< 1.00E-04
	anatomical structure morphogenesis	0.47	< 1.00E-04	< 1.00E-04
	platelet degranulation	-0.58	< 1.00E-04	< 1.00E-04
	positive regulation of cytosolic calcium ion concentration	-0.55	< 1.00E-04	< 1.00E-04
	tumor necrosis factor-mediated signaling pathway	-0.58	< 1.00E-04	< 1.00E-04
	cellular response to lipopolysaccharide	-0.66	< 1.00E-04	< 1.00E-04
	positive regulation of angiogenesis	-0.55	< 1.00E-04	< 1.00E-04
	adaptive immune response	-0.65	< 1.00E-04	< 1.00E-04
	positive regulation of NF-kappaB transcription factor activity	-0.61	< 1.00E-04	< 1.00E-04
	leukocyte migration	-0.62	< 1.00E-04	< 1.00E-04
	positive regulation of I-kappaB kinase/NF-kappaB signaling	-0.62	< 1.00E-04	< 1.00E-04
	defense response to virus	-0.74	< 1.00E-04	< 1.00E-04
	response to lipopolysaccharide	-0.64	< 1.00E-04	< 1.00E-04
	T cell receptor signaling pathway	-0.63	< 1.00E-04	< 1.00E-04
	DNA repair	0.49	< 1.00E-04	< 1.00E-04
	axon guidance	0.38	< 1.00E-04	< 1.00E-04
	mRNA splicing, via spliceosome	0.57	< 1.00E-04	< 1.00E-04
	regulation of cell proliferation	-0.56	< 1.00E-04	< 1.00E-04
	extracellular matrix organization	-0.48	< 1.00E-04	< 1.00E-04
	positive regulation of ERK1 and ERK2 cascade	-0.52	< 1.00E-04	< 1.00E-04
	cell surface receptor signaling pathway	-0.56	< 1.00E-04	< 1.00E-04
	cell-cell signaling	-0.53	< 1.00E-04	< 1.00E-04
	cell division	0.45	< 1.00E-04	< 1.00E-04
	nervous system development	0.39	< 1.00E-04	< 1.00E-04
	immune response	-0.74	< 1.00E-04	< 1.00E-04
	cytokine-mediated signaling pathway	-0.63	< 1.00E-04	< 1.00E-04
	viral process	-0.45	< 1.00E-04	< 1.00E-04
	proteolysis	-0.55	< 1.00E-04	< 1.00E-04
	innate immune response	-0.65	< 1.00E-04	< 1.00E-04
	inflammatory response	-0.7	< 1.00E-04	< 1.00E-04
	regulation of signaling receptor activity	-0.48	< 1.00E-04	< 1.00E-04
	oxidation-reduction process	-0.45	< 1.00E-04	< 1.00E-04
	negative regulation of transcription, DNA-templated	0.35	< 1.00E-04	< 1.00E-04
	cell adhesion	-0.49	< 1.00E-04	< 1.00E-04
	neutrophil degranulation	-0.67	< 1.00E-04	< 1.00E-04
	apoptotic process	-0.51	< 1.00E-04	< 1.00E-04
	multicellular organism development	0.33	< 1.00E-04	< 1.00E-04
	G-protein coupled receptor signaling pathway	-0.43	< 1.00E-04	< 1.00E-04
	negative regulation of transcription by RNA polymerase II	0.28	< 1.00E-04	< 1.00E-04
	regulation of transcription, DNA-templated	0.41	< 1.00E-04	< 1.00E-04
	signal transduction	-0.46	< 1.00E-04	< 1.00E-04
	transcription, DNA-templated	0.37	< 1.00E-04	< 1.00E-04
	phosphate ion transport	-0.93	0.002	0.0169
	positive regulation of natural killer cell proliferation	-0.92	0.002	0.0169
	Wnt signaling pathway involved in dorsal/ventral axis specification	0.89	0.002	0.0169
	macropinocytosis	-0.94	0.002	0.0169
	negative regulation of macrophage apoptotic process	-0.92	0.002	0.0169
	negative regulation of dendritic cell differentiation	-0.95	0.002	0.0169
	pyrimidine nucleoside catabolic process	-0.91	0.002	0.0169
	chondrocyte proliferation	0.85	0.002	0.0169
	mesenchymal cell differentiation	0.85	0.002	0.0169
	organ induction	0.81	0.002	0.0169
	limb bud formation	0.8	0.002	0.0169
	cellular response to lipoteichoic acid	-0.85	0.002	0.0169
	positive regulation of cAMP metabolic process	-0.82	0.002	0.0169
	interleukin-15-mediated signaling pathway	-0.79	0.002	0.0169
	negative regulation of lipid catabolic process	-0.79	0.002	0.0169
	monocyte differentiation	-0.76	0.002	0.0169
	positive regulation of chemokine production	-0.78	0.002	0.0169
	regulation of extrinsic apoptotic signaling pathway via death domain receptors	-0.76	0.002	0.0169
	natural killer cell activation	-0.77	0.002	0.0169
	biomineral tissue development	-0.77	0.002	0.0169
	release of cytochrome c from mitochondria	-0.77	0.002	0.0169
	response to interferon-gamma	-0.77	0.002	0.0169
	skeletal muscle contraction	0.65	0.002	0.0169
	DNA replication initiation	0.65	0.002	0.0169
	negative regulation of endothelial cell proliferation	-0.73	0.002	0.0169
	killing of cells of other organism	-0.72	0.002	0.0169
	peptide cross-linking	-0.73	0.002	0.0169
	feeding behavior	0.63	0.002	0.0169
	ureteric bud development	0.55	0.002	0.0169
	epithelial to mesenchymal transition	0.56	0.002	0.0169
	chondrocyte differentiation	0.56	0.002	0.0169
	mitotic spindle organization	0.61	0.002	0.0169
	RNA secondary structure unwinding	0.6	0.002	0.0169
	inositol phosphate metabolic process	0.56	0.002	0.0169
	positive regulation of nitric oxide biosynthetic process	-0.68	0.002	0.0169
	positive regulation of cysteine-type endopeptidase activity involved in apoptotic process	-0.63	0.002	0.0169
	regulation of growth	0.57	0.002	0.0169
	synapse assembly	0.61	0.002	0.0169
	antimicrobial humoral immune response mediated by antimicrobial peptide	-0.68	0.002	0.0169
	humoral immune response	-0.71	0.002	0.0169
	I-kappaB kinase/NF-kappaB signaling	-0.66	0.002	0.0169
	negative regulation of translation	0.49	0.002	0.0169
	collagen catabolic process	-0.64	0.002	0.0169
	activation of cysteine-type endopeptidase activity involved in apoptotic process	-0.59	0.002	0.0169
	cellular response to mechanical stimulus	-0.58	0.002	0.0169
	transcription elongation from RNA polymerase II promoter	0.43	0.002	0.0169
	cell-matrix adhesion	-0.56	0.002	0.0169
	interleukin-1-mediated signaling pathway	-0.54	0.002	0.0169
	stimulatory C-type lectin receptor signaling pathway	-0.56	0.002	0.0169
	G2/M transition of mitotic cell cycle	0.4	0.002	0.0169
	Fc-epsilon receptor signaling pathway	-0.54	0.002	0.0169
	aging	-0.52	0.002	0.0169
	positive regulation of transcription, DNA-templated	0.27	0.002	0.0169
	membrane raft polarization	-0.91	0.004	0.0307
	NAD biosynthesis via nicotinamide riboside salvage pathway	-0.91	0.004	0.0307
	determination of dorsal identity	-0.91	0.004	0.0307
	negative regulation of viral process	-0.91	0.004	0.0307
	negative regulation of oxidoreductase activity	-0.91	0.004	0.0307
	hard palate development	0.88	0.004	0.0307
	negative regulation of cell adhesion mediated by integrin	-0.9	0.004	0.0307
	positive thymic T cell selection	-0.88	0.004	0.0307
	phagocytosis, recognition	-0.84	0.004	0.0307
	negative regulation of B cell proliferation	-0.79	0.004	0.0307
	positive regulation of T cell activation	-0.8	0.004	0.0307
	MyD88-independent toll-like receptor signaling pathway	-0.74	0.004	0.0307
	fibrinolysis	-0.7	0.004	0.0307
	positive regulation of leukocyte chemotaxis	-0.73	0.004	0.0307
	proteasomal ubiquitin-independent protein catabolic process	-0.72	0.004	0.0307
	spinal cord development	0.64	0.004	0.0307
	heart morphogenesis	0.57	0.004	0.0307
	termination of RNA polymerase I transcription	0.58	0.004	0.0307
	ventricular septum morphogenesis	0.62	0.004	0.0307
	TRIF-dependent toll-like receptor signaling pathway	-0.71	0.004	0.0307
	proteolysis involved in cellular protein catabolic process	-0.74	0.004	0.0307
	embryonic limb morphogenesis	0.59	0.004	0.0307
	positive regulation of cell adhesion	-0.64	0.004	0.0307
	RNA export from nucleus	0.59	0.004	0.0307
	phagocytosis	-0.63	0.004	0.0307
	smoothened signaling pathway	0.56	0.004	0.0307
	positive regulation of protein kinase activity	-0.62	0.004	0.0307
	double-strand break repair via homologous recombination	0.52	0.004	0.0307
	snRNA transcription by RNA polymerase II	0.48	0.004	0.0307
	positive regulation of neuron differentiation	0.48	0.004	0.0307
	epidermis development	-0.57	0.004	0.0307
	Fc-gamma receptor signaling pathway involved in phagocytosis	-0.59	0.004	0.0307
	microtubule-based movement	0.4	0.004	0.0307
	regulation of signal transduction by p53 class mediator	0.41	0.004	0.0307
	Wnt signaling pathway	0.37	0.004	0.0307
	response to hypoxia	-0.49	0.004	0.0307
	positive regulation of cell migration	-0.49	0.004	0.0307
	rRNA processing	0.36	0.004	0.0307
	spermatogenesis	0.31	0.004	0.0307
	acute inflammatory response to antigenic stimulus	-0.9	0.006	0.0422
	very-low-density lipoprotein particle clearance	-0.89	0.006	0.0422
	protein trimerization	-0.89	0.006	0.0422
	negative regulation of osteoclast development	-0.89	0.006	0.0422
	RNA polymerase I transcriptional preinitiation complex assembly	0.83	0.006	0.0422
	DNA strand elongation involved in DNA replication	0.83	0.006	0.0422
	regulation of innate immune response	-0.87	0.006	0.0422
	positive regulation of viral entry into host cell	-0.87	0.006	0.0422
	primitive streak formation	0.81	0.006	0.0422
	response to acidic pH	-0.86	0.006	0.0422
	histone mRNA metabolic process	0.77	0.006	0.0422
	immunoglobulin mediated immune response	-0.83	0.006	0.0422
	muscle fiber development	0.77	0.006	0.0422
	dendritic cell differentiation	-0.84	0.006	0.0422
	positive regulation of T cell migration	-0.84	0.006	0.0422
	organic acid metabolic process	-0.79	0.006	0.0422
	dendritic cell chemotaxis	-0.77	0.006	0.0422
	negative regulation of bone mineralization	-0.76	0.006	0.0422
	regulation of neuron death	-0.76	0.006	0.0422
	positive regulation of interleukin-8 secretion	-0.78	0.006	0.0422
	positive regulation of smoothened signaling pathway	0.66	0.006	0.0422
	photoreceptor cell maintenance	0.68	0.006	0.0422
	branching morphogenesis of an epithelial tube	0.6	0.006	0.0422
	response to electrical stimulus	-0.71	0.006	0.0422
	triglyceride metabolic process	-0.7	0.006	0.0422
	beta-catenin-TCF complex assembly	0.56	0.006	0.0422
	blood circulation	-0.62	0.006	0.0422
	O-glycan processing	-0.63	0.006	0.0422
	branching involved in ureteric bud morphogenesis	0.56	0.006	0.0422
	forebrain development	0.57	0.006	0.0422
	cell chemotaxis	-0.61	0.006	0.0422
	cellular response to organic cyclic compound	-0.61	0.006	0.0422
	cellular response to drug	-0.59	0.006	0.0422
	G-protein coupled receptor signaling pathway, coupled to cyclic nucleotide second messenger	-0.59	0.006	0.0422
	regulation of gene silencing by miRNA	0.45	0.006	0.0422
	kidney development	0.42	0.006	0.0422
	G1/S transition of mitotic cell cycle	0.4	0.006	0.0422
	cellular protein metabolic process	-0.46	0.006	0.0422
	negative regulation of apoptotic process	-0.39	0.006	0.0422
	transcription by RNA polymerase II	0.26	0.006	0.0422
GO_CC	NLRP3 inflammasome complex	-0.93	< 1.00E-04	< 1.00E-04
	MHC class I protein complex	-0.93	< 1.00E-04	< 1.00E-04
	NADPH oxidase complex	-0.92	< 1.00E-04	< 1.00E-04
	proteasome core complex, beta-subunit complex	-0.88	< 1.00E-04	< 1.00E-04
	MHC class II protein complex	-0.95	< 1.00E-04	< 1.00E-04
	integral component of lumenal side of endoplasmic reticulum membrane	-0.93	< 1.00E-04	< 1.00E-04
	U2-type catalytic step 2 spliceosome	0.66	< 1.00E-04	< 1.00E-04
	MLL1 complex	0.64	< 1.00E-04	< 1.00E-04
	clathrin-coated endocytic vesicle membrane	-0.76	< 1.00E-04	< 1.00E-04
	ciliary tip	0.69	< 1.00E-04	< 1.00E-04
	immunological synapse	-0.76	< 1.00E-04	< 1.00E-04
	transport vesicle membrane	-0.86	< 1.00E-04	< 1.00E-04
	photoreceptor connecting cilium	0.67	< 1.00E-04	< 1.00E-04
	kinesin complex	0.62	< 1.00E-04	< 1.00E-04
	nuclear chromosome	0.59	< 1.00E-04	< 1.00E-04
	motile cilium	0.56	< 1.00E-04	< 1.00E-04
	ER to Golgi transport vesicle membrane	-0.84	< 1.00E-04	< 1.00E-04
	axoneme	0.62	< 1.00E-04	< 1.00E-04
	tertiary granule lumen	-0.67	< 1.00E-04	< 1.00E-04
	endoplasmic reticulum-Golgi intermediate compartment membrane	-0.65	< 1.00E-04	< 1.00E-04
	specific granule lumen	-0.71	< 1.00E-04	< 1.00E-04
	recycling endosome membrane	-0.64	< 1.00E-04	< 1.00E-04
	extrinsic component of membrane	-0.62	< 1.00E-04	< 1.00E-04
	trans-Golgi network membrane	-0.63	< 1.00E-04	< 1.00E-04
	endocytic vesicle membrane	-0.75	< 1.00E-04	< 1.00E-04
	phagocytic vesicle membrane	-0.74	< 1.00E-04	< 1.00E-04
	tertiary granule membrane	-0.73	< 1.00E-04	< 1.00E-04
	condensed chromosome kinetochore	0.52	< 1.00E-04	< 1.00E-04
	platelet alpha granule lumen	-0.59	< 1.00E-04	< 1.00E-04
	kinetochore	0.51	< 1.00E-04	< 1.00E-04
	catalytic step 2 spliceosome	0.6	< 1.00E-04	< 1.00E-04
	spliceosomal complex	0.55	< 1.00E-04	< 1.00E-04
	azurophil granule lumen	-0.59	< 1.00E-04	< 1.00E-04
	specific granule membrane	-0.74	< 1.00E-04	< 1.00E-04
	transport vesicle	-0.58	< 1.00E-04	< 1.00E-04
	secretory granule	-0.63	< 1.00E-04	< 1.00E-04
	spindle pole	0.49	< 1.00E-04	< 1.00E-04
	centriole	0.48	< 1.00E-04	< 1.00E-04
	secretory granule membrane	-0.68	< 1.00E-04	< 1.00E-04
	chromatin	0.43	< 1.00E-04	< 1.00E-04
	lysosomal lumen	-0.58	< 1.00E-04	< 1.00E-04
	nuclear chromosome, telomeric region	0.5	< 1.00E-04	< 1.00E-04
	cilium	0.58	< 1.00E-04	< 1.00E-04
	blood microparticle	-0.67	< 1.00E-04	< 1.00E-04
	secretory granule lumen	-0.55	< 1.00E-04	< 1.00E-04
	ficolin-1-rich granule lumen	-0.59	< 1.00E-04	< 1.00E-04
	endosome membrane	-0.57	< 1.00E-04	< 1.00E-04
	lysosome	-0.57	< 1.00E-04	< 1.00E-04
	membrane raft	-0.56	< 1.00E-04	< 1.00E-04
	external side of plasma membrane	-0.65	< 1.00E-04	< 1.00E-04
	extracellular matrix	-0.51	< 1.00E-04	< 1.00E-04
	lysosomal membrane	-0.58	< 1.00E-04	< 1.00E-04
	microtubule	0.47	< 1.00E-04	< 1.00E-04
	centrosome	0.41	< 1.00E-04	< 1.00E-04
	Golgi membrane	-0.51	< 1.00E-04	< 1.00E-04
	cell surface	-0.54	< 1.00E-04	< 1.00E-04
	nucleolus	0.3	< 1.00E-04	< 1.00E-04
	endoplasmic reticulum membrane	-0.41	< 1.00E-04	< 1.00E-04
	Golgi apparatus	-0.39	< 1.00E-04	< 1.00E-04
	extracellular space	-0.51	< 1.00E-04	< 1.00E-04
	integral component of plasma membrane	-0.44	< 1.00E-04	< 1.00E-04
	extracellular region	-0.51	< 1.00E-04	< 1.00E-04
	integral component of membrane	-0.42	< 1.00E-04	< 1.00E-04
	extracellular exosome	-0.47	< 1.00E-04	< 1.00E-04
	nucleoplasm	0.29	< 1.00E-04	< 1.00E-04
	plasma membrane	-0.41	< 1.00E-04	< 1.00E-04
	nucleus	0.28	< 1.00E-04	< 1.00E-04
	U7 snRNP	0.9	0.002	0.0169
	AIM2 inflammasome complex	-0.94	0.002	0.0169
	ficolin-1-rich granule membrane	-0.72	0.002	0.0169
	ciliary basal body	0.57	0.002	0.0169
	anchored component of membrane	-0.57	0.002	0.0169
	late endosome membrane	-0.58	0.002	0.0169
	endosome	-0.48	0.002	0.0169
	intracellular	-0.44	0.002	0.0169
	endoplasmic reticulum	-0.42	0.002	0.0169
	membrane	-0.36	0.002	0.0169
	intraciliary transport particle B	0.78	0.004	0.0307
	methylosome	0.81	0.004	0.0307
	NuRD complex	0.76	0.004	0.0307
	ESC/E(Z) complex	0.73	0.004	0.0307
	sperm flagellum	0.69	0.004	0.0307
	integrin complex	-0.72	0.004	0.0307
	presynaptic active zone	0.61	0.004	0.0307
	photoreceptor inner segment	0.54	0.004	0.0307
	postsynaptic density	0.36	0.004	0.0307
	dendrite	0.32	0.004	0.0307
	replication fork protection complex	0.86	0.006	0.0422
	fibrinogen complex	-0.87	0.006	0.0422
	anchored component of external side of plasma membrane	-0.79	0.006	0.0422
	condensed chromosome	0.6	0.006	0.0422
	spindle	0.4	0.006	0.0422
PW_KEGG	Asthma	-0.88	< 1.00E-04	< 1.00E-04
	DNA replication	0.63	< 1.00E-04	< 1.00E-04
	Graft-versus-host disease	-0.9	< 1.00E-04	< 1.00E-04
	Allograft rejection	-0.88	< 1.00E-04	< 1.00E-04
	Primary immunodeficiency	-0.69	< 1.00E-04	< 1.00E-04
	Ferroptosis	-0.67	< 1.00E-04	< 1.00E-04
	Intestinal immune network for IgA production	-0.8	< 1.00E-04	< 1.00E-04
	Type I diabetes mellitus	-0.88	< 1.00E-04	< 1.00E-04
	Malaria	-0.7	< 1.00E-04	< 1.00E-04
	Autoimmune thyroid disease	-0.9	< 1.00E-04	< 1.00E-04
	Staphylococcus aureus infection	-0.88	< 1.00E-04	< 1.00E-04
	Cytosolic DNA-sensing pathway	-0.71	< 1.00E-04	< 1.00E-04
	Legionellosis	-0.75	< 1.00E-04	< 1.00E-04
	Basal cell carcinoma	0.57	< 1.00E-04	< 1.00E-04
	Viral myocarditis	-0.77	< 1.00E-04	< 1.00E-04
	Inflammatory bowel disease (IBD)	-0.79	< 1.00E-04	< 1.00E-04
	Antigen processing and presentation	-0.84	< 1.00E-04	< 1.00E-04
	B cell receptor signaling pathway	-0.6	< 1.00E-04	< 1.00E-04
	Pertussis	-0.74	< 1.00E-04	< 1.00E-04
	Leishmaniasis	-0.81	< 1.00E-04	< 1.00E-04
	Rheumatoid arthritis	-0.8	< 1.00E-04	< 1.00E-04
	Complement and coagulation cascades	-0.77	< 1.00E-04	< 1.00E-04
	NF-kappa B signaling pathway	-0.64	< 1.00E-04	< 1.00E-04
	IL-17 signaling pathway	-0.64	< 1.00E-04	< 1.00E-04
	Th1 and Th2 cell differentiation	-0.7	< 1.00E-04	< 1.00E-04
	Hematopoietic cell lineage	-0.74	< 1.00E-04	< 1.00E-04
	Toll-like receptor signaling pathway	-0.71	< 1.00E-04	< 1.00E-04
	Spliceosome	0.55	< 1.00E-04	< 1.00E-04
	Melanogenesis	0.5	< 1.00E-04	< 1.00E-04
	Leukocyte transendothelial migration	-0.6	< 1.00E-04	< 1.00E-04
	Systemic lupus erythematosus	-0.72	< 1.00E-04	< 1.00E-04
	Chagas disease (American trypanosomiasis)	-0.62	< 1.00E-04	< 1.00E-04
	Th17 cell differentiation	-0.7	< 1.00E-04	< 1.00E-04
	C-type lectin receptor signaling pathway	-0.6	< 1.00E-04	< 1.00E-04
	Natural killer cell mediated cytotoxicity	-0.68	< 1.00E-04	< 1.00E-04
	TNF signaling pathway	-0.67	< 1.00E-04	< 1.00E-04
	Toxoplasmosis	-0.67	< 1.00E-04	< 1.00E-04
	Lysosome	-0.64	< 1.00E-04	< 1.00E-04
	Hepatitis C	-0.56	< 1.00E-04	< 1.00E-04
	Cell adhesion molecules (CAMs)	-0.7	< 1.00E-04	< 1.00E-04
	Measles	-0.62	< 1.00E-04	< 1.00E-04
	Osteoclast differentiation	-0.67	< 1.00E-04	< 1.00E-04
	Signaling pathways regulating pluripotency of stem cells	0.42	< 1.00E-04	< 1.00E-04
	Wnt signaling pathway	0.45	< 1.00E-04	< 1.00E-04
	Apoptosis	-0.6	< 1.00E-04	< 1.00E-04
	Necroptosis	-0.57	< 1.00E-04	< 1.00E-04
	NOD-like receptor signaling pathway	-0.67	< 1.00E-04	< 1.00E-04
	RNA transport	0.43	< 1.00E-04	< 1.00E-04
	Phagosome	-0.7	< 1.00E-04	< 1.00E-04
	Breast cancer	0.47	< 1.00E-04	< 1.00E-04
	Cushing syndrome	0.41	< 1.00E-04	< 1.00E-04
	Gastric cancer	0.41	< 1.00E-04	< 1.00E-04
	Influenza A	-0.7	< 1.00E-04	< 1.00E-04
	Hepatocellular carcinoma	0.38	< 1.00E-04	< 1.00E-04
	Herpes simplex infection	-0.71	< 1.00E-04	< 1.00E-04
	Chemokine signaling pathway	-0.62	< 1.00E-04	< 1.00E-04
	Tuberculosis	-0.74	< 1.00E-04	< 1.00E-04
	Kaposi sarcoma-associated herpesvirus infection	-0.59	< 1.00E-04	< 1.00E-04
	Human immunodeficiency virus 1 infection	-0.53	< 1.00E-04	< 1.00E-04
	Epstein-Barr virus infection	-0.52	< 1.00E-04	< 1.00E-04
	Endocytosis	-0.49	< 1.00E-04	< 1.00E-04
	Human cytomegalovirus infection	-0.51	< 1.00E-04	< 1.00E-04
	Cytokine-cytokine receptor interaction	-0.62	< 1.00E-04	< 1.00E-04
	Human T-cell leukemia virus 1 infection	-0.51	< 1.00E-04	< 1.00E-04
	RIG-I-like receptor signaling pathway	-0.64	0.002	0.0169
	Epithelial cell signaling in Helicobacter pylori infection	-0.56	0.002	0.0169
	Salmonella infection	-0.58	0.002	0.0169
	Amoebiasis	-0.53	0.002	0.0169
	Hippo signaling pathway	0.37	0.002	0.0169
	Axon guidance	0.38	0.002	0.0169
	Mismatch repair	0.61	0.004	0.0307
	Fanconi anemia pathway	0.6	0.004	0.0307
	Nucleotide excision repair	0.55	0.004	0.0307
	Fc gamma R-mediated phagocytosis	-0.54	0.004	0.0307
	AGE-RAGE signaling pathway in diabetic complications	-0.52	0.004	0.0307
	Hepatitis B	-0.49	0.004	0.0307
	Fluid shear stress and atherosclerosis	-0.5	0.004	0.0307
	Base excision repair	0.57	0.006	0.0422
	Mineral absorption	-0.64	0.006	0.0422
	Fc epsilon RI signaling pathway	-0.54	0.006	0.0422
	mRNA surveillance pathway	0.4	0.006	0.0422
	JAK-STAT signaling pathway	-0.51	0.006	0.0422
Msig_C2	MYLLYKANGAS_AMPLIFICATION_HOT_SPOT_21	0.9	< 1.00E-04	< 1.00E-04
	REACTOME_CREATION_OF_C4_AND_C2_ACTIVATORS	-0.98	< 1.00E-04	< 1.00E-04
	REACTOME_ENDOSOMAL_VACUOLAR_PATHWAY	-0.95	< 1.00E-04	< 1.00E-04
	WONG_ENDOMETRIAL_CANCER_LATE	-0.98	< 1.00E-04	< 1.00E-04
	IIZUKA_LIVER_CANCER_PROGRESSION_G2_G3_DN	-0.88	< 1.00E-04	< 1.00E-04
	BOYERINAS_ONCOFETAL_TARGETS_OF_LET7A1	0.84	< 1.00E-04	< 1.00E-04
	MARTINELLI_IMMATURE_NEUTROPHIL_UP	-0.93	< 1.00E-04	< 1.00E-04
	BUDHU_LIVER_CANCER_METASTASIS_UP	-0.94	< 1.00E-04	< 1.00E-04
	BIOCARTA_CLASSIC_PATHWAY	-0.91	< 1.00E-04	< 1.00E-04
	BIOCARTA_IL5_PATHWAY	-0.9	< 1.00E-04	< 1.00E-04
	REACTOME_SIGNALING_BY_ACTIVATED_POINT_MUTANTS_OF_FGFR1	0.85	< 1.00E-04	< 1.00E-04
	REACTOME_SIGNALING_BY_FGFR3_MUTANTS	0.84	< 1.00E-04	< 1.00E-04
	REACTOME_NOREPINEPHRINE_NEUROTRANSMITTER_RELEASE_CYCLE	0.82	< 1.00E-04	< 1.00E-04
	FUNG_IL2_SIGNALING_2	-0.86	< 1.00E-04	< 1.00E-04
	BIOCARTA_BLYMPHOCYTE_PATHWAY	-0.9	< 1.00E-04	< 1.00E-04
	REACTOME_DEFENSINS	-0.87	< 1.00E-04	< 1.00E-04
	REACTOME_INITIAL_TRIGGERING_OF_COMPLEMENT	-0.97	< 1.00E-04	< 1.00E-04
	REACTOME_PHOSPHORYLATION_OF_CD3_AND_TCR_ZETA_CHAINS	-0.87	< 1.00E-04	< 1.00E-04
	TSAI_DNAJB4_TARGETS_UP	-0.89	< 1.00E-04	< 1.00E-04
	BIOCARTA_CTL_PATHWAY	-0.83	< 1.00E-04	< 1.00E-04
	GRANDVAUX_IFN_RESPONSE_NOT_VIA_IRF3	-0.9	< 1.00E-04	< 1.00E-04
	NIELSEN_MALIGNAT_FIBROUS_HISTIOCYTOMA_DN	0.8	< 1.00E-04	< 1.00E-04
	SA_MMP_CYTOKINE_CONNECTION	-0.82	< 1.00E-04	< 1.00E-04
	REACTOME_PD1_SIGNALING	-0.84	< 1.00E-04	< 1.00E-04
	HUMMEL_BURKITTS_LYMPHOMA_DN	-0.87	< 1.00E-04	< 1.00E-04
	TSUNODA_CISPLATIN_RESISTANCE_UP	-0.83	< 1.00E-04	< 1.00E-04
	ROETH_TERT_TARGETS_UP	-0.87	< 1.00E-04	< 1.00E-04
	WU_HBX_TARGETS_1_UP	-0.83	< 1.00E-04	< 1.00E-04
	PARK_APL_PATHOGENESIS_UP	-0.84	< 1.00E-04	< 1.00E-04
	BIOCARTA_COMP_PATHWAY	-0.9	< 1.00E-04	< 1.00E-04
	GRANDVAUX_IRF3_TARGETS_UP	-0.84	< 1.00E-04	< 1.00E-04
	NIELSEN_SYNOVIAL_SARCOMA_UP	0.8	< 1.00E-04	< 1.00E-04
	XU_RESPONSE_TO_TRETINOIN_AND_NSC682994_UP	-0.85	< 1.00E-04	< 1.00E-04
	BOYAULT_LIVER_CANCER_SUBCLASS_G56_DN	-0.8	< 1.00E-04	< 1.00E-04
	HAHTOLA_CTCL_PATHOGENESIS	-0.94	< 1.00E-04	< 1.00E-04
	MAHADEVAN_RESPONSE_TO_MP470_UP	-0.88	< 1.00E-04	< 1.00E-04
	BOWIE_RESPONSE_TO_EXTRACELLULAR_MATRIX	-0.95	< 1.00E-04	< 1.00E-04
	XU_HGF_TARGETS_INDUCED_BY_AKT1_6HR	-0.86	< 1.00E-04	< 1.00E-04
	NIELSEN_GIST_AND_SYNOVIAL_SARCOMA_UP	0.88	< 1.00E-04	< 1.00E-04
	NIELSEN_SYNOVIAL_SARCOMA_DN	-0.9	< 1.00E-04	< 1.00E-04
	BIOCARTA_TH1TH2_PATHWAY	-0.82	< 1.00E-04	< 1.00E-04
	REACTOME_FGFR_LIGAND_BINDING_AND_ACTIVATION	0.76	< 1.00E-04	< 1.00E-04
	MAHADEVAN_RESPONSE_TO_MP470_DN	-0.81	< 1.00E-04	< 1.00E-04
	BOWIE_RESPONSE_TO_TAMOXIFEN	-0.94	< 1.00E-04	< 1.00E-04
	FERRANDO_TAL1_NEIGHBORS	-0.81	< 1.00E-04	< 1.00E-04
	NIELSEN_MALIGNAT_FIBROUS_HISTIOCYTOMA_UP	-0.82	< 1.00E-04	< 1.00E-04
	BUCKANOVICH_T_LYMPHOCYTE_HOMING_ON_TUMOR_DN	0.77	< 1.00E-04	< 1.00E-04
	BIOCARTA_CTLA4_PATHWAY	-0.78	< 1.00E-04	< 1.00E-04
	REACTOME_ANTIGEN_PRESENTATION_FOLDING_ASSEMBLY_AND_PEPTIDE_LOADING_OF_CLASS_I_MHC	-0.82	< 1.00E-04	< 1.00E-04
	GRAHAM_CML_QUIESCENT_VS_CML_DIVIDING_UP	-0.79	< 1.00E-04	< 1.00E-04
	FERRARI_RESPONSE_TO_FENRETINIDE_UP	-0.79	< 1.00E-04	< 1.00E-04
	PYEON_CANCER_HEAD_AND_NECK_VS_CERVICAL_DN	-0.79	< 1.00E-04	< 1.00E-04
	FARMER_BREAST_CANCER_CLUSTER_4	-0.86	< 1.00E-04	< 1.00E-04
	IIZUKA_LIVER_CANCER_PROGRESSION_L0_L1_DN	-0.82	< 1.00E-04	< 1.00E-04
	NIELSEN_GIST_AND_SYNOVIAL_SARCOMA_DN	-0.91	< 1.00E-04	< 1.00E-04
	MISHRA_CARCINOMA_ASSOCIATED_FIBROBLAST_UP	-0.8	< 1.00E-04	< 1.00E-04
	BIOCARTA_DC_PATHWAY	-0.77	< 1.00E-04	< 1.00E-04
	PID_INTEGRIN_A9B1_PATHWAY	-0.74	< 1.00E-04	< 1.00E-04
	PID_TOLL_ENDOGENOUS_PATHWAY	-0.8	< 1.00E-04	< 1.00E-04
	REACTOME_ACTIVATION_OF_THE_PRE_REPLICATIVE_COMPLEX	0.75	< 1.00E-04	< 1.00E-04
	OLSSON_E2F3_TARGETS_UP	-0.77	< 1.00E-04	< 1.00E-04
	DEBOSSCHER_NFKB_TARGETS_REPRESSED_BY_GLUCOCORTICOIDS	-0.81	< 1.00E-04	< 1.00E-04
	JEON_SMAD6_TARGETS_UP	-0.76	< 1.00E-04	< 1.00E-04
	PARK_TRETINOIN_RESPONSE_AND_RARA_PLZF_FUSION	-0.73	< 1.00E-04	< 1.00E-04
	HINATA_NFKB_TARGETS_KERATINOCYTE_DN	-0.75	< 1.00E-04	< 1.00E-04
	FINAK_BREAST_CANCER_SDPP_SIGNATURE	-0.82	< 1.00E-04	< 1.00E-04
	UROSEVIC_RESPONSE_TO_IMIQUIMOD	-0.91	< 1.00E-04	< 1.00E-04
	DALESSIO_TSA_RESPONSE	-0.75	< 1.00E-04	< 1.00E-04
	BIOCARTA_CASPASE_PATHWAY	-0.78	< 1.00E-04	< 1.00E-04
	REACTOME_GENERATION_OF_SECOND_MESSENGER_MOLECULES	-0.75	< 1.00E-04	< 1.00E-04
	REACTOME_SHC_MEDIATED_CASCADE	0.69	< 1.00E-04	< 1.00E-04
	REACTOME_EXTENSION_OF_TELOMERES	0.65	< 1.00E-04	< 1.00E-04
	GOLUB_ALL_VS_AML_DN	-0.81	< 1.00E-04	< 1.00E-04
	WEST_ADRENOCORTICAL_CARCINOMA_VS_ADENOMA_DN	-0.8	< 1.00E-04	< 1.00E-04
	ZHANG_INTERFERON_RESPONSE	-0.92	< 1.00E-04	< 1.00E-04
	LI_WILMS_TUMOR	0.7	< 1.00E-04	< 1.00E-04
	BOYAULT_LIVER_CANCER_SUBCLASS_G5_DN	-0.87	< 1.00E-04	< 1.00E-04
	PID_IL27_PATHWAY	-0.73	< 1.00E-04	< 1.00E-04
	PID_WNT_SIGNALING_PATHWAY	0.68	< 1.00E-04	< 1.00E-04
	NOJIMA_SFRP2_TARGETS_DN	-0.76	< 1.00E-04	< 1.00E-04
	XU_AKT1_TARGETS_6HR	-0.82	< 1.00E-04	< 1.00E-04
	CHIANG_LIVER_CANCER_SUBCLASS_INTERFERON_UP	-0.84	< 1.00E-04	< 1.00E-04
	OKAMOTO_LIVER_CANCER_MULTICENTRIC_OCCURRENCE_UP	-0.75	< 1.00E-04	< 1.00E-04
	KEGG_ASTHMA	-0.88	< 1.00E-04	< 1.00E-04
	REACTOME_NEP_NS2_INTERACTS_WITH_THE_CELLULAR_EXPORT_MACHINERY	0.61	< 1.00E-04	< 1.00E-04
	REACTOME_REGULATION_OF_GLUCOKINASE_BY_GLUCOKINASE_REGULATORY_PROTEIN	0.6	< 1.00E-04	< 1.00E-04
	TAKEDA_TARGETS_OF_NUP98_HOXA9_FUSION_3D_DN	-0.77	< 1.00E-04	< 1.00E-04
	GUENTHER_GROWTH_SPHERICAL_VS_ADHERENT_DN	-0.78	< 1.00E-04	< 1.00E-04
	MOSERLE_IFNA_RESPONSE	-0.92	< 1.00E-04	< 1.00E-04
	DAVIES_MULTIPLE_MYELOMA_VS_MGUS_DN	-0.8	< 1.00E-04	< 1.00E-04
	REACTOME_LATENT_INFECTION_OF_HOMO_SAPIENS_WITH_MYCOBACTERIUM_TUBERCULOSIS	-0.74	< 1.00E-04	< 1.00E-04
	REACTOME_ACTIVATION_OF_ATR_IN_RESPONSE_TO_REPLICATION_STRESS	0.68	< 1.00E-04	< 1.00E-04
	REACTOME_COMPLEMENT_CASCADE	-0.83	< 1.00E-04	< 1.00E-04
	REACTOME_DNA_STRAND_ELONGATION	0.69	< 1.00E-04	< 1.00E-04
	LU_TUMOR_VASCULATURE_UP	-0.72	< 1.00E-04	< 1.00E-04
	HAHTOLA_MYCOSIS_FUNGOIDES_SKIN_DN	-0.76	< 1.00E-04	< 1.00E-04
	CAVARD_LIVER_CANCER_MALIGNANT_VS_BENIGN	-0.78	< 1.00E-04	< 1.00E-04
	EINAV_INTERFERON_SIGNATURE_IN_CANCER	-0.88	< 1.00E-04	< 1.00E-04
	GILDEA_METASTASIS	-0.75	< 1.00E-04	< 1.00E-04
	ZHANG_ANTIVIRAL_RESPONSE_TO_RIBAVIRIN_UP	-0.8	< 1.00E-04	< 1.00E-04
	WILENSKY_RESPONSE_TO_DARAPLADIB	-0.87	< 1.00E-04	< 1.00E-04
	TIAN_TNF_SIGNALING_VIA_NFKB	-0.8	< 1.00E-04	< 1.00E-04
	PID_INTEGRIN2_PATHWAY	-0.78	< 1.00E-04	< 1.00E-04
	REACTOME_CLEAVAGE_OF_GROWING_TRANSCRIPT_IN_THE_TERMINATION_REGION_	0.64	< 1.00E-04	< 1.00E-04
	BENPORATH_ES_2	0.63	< 1.00E-04	< 1.00E-04
	BENNETT_SYSTEMIC_LUPUS_ERYTHEMATOSUS	-0.87	< 1.00E-04	< 1.00E-04
	RORIE_TARGETS_OF_EWSR1_FLI1_FUSION_DN	0.61	< 1.00E-04	< 1.00E-04
	REACTOME_DOWNSTREAM_TCR_SIGNALING	-0.71	< 1.00E-04	< 1.00E-04
	REACTOME_RNA_POL_III_TRANSCRIPTION	0.62	< 1.00E-04	< 1.00E-04
	REACTOME_IRON_UPTAKE_AND_TRANSPORT	-0.71	< 1.00E-04	< 1.00E-04
	DUTTA_APOPTOSIS_VIA_NFKB	-0.76	< 1.00E-04	< 1.00E-04
	ZHAN_MULTIPLE_MYELOMA_SUBGROUPS	0.71	< 1.00E-04	< 1.00E-04
	PARK_TRETINOIN_RESPONSE_AND_PML_RARA_FUSION	-0.79	< 1.00E-04	< 1.00E-04
	VALK_AML_CLUSTER_5	-0.79	< 1.00E-04	< 1.00E-04
	CHIANG_LIVER_CANCER_SUBCLASS_INTERFERON_DN	0.59	< 1.00E-04	< 1.00E-04
	REACTOME_FRS2_MEDIATED_CASCADE	0.59	< 1.00E-04	< 1.00E-04
	REACTOME_GLOBAL_GENOMIC_NER_GG_NER	0.6	< 1.00E-04	< 1.00E-04
	ZHAN_MULTIPLE_MYELOMA_PR_UP	0.66	< 1.00E-04	< 1.00E-04
	KIM_LRRC3B_TARGETS	-0.93	< 1.00E-04	< 1.00E-04
	REACTOME_G2_M_CHECKPOINTS	0.69	< 1.00E-04	< 1.00E-04
	PEPPER_CHRONIC_LYMPHOCYTIC_LEUKEMIA_UP	-0.76	< 1.00E-04	< 1.00E-04
	APPEL_IMATINIB_RESPONSE	-0.79	< 1.00E-04	< 1.00E-04
	KEGG_DNA_REPLICATION	0.63	< 1.00E-04	< 1.00E-04
	KEGG_GRAFT_VERSUS_HOST_DISEASE	-0.9	< 1.00E-04	< 1.00E-04
	TURASHVILI_BREAST_DUCTAL_CARCINOMA_VS_DUCTAL_NORMAL_UP	-0.78	< 1.00E-04	< 1.00E-04
	TAKEDA_TARGETS_OF_NUP98_HOXA9_FUSION_6HR_DN	-0.75	< 1.00E-04	< 1.00E-04
	FUJII_YBX1_TARGETS_UP	-0.74	< 1.00E-04	< 1.00E-04
	SCHOEN_NFKB_SIGNALING	-0.77	< 1.00E-04	< 1.00E-04
	ZHAN_MULTIPLE_MYELOMA_LB_DN	-0.78	< 1.00E-04	< 1.00E-04
	KEGG_ALLOGRAFT_REJECTION	-0.88	< 1.00E-04	< 1.00E-04
	KEGG_PRIMARY_IMMUNODEFICIENCY	-0.69	< 1.00E-04	< 1.00E-04
	PID_IL12_STAT4_PATHWAY	-0.71	< 1.00E-04	< 1.00E-04
	REACTOME_MRNA_SPLICING_MINOR_PATHWAY	0.64	< 1.00E-04	< 1.00E-04
	REACTOME_FORMATION_OF_RNA_POL_II_ELONGATION_COMPLEX_	0.57	< 1.00E-04	< 1.00E-04
	FRIDMAN_IMMORTALIZATION_DN	-0.67	< 1.00E-04	< 1.00E-04
	PETRETTO_CARDIAC_HYPERTROPHY	-0.71	< 1.00E-04	< 1.00E-04
	WESTON_VEGFA_TARGETS_12HR	-0.69	< 1.00E-04	< 1.00E-04
	PID_FRA_PATHWAY	-0.7	< 1.00E-04	< 1.00E-04
	PID_IL23_PATHWAY	-0.75	< 1.00E-04	< 1.00E-04
	HUMMEL_BURKITTS_LYMPHOMA_UP	0.78	< 1.00E-04	< 1.00E-04
	TARTE_PLASMA_CELL_VS_B_LYMPHOCYTE_DN	-0.76	< 1.00E-04	< 1.00E-04
	BILBAN_B_CLL_LPL_DN	-0.72	< 1.00E-04	< 1.00E-04
	KAAB_FAILED_HEART_VENTRICLE_DN	-0.7	< 1.00E-04	< 1.00E-04
	GEISS_RESPONSE_TO_DSRNA_UP	-0.84	< 1.00E-04	< 1.00E-04
	STAMBOLSKY_TARGETS_OF_MUTATED_TP53_DN	-0.84	< 1.00E-04	< 1.00E-04
	FIGUEROA_AML_METHYLATION_CLUSTER_2_UP	0.58	< 1.00E-04	< 1.00E-04
	ABRAMSON_INTERACT_WITH_AIRE	0.66	< 1.00E-04	< 1.00E-04
	PID_IFNG_PATHWAY	-0.68	< 1.00E-04	< 1.00E-04
	PID_UPA_UPAR_PATHWAY	-0.72	< 1.00E-04	< 1.00E-04
	FARMER_BREAST_CANCER_CLUSTER_1	-0.88	< 1.00E-04	< 1.00E-04
	ZHAN_MULTIPLE_MYELOMA_DN	-0.71	< 1.00E-04	< 1.00E-04
	KRASNOSELSKAYA_ILF3_TARGETS_UP	-0.84	< 1.00E-04	< 1.00E-04
	KEGG_INTESTINAL_IMMUNE_NETWORK_FOR_IGA_PRODUCTION	-0.8	< 1.00E-04	< 1.00E-04
	KEGG_TYPE_I_DIABETES_MELLITUS	-0.88	< 1.00E-04	< 1.00E-04
	PID_AMB2_NEUTROPHILS_PATHWAY	-0.68	< 1.00E-04	< 1.00E-04
	REACTOME_CHEMOKINE_RECEPTORS_BIND_CHEMOKINES	-0.81	< 1.00E-04	< 1.00E-04
	REACTOME_TRANSCRIPTION_COUPLED_NER_TC_NER	0.6	< 1.00E-04	< 1.00E-04
	CHEN_LVAD_SUPPORT_OF_FAILING_HEART_DN	-0.76	< 1.00E-04	< 1.00E-04
	KEGG_CYTOSOLIC_DNA_SENSING_PATHWAY	-0.73	< 1.00E-04	< 1.00E-04
	KEGG_AUTOIMMUNE_THYROID_DISEASE	-0.9	< 1.00E-04	< 1.00E-04
	BOYAULT_LIVER_CANCER_SUBCLASS_G123_UP	0.59	< 1.00E-04	< 1.00E-04
	GRAHAM_CML_QUIESCENT_VS_NORMAL_QUIESCENT_DN	-0.73	< 1.00E-04	< 1.00E-04
	ZHU_CMV_8_HR_UP	-0.73	< 1.00E-04	< 1.00E-04
	REACTOME_TCR_SIGNALING	-0.67	< 1.00E-04	< 1.00E-04
	TSUNODA_CISPLATIN_RESISTANCE_DN	-0.66	< 1.00E-04	< 1.00E-04
	DEMAGALHAES_AGING_UP	-0.84	< 1.00E-04	< 1.00E-04
	PAPASPYRIDONOS_UNSTABLE_ATEROSCLEROTIC_PLAQUE_UP	-0.81	< 1.00E-04	< 1.00E-04
	DUNNE_TARGETS_OF_AML1_MTG8_FUSION_UP	-0.71	< 1.00E-04	< 1.00E-04
	DAUER_STAT3_TARGETS_UP	-0.77	< 1.00E-04	< 1.00E-04
	KANG_GIST_WITH_PDGFRA_UP	-0.69	< 1.00E-04	< 1.00E-04
	PELLICCIOTTA_HDAC_IN_ANTIGEN_PRESENTATION_DN	-0.7	< 1.00E-04	< 1.00E-04
	BEIER_GLIOMA_STEM_CELL_DN	-0.74	< 1.00E-04	< 1.00E-04
	LEE_EARLY_T_LYMPHOCYTE_DN	-0.76	< 1.00E-04	< 1.00E-04
	WIERENGA_STAT5A_TARGETS_GROUP2	-0.64	< 1.00E-04	< 1.00E-04
	KEGG_BASAL_CELL_CARCINOMA	0.68	< 1.00E-04	< 1.00E-04
	PID_IL6_7_PATHWAY	-0.72	< 1.00E-04	< 1.00E-04
	REACTOME_NUCLEOTIDE_EXCISION_REPAIR	0.56	< 1.00E-04	< 1.00E-04
	GRAHAM_CML_QUIESCENT_VS_NORMAL_DIVIDING_UP	-0.76	< 1.00E-04	< 1.00E-04
	DAUER_STAT3_TARGETS_DN	-0.84	< 1.00E-04	< 1.00E-04
	ROSS_AML_WITH_CBFB_MYH11_FUSION	-0.77	< 1.00E-04	< 1.00E-04
	BECKER_TAMOXIFEN_RESISTANCE_DN	0.53	< 1.00E-04	< 1.00E-04
	PARK_APL_PATHOGENESIS_DN	-0.68	< 1.00E-04	< 1.00E-04
	TAVOR_CEBPA_TARGETS_UP	-0.71	< 1.00E-04	< 1.00E-04
	ZHOU_TNF_SIGNALING_4HR	-0.67	< 1.00E-04	< 1.00E-04
	LIU_SMARCA4_TARGETS	-0.76	< 1.00E-04	< 1.00E-04
	WAKASUGI_HAVE_ZNF143_BINDING_SITES	0.63	< 1.00E-04	< 1.00E-04
	PUJANA_BREAST_CANCER_WITH_BRCA1_MUTATED_UP	0.59	< 1.00E-04	< 1.00E-04
	WU_APOPTOSIS_BY_CDKN1A_VIA_TP53	0.58	< 1.00E-04	< 1.00E-04
	REACTOME_INTERFERON_GAMMA_SIGNALING	-0.85	< 1.00E-04	< 1.00E-04
	KEGG_NOD_LIKE_RECEPTOR_SIGNALING_PATHWAY	-0.7	< 1.00E-04	< 1.00E-04
	REACTOME_IMMUNOREGULATORY_INTERACTIONS_BETWEEN_A_LYMPHOID_AND_A_NON_LYMPHOID_CELL	-0.8	< 1.00E-04	< 1.00E-04
	TURASHVILI_BREAST_DUCTAL_CARCINOMA_VS_LOBULAR_NORMAL_UP	-0.68	< 1.00E-04	< 1.00E-04
	KAUFFMANN_MELANOMA_RELAPSE_UP	0.68	< 1.00E-04	< 1.00E-04
	ONDER_CDH1_TARGETS_3_DN	-0.75	< 1.00E-04	< 1.00E-04
	RADAEVA_RESPONSE_TO_IFNA1_UP	-0.88	< 1.00E-04	< 1.00E-04
	HUPER_BREAST_BASAL_VS_LUMINAL_UP	-0.66	< 1.00E-04	< 1.00E-04
	AMIT_SERUM_RESPONSE_240_MCF10A	-0.67	< 1.00E-04	< 1.00E-04
	SHEDDEN_LUNG_CANCER_GOOD_SURVIVAL_A5	0.53	< 1.00E-04	< 1.00E-04
	HERNANDEZ_MITOTIC_ARREST_BY_DOCETAXEL_2_UP	-0.68	< 1.00E-04	< 1.00E-04
	DIRMEIER_LMP1_RESPONSE_LATE_UP	-0.68	< 1.00E-04	< 1.00E-04
	LIANG_SILENCED_BY_METHYLATION_2	-0.8	< 1.00E-04	< 1.00E-04
	HOSHIDA_LIVER_CANCER_LATE_RECURRENCE_UP	-0.71	< 1.00E-04	< 1.00E-04
	REACTOME_COSTIMULATION_BY_THE_CD28_FAMILY	-0.65	< 1.00E-04	< 1.00E-04
	FURUKAWA_DUSP6_TARGETS_PCI35_UP	-0.72	< 1.00E-04	< 1.00E-04
	CROONQUIST_STROMAL_STIMULATION_UP	-0.75	< 1.00E-04	< 1.00E-04
	REACTOME_INTERFERON_ALPHA_BETA_SIGNALING	-0.88	< 1.00E-04	< 1.00E-04
	TURASHVILI_BREAST_LOBULAR_CARCINOMA_VS_DUCTAL_NORMAL_UP	-0.77	< 1.00E-04	< 1.00E-04
	SANA_RESPONSE_TO_IFNG_UP	-0.89	< 1.00E-04	< 1.00E-04
	REN_BOUND_BY_E2F	0.59	< 1.00E-04	< 1.00E-04
	HADDAD_T_LYMPHOCYTE_AND_NK_PROGENITOR_DN	-0.8	< 1.00E-04	< 1.00E-04
	WESTON_VEGFA_TARGETS_6HR	-0.66	< 1.00E-04	< 1.00E-04
	DASU_IL6_SIGNALING_UP	-0.76	< 1.00E-04	< 1.00E-04
	KEGG_RIG_I_LIKE_RECEPTOR_SIGNALING_PATHWAY	-0.64	< 1.00E-04	< 1.00E-04
	PID_IL12_2PATHWAY	-0.73	< 1.00E-04	< 1.00E-04
	REACTOME_ER_PHAGOSOME_PATHWAY	-0.68	< 1.00E-04	< 1.00E-04
	TURASHVILI_BREAST_LOBULAR_CARCINOMA_VS_LOBULAR_NORMAL_DN	-0.77	< 1.00E-04	< 1.00E-04
	VANHARANTA_UTERINE_FIBROID_DN	-0.61	< 1.00E-04	< 1.00E-04
	REACTOME_RIG_I_MDA5_MEDIATED_INDUCTION_OF_IFN_ALPHA_BETA_PATHWAYS	-0.61	< 1.00E-04	< 1.00E-04
	AMIT_SERUM_RESPONSE_120_MCF10A	-0.58	< 1.00E-04	< 1.00E-04
	HUPER_BREAST_BASAL_VS_LUMINAL_DN	-0.72	< 1.00E-04	< 1.00E-04
	CROMER_TUMORIGENESIS_UP	-0.61	< 1.00E-04	< 1.00E-04
	BOSCO_INTERFERON_INDUCED_ANTIVIRAL_MODULE	-0.82	< 1.00E-04	< 1.00E-04
	HAHTOLA_MYCOSIS_FUNGOIDES_CD4_UP	-0.72	< 1.00E-04	< 1.00E-04
	CHANG_IMMORTALIZED_BY_HPV31_DN	-0.76	< 1.00E-04	< 1.00E-04
	PHONG_TNF_TARGETS_UP	-0.8	< 1.00E-04	< 1.00E-04
	GRAHAM_NORMAL_QUIESCENT_VS_NORMAL_DIVIDING_UP	-0.77	< 1.00E-04	< 1.00E-04
	DIRMEIER_LMP1_RESPONSE_EARLY	-0.73	< 1.00E-04	< 1.00E-04
	RICKMAN_HEAD_AND_NECK_CANCER_A	0.57	< 1.00E-04	< 1.00E-04
	FONTAINE_FOLLICULAR_THYROID_ADENOMA_DN	-0.61	< 1.00E-04	< 1.00E-04
	PID_INTEGRIN1_PATHWAY	-0.66	< 1.00E-04	< 1.00E-04
	LINDVALL_IMMORTALIZED_BY_TERT_DN	-0.62	< 1.00E-04	< 1.00E-04
	GEORGANTAS_HSC_MARKERS	-0.73	< 1.00E-04	< 1.00E-04
	PETROVA_PROX1_TARGETS_DN	-0.61	< 1.00E-04	< 1.00E-04
	LINDSTEDT_DENDRITIC_CELL_MATURATION_A	-0.77	< 1.00E-04	< 1.00E-04
	ANASTASSIOU_MULTICANCER_INVASIVENESS_SIGNATURE	-0.83	< 1.00E-04	< 1.00E-04
	KEGG_LEISHMANIA_INFECTION	-0.8	< 1.00E-04	< 1.00E-04
	BROWNE_INTERFERON_RESPONSIVE_GENES	-0.9	< 1.00E-04	< 1.00E-04
	LINDSTEDT_DENDRITIC_CELL_MATURATION_D	-0.74	< 1.00E-04	< 1.00E-04
	PEDERSEN_TARGETS_OF_611CTF_ISOFORM_OF_ERBB2	-0.6	< 1.00E-04	< 1.00E-04
	ADDYA_ERYTHROID_DIFFERENTIATION_BY_HEMIN	-0.64	< 1.00E-04	< 1.00E-04
	GAJATE_RESPONSE_TO_TRABECTEDIN_UP	-0.67	< 1.00E-04	< 1.00E-04
	GAURNIER_PSMD4_TARGETS	-0.87	< 1.00E-04	< 1.00E-04
	ZHOU_CELL_CYCLE_GENES_IN_IR_RESPONSE_6HR	0.64	< 1.00E-04	< 1.00E-04
	KEGG_COMPLEMENT_AND_COAGULATION_CASCADES	-0.77	< 1.00E-04	< 1.00E-04
	KEGG_VIRAL_MYOCARDITIS	-0.74	< 1.00E-04	< 1.00E-04
	DELPUECH_FOXO3_TARGETS_UP	-0.63	< 1.00E-04	< 1.00E-04
	GHANDHI_BYSTANDER_IRRADIATION_UP	-0.72	< 1.00E-04	< 1.00E-04
	KEGG_ANTIGEN_PROCESSING_AND_PRESENTATION	-0.84	< 1.00E-04	< 1.00E-04
	ODONNELL_TARGETS_OF_MYC_AND_TFRC_UP	-0.74	< 1.00E-04	< 1.00E-04
	KEGG_B_CELL_RECEPTOR_SIGNALING_PATHWAY	-0.6	< 1.00E-04	< 1.00E-04
	REACTOME_MITOTIC_G2_G2_M_PHASES	0.5	< 1.00E-04	< 1.00E-04
	REACTOME_MITOTIC_PROMETAPHASE	0.54	< 1.00E-04	< 1.00E-04
	TURASHVILI_BREAST_LOBULAR_CARCINOMA_VS_DUCTAL_NORMAL_DN	-0.59	< 1.00E-04	< 1.00E-04
	RHEIN_ALL_GLUCOCORTICOID_THERAPY_UP	-0.74	< 1.00E-04	< 1.00E-04
	KOKKINAKIS_METHIONINE_DEPRIVATION_96HR_DN	-0.62	< 1.00E-04	< 1.00E-04
	SEITZ_NEOPLASTIC_TRANSFORMATION_BY_8P_DELETION_UP	-0.78	< 1.00E-04	< 1.00E-04
	ZHANG_RESPONSE_TO_IKK_INHIBITOR_AND_TNF_DN	0.58	< 1.00E-04	< 1.00E-04
	HERNANDEZ_ABERRANT_MITOSIS_BY_DOCETACEL_2NM_UP	-0.6	< 1.00E-04	< 1.00E-04
	DER_IFN_GAMMA_RESPONSE_UP	-0.78	< 1.00E-04	< 1.00E-04
	HUANG_DASATINIB_RESISTANCE_UP	-0.72	< 1.00E-04	< 1.00E-04
	REACTOME_ANTIGEN_PROCESSING_CROSS_PRESENTATION	-0.71	< 1.00E-04	< 1.00E-04
	REACTOME_INSULIN_RECEPTOR_SIGNALLING_CASCADE	0.45	< 1.00E-04	< 1.00E-04
	SU_TESTIS	0.47	< 1.00E-04	< 1.00E-04
	WESTON_VEGFA_TARGETS_3HR	-0.6	< 1.00E-04	< 1.00E-04
	REACTOME_CLASS_B_2_SECRETIN_FAMILY_RECEPTORS	0.48	< 1.00E-04	< 1.00E-04
	HADDAD_T_LYMPHOCYTE_AND_NK_PROGENITOR_UP	0.48	< 1.00E-04	< 1.00E-04
	THEILGAARD_NEUTROPHIL_AT_SKIN_WOUND_UP	-0.69	< 1.00E-04	< 1.00E-04
	CROONQUIST_NRAS_SIGNALING_DN	0.55	< 1.00E-04	< 1.00E-04
	NAKAYAMA_SOFT_TISSUE_TUMORS_PCA1_DN	0.73	< 1.00E-04	< 1.00E-04
	DER_IFN_ALPHA_RESPONSE_UP	-0.82	< 1.00E-04	< 1.00E-04
	SANA_TNF_SIGNALING_DN	-0.59	< 1.00E-04	< 1.00E-04
	ROSS_AML_WITH_MLL_FUSIONS	-0.59	< 1.00E-04	< 1.00E-04
	SANA_TNF_SIGNALING_UP	-0.88	< 1.00E-04	< 1.00E-04
	HOSHIDA_LIVER_CANCER_SURVIVAL_UP	-0.61	< 1.00E-04	< 1.00E-04
	NAKAYAMA_SOFT_TISSUE_TUMORS_PCA1_UP	-0.9	< 1.00E-04	< 1.00E-04
	BONCI_TARGETS_OF_MIR15A_AND_MIR16_1	0.57	< 1.00E-04	< 1.00E-04
	HELLEBREKERS_SILENCED_DURING_TUMOR_ANGIOGENESIS	-0.58	< 1.00E-04	< 1.00E-04
	SAKAI_CHRONIC_HEPATITIS_VS_LIVER_CANCER_UP	-0.57	< 1.00E-04	< 1.00E-04
	ALCALA_APOPTOSIS	-0.56	< 1.00E-04	< 1.00E-04
	MCLACHLAN_DENTAL_CARIES_DN	0.56	< 1.00E-04	< 1.00E-04
	HECKER_IFNB1_TARGETS	-0.87	< 1.00E-04	< 1.00E-04
	REACTOME_RESPONSE_TO_ELEVATED_PLATELET_CYTOSOLIC_CA2_	-0.61	< 1.00E-04	< 1.00E-04
	FRIDMAN_SENESCENCE_UP	-0.6	< 1.00E-04	< 1.00E-04
	ONDER_CDH1_SIGNALING_VIA_CTNNB1	-0.59	< 1.00E-04	< 1.00E-04
	REACTOME_MHC_CLASS_II_ANTIGEN_PRESENTATION	-0.64	< 1.00E-04	< 1.00E-04
	REACTOME_RNA_POL_II_TRANSCRIPTION	0.55	< 1.00E-04	< 1.00E-04
	REACTOME_MRNA_SPLICING	0.61	< 1.00E-04	< 1.00E-04
	NIKOLSKY_BREAST_CANCER_8Q23_Q24_AMPLICON	-0.61	< 1.00E-04	< 1.00E-04
	KEGG_HEMATOPOIETIC_CELL_LINEAGE	-0.69	< 1.00E-04	< 1.00E-04
	GRAHAM_NORMAL_QUIESCENT_VS_NORMAL_DIVIDING_DN	0.44	< 1.00E-04	< 1.00E-04
	FLECHNER_BIOPSY_KIDNEY_TRANSPLANT_REJECTED_VS_OK_UP	-0.86	< 1.00E-04	< 1.00E-04
	LU_IL4_SIGNALING	-0.68	< 1.00E-04	< 1.00E-04
	GHANDHI_DIRECT_IRRADIATION_UP	-0.65	< 1.00E-04	< 1.00E-04
	REACTOME_CELL_SURFACE_INTERACTIONS_AT_THE_VASCULAR_WALL	-0.57	< 1.00E-04	< 1.00E-04
	RICKMAN_TUMOR_DIFFERENTIATED_WELL_VS_MODERATELY_DN	-0.6	< 1.00E-04	< 1.00E-04
	LIN_SILENCED_BY_TUMOR_MICROENVIRONMENT	-0.72	< 1.00E-04	< 1.00E-04
	BOSCO_TH1_CYTOTOXIC_MODULE	-0.74	< 1.00E-04	< 1.00E-04
	WNT_SIGNALING	0.47	< 1.00E-04	< 1.00E-04
	HINATA_NFKB_TARGETS_FIBROBLAST_UP	-0.63	< 1.00E-04	< 1.00E-04
	NAKAYAMA_SOFT_TISSUE_TUMORS_PCA2_UP	0.52	< 1.00E-04	< 1.00E-04
	XU_HGF_TARGETS_REPRESSED_BY_AKT1_DN	-0.6	< 1.00E-04	< 1.00E-04
	FERRANDO_T_ALL_WITH_MLL_ENL_FUSION_UP	-0.57	< 1.00E-04	< 1.00E-04
	AMUNDSON_POOR_SURVIVAL_AFTER_GAMMA_RADIATION_8G	-0.55	< 1.00E-04	< 1.00E-04
	CHARAFE_BREAST_CANCER_BASAL_VS_MESENCHYMAL_UP	-0.67	< 1.00E-04	< 1.00E-04
	ZHU_CMV_24_HR_UP	-0.66	< 1.00E-04	< 1.00E-04
	KANG_IMMORTALIZED_BY_TERT_UP	-0.56	< 1.00E-04	< 1.00E-04
	REACTOME_LATE_PHASE_OF_HIV_LIFE_CYCLE	0.51	< 1.00E-04	< 1.00E-04
	WATANABE_RECTAL_CANCER_RADIOTHERAPY_RESPONSIVE_DN	-0.55	< 1.00E-04	< 1.00E-04
	VECCHI_GASTRIC_CANCER_ADVANCED_VS_EARLY_DN	-0.58	< 1.00E-04	< 1.00E-04
	GRAHAM_CML_DIVIDING_VS_NORMAL_QUIESCENT_DN	-0.72	< 1.00E-04	< 1.00E-04
	ZHU_CMV_24_HR_DN	-0.58	< 1.00E-04	< 1.00E-04
	LIU_VAV3_PROSTATE_CARCINOGENESIS_UP	-0.79	< 1.00E-04	< 1.00E-04
	KEGG_SPLICEOSOME	0.55	< 1.00E-04	< 1.00E-04
	PID_CXCR4_PATHWAY	-0.6	< 1.00E-04	< 1.00E-04
	HAHTOLA_SEZARY_SYNDROM_UP	-0.66	< 1.00E-04	< 1.00E-04
	HINATA_NFKB_TARGETS_KERATINOCYTE_UP	-0.75	< 1.00E-04	< 1.00E-04
	KEGG_MELANOGENESIS	0.48	< 1.00E-04	< 1.00E-04
	REACTOME_RNA_POL_I_RNA_POL_III_AND_MITOCHONDRIAL_TRANSCRIPTION	0.46	< 1.00E-04	< 1.00E-04
	RICKMAN_TUMOR_DIFFERENTIATED_MODERATELY_VS_POORLY_UP	-0.63	< 1.00E-04	< 1.00E-04
	MIKKELSEN_MEF_LCP_WITH_H3K4ME3	-0.76	< 1.00E-04	< 1.00E-04
	KEGG_TOLL_LIKE_RECEPTOR_SIGNALING_PATHWAY	-0.7	< 1.00E-04	< 1.00E-04
	REN_ALVEOLAR_RHABDOMYOSARCOMA_UP	0.53	< 1.00E-04	< 1.00E-04
	REACTOME_DNA_REPAIR	0.55	< 1.00E-04	< 1.00E-04
	BASSO_CD40_SIGNALING_UP	-0.78	< 1.00E-04	< 1.00E-04
	TAKEDA_TARGETS_OF_NUP98_HOXA9_FUSION_16D_DN	-0.56	< 1.00E-04	< 1.00E-04
	CHEN_LVAD_SUPPORT_OF_FAILING_HEART_UP	-0.56	< 1.00E-04	< 1.00E-04
	WIELAND_UP_BY_HBV_INFECTION	-0.89	< 1.00E-04	< 1.00E-04
	WHITEFORD_PEDIATRIC_CANCER_MARKERS	0.68	< 1.00E-04	< 1.00E-04
	BROWNE_HCMV_INFECTION_8HR_UP	-0.58	< 1.00E-04	< 1.00E-04
	CROONQUIST_IL6_DEPRIVATION_DN	0.5	< 1.00E-04	< 1.00E-04
	REACTOME_SIGNALING_BY_ILS	-0.58	< 1.00E-04	< 1.00E-04
	KOBAYASHI_EGFR_SIGNALING_24HR_UP	-0.72	< 1.00E-04	< 1.00E-04
	SABATES_COLORECTAL_ADENOMA_UP	-0.57	< 1.00E-04	< 1.00E-04
	KEGG_SYSTEMIC_LUPUS_ERYTHEMATOSUS	-0.73	< 1.00E-04	< 1.00E-04
	DER_IFN_BETA_RESPONSE_UP	-0.76	< 1.00E-04	< 1.00E-04
	MIKKELSEN_IPS_LCP_WITH_H3K4ME3	-0.64	< 1.00E-04	< 1.00E-04
	ZHOU_CELL_CYCLE_GENES_IN_IR_RESPONSE_24HR	0.47	< 1.00E-04	< 1.00E-04
	KEGG_LEUKOCYTE_TRANSENDOTHELIAL_MIGRATION	-0.59	< 1.00E-04	< 1.00E-04
	REACTOME_TOLL_RECEPTOR_CASCADES	-0.58	< 1.00E-04	< 1.00E-04
	WOO_LIVER_CANCER_RECURRENCE_UP	-0.53	< 1.00E-04	< 1.00E-04
	KANG_IMMORTALIZED_BY_TERT_DN	-0.55	< 1.00E-04	< 1.00E-04
	WANG_ESOPHAGUS_CANCER_VS_NORMAL_UP	-0.63	< 1.00E-04	< 1.00E-04
	REACTOME_BIOLOGICAL_OXIDATIONS	-0.51	< 1.00E-04	< 1.00E-04
	WESTON_VEGFA_TARGETS	-0.62	< 1.00E-04	< 1.00E-04
	MIKKELSEN_MCV6_LCP_WITH_H3K4ME3	-0.75	< 1.00E-04	< 1.00E-04
	DIAZ_CHRONIC_MEYLOGENOUS_LEUKEMIA_DN	-0.73	< 1.00E-04	< 1.00E-04
	LINDGREN_BLADDER_CANCER_CLUSTER_2A_DN	-0.59	< 1.00E-04	< 1.00E-04
	CHANG_CYCLING_GENES	0.44	< 1.00E-04	< 1.00E-04
	REACTOME_PROCESSING_OF_CAPPED_INTRON_CONTAINING_PRE_MRNA	0.6	< 1.00E-04	< 1.00E-04
	MISSIAGLIA_REGULATED_BY_METHYLATION_DN	0.52	< 1.00E-04	< 1.00E-04
	SMIRNOV_RESPONSE_TO_IR_6HR_DN	-0.58	< 1.00E-04	< 1.00E-04
	KEGG_LYSOSOME	-0.64	< 1.00E-04	< 1.00E-04
	LEE_NEURAL_CREST_STEM_CELL_DN	0.47	< 1.00E-04	< 1.00E-04
	BOSCO_ALLERGEN_INDUCED_TH2_ASSOCIATED_MODULE	-0.54	< 1.00E-04	< 1.00E-04
	KEGG_NATURAL_KILLER_CELL_MEDIATED_CYTOTOXICITY	-0.67	< 1.00E-04	< 1.00E-04
	TAKEDA_TARGETS_OF_NUP98_HOXA9_FUSION_10D_DN	-0.7	< 1.00E-04	< 1.00E-04
	PUJANA_BRCA_CENTERED_NETWORK	0.61	< 1.00E-04	< 1.00E-04
	ZHU_CMV_ALL_UP	-0.65	< 1.00E-04	< 1.00E-04
	HOSHIDA_LIVER_CANCER_SUBCLASS_S2	0.55	< 1.00E-04	< 1.00E-04
	JOHNSTONE_PARVB_TARGETS_2_UP	-0.64	< 1.00E-04	< 1.00E-04
	AZARE_NEOPLASTIC_TRANSFORMATION_BY_STAT3_UP	-0.65	< 1.00E-04	< 1.00E-04
	SENGUPTA_NASOPHARYNGEAL_CARCINOMA_WITH_LMP1_DN	-0.61	< 1.00E-04	< 1.00E-04
	LENAOUR_DENDRITIC_CELL_MATURATION_UP	-0.67	< 1.00E-04	< 1.00E-04
	MISSIAGLIA_REGULATED_BY_METHYLATION_UP	-0.73	< 1.00E-04	< 1.00E-04
	KEGG_CELL_ADHESION_MOLECULES_CAMS	-0.7	< 1.00E-04	< 1.00E-04
	FERREIRA_EWINGS_SARCOMA_UNSTABLE_VS_STABLE_UP	0.43	< 1.00E-04	< 1.00E-04
	BIDUS_METASTASIS_DN	-0.6	< 1.00E-04	< 1.00E-04
	TAKEDA_TARGETS_OF_NUP98_HOXA9_FUSION_8D_UP	-0.7	< 1.00E-04	< 1.00E-04
	WINNEPENNINCKX_MELANOMA_METASTASIS_UP	0.47	< 1.00E-04	< 1.00E-04
	KOKKINAKIS_METHIONINE_DEPRIVATION_48HR_UP	-0.61	< 1.00E-04	< 1.00E-04
	PID_P53_DOWNSTREAM_PATHWAY	-0.51	< 1.00E-04	< 1.00E-04
	REACTOME_MRNA_PROCESSING	0.59	< 1.00E-04	< 1.00E-04
	ZHU_CMV_ALL_DN	-0.55	< 1.00E-04	< 1.00E-04
	RODWELL_AGING_KIDNEY_NO_BLOOD_DN	0.41	< 1.00E-04	< 1.00E-04
	CHIANG_LIVER_CANCER_SUBCLASS_CTNNB1_UP	0.42	< 1.00E-04	< 1.00E-04
	LENAOUR_DENDRITIC_CELL_MATURATION_DN	-0.75	< 1.00E-04	< 1.00E-04
	TAKEDA_TARGETS_OF_NUP98_HOXA9_FUSION_16D_UP	-0.65	< 1.00E-04	< 1.00E-04
	ROSTY_CERVICAL_CANCER_PROLIFERATION_CLUSTER	0.47	< 1.00E-04	< 1.00E-04
	VECCHI_GASTRIC_CANCER_ADVANCED_VS_EARLY_UP	-0.62	< 1.00E-04	< 1.00E-04
	BROCKE_APOPTOSIS_REVERSED_BY_IL6	-0.63	< 1.00E-04	< 1.00E-04
	CHIANG_LIVER_CANCER_SUBCLASS_CTNNB1_DN	-0.7	< 1.00E-04	< 1.00E-04
	SOTIRIOU_BREAST_CANCER_GRADE_1_VS_3_UP	0.55	< 1.00E-04	< 1.00E-04
	RIGGI_EWING_SARCOMA_PROGENITOR_DN	-0.61	< 1.00E-04	< 1.00E-04
	ZWANG_EGF_INTERVAL_DN	-0.58	< 1.00E-04	< 1.00E-04
	KEGG_WNT_SIGNALING_PATHWAY	0.43	< 1.00E-04	< 1.00E-04
	LEE_DIFFERENTIATING_T_LYMPHOCYTE	-0.66	< 1.00E-04	< 1.00E-04
	SARRIO_EPITHELIAL_MESENCHYMAL_TRANSITION_DN	-0.7	< 1.00E-04	< 1.00E-04
	PODAR_RESPONSE_TO_ADAPHOSTIN_UP	-0.56	< 1.00E-04	< 1.00E-04
	KRIEG_KDM3A_TARGETS_NOT_HYPOXIA	-0.54	< 1.00E-04	< 1.00E-04
	REACTOME_INTERFERON_SIGNALING	-0.75	< 1.00E-04	< 1.00E-04
	TAKEDA_TARGETS_OF_NUP98_HOXA9_FUSION_3D_UP	-0.67	< 1.00E-04	< 1.00E-04
	COLDREN_GEFITINIB_RESISTANCE_DN	-0.59	< 1.00E-04	< 1.00E-04
	SARRIO_EPITHELIAL_MESENCHYMAL_TRANSITION_UP	0.37	< 1.00E-04	< 1.00E-04
	REACTOME_PEPTIDE_LIGAND_BINDING_RECEPTORS	-0.64	< 1.00E-04	< 1.00E-04
	TURASHVILI_BREAST_DUCTAL_CARCINOMA_VS_DUCTAL_NORMAL_DN	-0.59	< 1.00E-04	< 1.00E-04
	TAKEDA_TARGETS_OF_NUP98_HOXA9_FUSION_10D_UP	-0.66	< 1.00E-04	< 1.00E-04
	REACTOME_G_ALPHA_I_SIGNALLING_EVENTS	-0.58	< 1.00E-04	< 1.00E-04
	RUIZ_TNC_TARGETS_UP	-0.52	< 1.00E-04	< 1.00E-04
	BROWNE_HCMV_INFECTION_6HR_DN	0.39	< 1.00E-04	< 1.00E-04
	CASORELLI_ACUTE_PROMYELOCYTIC_LEUKEMIA_UP	-0.55	< 1.00E-04	< 1.00E-04
	TONKS_TARGETS_OF_RUNX1_RUNX1T1_FUSION_ERYTHROCYTE_UP	-0.6	< 1.00E-04	< 1.00E-04
	PUJANA_XPRSS_INT_NETWORK	0.56	< 1.00E-04	< 1.00E-04
	VART_KSHV_INFECTION_ANGIOGENIC_MARKERS_UP	-0.53	< 1.00E-04	< 1.00E-04
	SMIRNOV_CIRCULATING_ENDOTHELIOCYTES_IN_CANCER_UP	-0.68	< 1.00E-04	< 1.00E-04
	PETROVA_ENDOTHELIUM_LYMPHATIC_VS_BLOOD_DN	-0.58	< 1.00E-04	< 1.00E-04
	BERTUCCI_MEDULLARY_VS_DUCTAL_BREAST_CANCER_UP	-0.68	< 1.00E-04	< 1.00E-04
	LI_WILMS_TUMOR_VS_FETAL_KIDNEY_1_DN	0.66	< 1.00E-04	< 1.00E-04
	SMID_BREAST_CANCER_LUMINAL_B_UP	0.42	< 1.00E-04	< 1.00E-04
	TAKEDA_TARGETS_OF_NUP98_HOXA9_FUSION_8D_DN	-0.66	< 1.00E-04	< 1.00E-04
	PHONG_TNF_RESPONSE_VIA_P38_PARTIAL	-0.54	< 1.00E-04	< 1.00E-04
	REACTOME_TRANSCRIPTION	0.5	< 1.00E-04	< 1.00E-04
	VERHAAK_GLIOBLASTOMA_PRONEURAL	0.62	< 1.00E-04	< 1.00E-04
	WIERENGA_STAT5A_TARGETS_UP	-0.55	< 1.00E-04	< 1.00E-04
	KEGG_CHEMOKINE_SIGNALING_PATHWAY	-0.62	< 1.00E-04	< 1.00E-04
	RODWELL_AGING_KIDNEY_NO_BLOOD_UP	-0.64	< 1.00E-04	< 1.00E-04
	KIM_WT1_TARGETS_8HR_UP	-0.53	< 1.00E-04	< 1.00E-04
	MIYAGAWA_TARGETS_OF_EWSR1_ETS_FUSIONS_DN	-0.52	< 1.00E-04	< 1.00E-04
	RICKMAN_TUMOR_DIFFERENTIATED_WELL_VS_POORLY_UP	0.59	< 1.00E-04	< 1.00E-04
	NAGASHIMA_NRG1_SIGNALING_UP	-0.54	< 1.00E-04	< 1.00E-04
	SENESE_HDAC1_TARGETS_DN	0.41	< 1.00E-04	< 1.00E-04
	ZWANG_CLASS_3_TRANSIENTLY_INDUCED_BY_EGF	-0.56	< 1.00E-04	< 1.00E-04
	FUJII_YBX1_TARGETS_DN	0.47	< 1.00E-04	< 1.00E-04
	PICCALUGA_ANGIOIMMUNOBLASTIC_LYMPHOMA_UP	-0.7	< 1.00E-04	< 1.00E-04
	SENGUPTA_NASOPHARYNGEAL_CARCINOMA_DN	-0.53	< 1.00E-04	< 1.00E-04
	WU_CELL_MIGRATION	-0.54	< 1.00E-04	< 1.00E-04
	BIDUS_METASTASIS_UP	0.49	< 1.00E-04	< 1.00E-04
	VERHAAK_AML_WITH_NPM1_MUTATED_UP	-0.76	< 1.00E-04	< 1.00E-04
	LI_WILMS_TUMOR_VS_FETAL_KIDNEY_1_UP	-0.57	< 1.00E-04	< 1.00E-04
	ZHANG_RESPONSE_TO_IKK_INHIBITOR_AND_TNF_UP	-0.74	< 1.00E-04	< 1.00E-04
	KONDO_EZH2_TARGETS	-0.5	< 1.00E-04	< 1.00E-04
	TONKS_TARGETS_OF_RUNX1_RUNX1T1_FUSION_HSC_DN	-0.69	< 1.00E-04	< 1.00E-04
	JISON_SICKLE_CELL_DISEASE_UP	-0.69	< 1.00E-04	< 1.00E-04
	LU_EZH2_TARGETS_UP	-0.57	< 1.00E-04	< 1.00E-04
	NABA_ECM_REGULATORS	-0.57	< 1.00E-04	< 1.00E-04
	REACTOME_PLATELET_ACTIVATION_SIGNALING_AND_AGGREGATION	-0.54	< 1.00E-04	< 1.00E-04
	PENG_RAPAMYCIN_RESPONSE_UP	-0.53	< 1.00E-04	< 1.00E-04
	KYNG_DNA_DAMAGE_DN	-0.5	< 1.00E-04	< 1.00E-04
	SENESE_HDAC1_AND_HDAC2_TARGETS_UP	-0.58	< 1.00E-04	< 1.00E-04
	CAIRO_HEPATOBLASTOMA_UP	0.57	< 1.00E-04	< 1.00E-04
	WAMUNYOKOLI_OVARIAN_CANCER_LMP_UP	-0.53	< 1.00E-04	< 1.00E-04
	CAIRO_HEPATOBLASTOMA_CLASSES_DN	-0.55	< 1.00E-04	< 1.00E-04
	JAATINEN_HEMATOPOIETIC_STEM_CELL_DN	-0.78	< 1.00E-04	< 1.00E-04
	EBAUER_TARGETS_OF_PAX3_FOXO1_FUSION_UP	-0.51	< 1.00E-04	< 1.00E-04
	RICKMAN_METASTASIS_DN	-0.66	< 1.00E-04	< 1.00E-04
	BOQUEST_STEM_CELL_DN	-0.62	< 1.00E-04	< 1.00E-04
	BILD_HRAS_ONCOGENIC_SIGNATURE	-0.54	< 1.00E-04	< 1.00E-04
	ROZANOV_MMP14_TARGETS_UP	-0.57	< 1.00E-04	< 1.00E-04
	WANG_SMARCE1_TARGETS_UP	-0.55	< 1.00E-04	< 1.00E-04
	KIM_WT1_TARGETS_UP	-0.51	< 1.00E-04	< 1.00E-04
	KAUFFMANN_DNA_REPAIR_GENES	0.49	< 1.00E-04	< 1.00E-04
	CREIGHTON_ENDOCRINE_THERAPY_RESISTANCE_2	0.42	< 1.00E-04	< 1.00E-04
	REACTOME_INNATE_IMMUNE_SYSTEM	-0.65	< 1.00E-04	< 1.00E-04
	JAATINEN_HEMATOPOIETIC_STEM_CELL_UP	0.47	< 1.00E-04	< 1.00E-04
	VERHAAK_GLIOBLASTOMA_MESENCHYMAL	-0.79	< 1.00E-04	< 1.00E-04
	VANTVEER_BREAST_CANCER_ESR1_DN	-0.55	< 1.00E-04	< 1.00E-04
	SENGUPTA_NASOPHARYNGEAL_CARCINOMA_UP	-0.5	< 1.00E-04	< 1.00E-04
	OSWALD_HEMATOPOIETIC_STEM_CELL_IN_COLLAGEN_GEL_UP	-0.52	< 1.00E-04	< 1.00E-04
	RUTELLA_RESPONSE_TO_HGF_DN	-0.59	< 1.00E-04	< 1.00E-04
	REACTOME_GENERIC_TRANSCRIPTION_PATHWAY	0.39	< 1.00E-04	< 1.00E-04
	HIRSCH_CELLULAR_TRANSFORMATION_SIGNATURE_UP	-0.62	< 1.00E-04	< 1.00E-04
	GAL_LEUKEMIC_STEM_CELL_DN	-0.63	< 1.00E-04	< 1.00E-04
	DOUGLAS_BMI1_TARGETS_DN	-0.51	< 1.00E-04	< 1.00E-04
	KEGG_CYTOKINE_CYTOKINE_RECEPTOR_INTERACTION	-0.63	< 1.00E-04	< 1.00E-04
	REACTOME_CLASS_A1_RHODOPSIN_LIKE_RECEPTORS	-0.62	< 1.00E-04	< 1.00E-04
	RICKMAN_METASTASIS_UP	0.6	< 1.00E-04	< 1.00E-04
	WINTER_HYPOXIA_METAGENE	-0.58	< 1.00E-04	< 1.00E-04
	CONCANNON_APOPTOSIS_BY_EPOXOMICIN_UP	-0.51	< 1.00E-04	< 1.00E-04
	MITSIADES_RESPONSE_TO_APLIDIN_DN	0.37	< 1.00E-04	< 1.00E-04
	HORIUCHI_WTAP_TARGETS_UP	-0.6	< 1.00E-04	< 1.00E-04
	VERHAAK_AML_WITH_NPM1_MUTATED_DN	-0.47	< 1.00E-04	< 1.00E-04
	WANG_RESPONSE_TO_GSK3_INHIBITOR_SB216763_UP	-0.57	< 1.00E-04	< 1.00E-04
	DAZARD_RESPONSE_TO_UV_NHEK_UP	-0.48	< 1.00E-04	< 1.00E-04
	MCLACHLAN_DENTAL_CARIES_UP	-0.86	< 1.00E-04	< 1.00E-04
	HSIAO_LIVER_SPECIFIC_GENES	-0.55	< 1.00E-04	< 1.00E-04
	KOBAYASHI_EGFR_SIGNALING_24HR_DN	0.39	< 1.00E-04	< 1.00E-04
	RUTELLA_RESPONSE_TO_HGF_VS_CSF2RB_AND_IL4_DN	-0.48	< 1.00E-04	< 1.00E-04
	HOSHIDA_LIVER_CANCER_SUBCLASS_S1	-0.72	< 1.00E-04	< 1.00E-04
	DANG_REGULATED_BY_MYC_DN	-0.6	< 1.00E-04	< 1.00E-04
	HORIUCHI_WTAP_TARGETS_DN	0.41	< 1.00E-04	< 1.00E-04
	HOLLMANN_APOPTOSIS_VIA_CD40_DN	-0.48	< 1.00E-04	< 1.00E-04
	REACTOME_CYTOKINE_SIGNALING_IN_IMMUNE_SYSTEM	-0.67	< 1.00E-04	< 1.00E-04
	JAEGER_METASTASIS_DN	-0.56	< 1.00E-04	< 1.00E-04
	CAIRO_HEPATOBLASTOMA_DN	-0.53	< 1.00E-04	< 1.00E-04
	DUTERTRE_ESTRADIOL_RESPONSE_24HR_UP	0.38	< 1.00E-04	< 1.00E-04
	BOQUEST_STEM_CELL_UP	-0.48	< 1.00E-04	< 1.00E-04
	FOURNIER_ACINAR_DEVELOPMENT_LATE_2	0.35	< 1.00E-04	< 1.00E-04
	HOSHIDA_LIVER_CANCER_SUBCLASS_S3	-0.56	< 1.00E-04	< 1.00E-04
	MANALO_HYPOXIA_DN	0.43	< 1.00E-04	< 1.00E-04
	HELLER_HDAC_TARGETS_SILENCED_BY_METHYLATION_DN	-0.55	< 1.00E-04	< 1.00E-04
	MUELLER_PLURINET	0.44	< 1.00E-04	< 1.00E-04
	HELLER_HDAC_TARGETS_DN	-0.52	< 1.00E-04	< 1.00E-04
	WALLACE_PROSTATE_CANCER_RACE_UP	-0.79	< 1.00E-04	< 1.00E-04
	POOLA_INVASIVE_BREAST_CANCER_UP	-0.74	< 1.00E-04	< 1.00E-04
	RICKMAN_TUMOR_DIFFERENTIATED_WELL_VS_POORLY_DN	-0.62	< 1.00E-04	< 1.00E-04
	REACTOME_CELL_CYCLE_MITOTIC	0.37	< 1.00E-04	< 1.00E-04
	PEDRIOLI_MIR31_TARGETS_DN	-0.51	< 1.00E-04	< 1.00E-04
	BASAKI_YBX1_TARGETS_DN	-0.49	< 1.00E-04	< 1.00E-04
	ENK_UV_RESPONSE_EPIDERMIS_UP	-0.46	< 1.00E-04	< 1.00E-04
	WEST_ADRENOCORTICAL_TUMOR_UP	0.36	< 1.00E-04	< 1.00E-04
	HELLER_SILENCED_BY_METHYLATION_UP	-0.7	< 1.00E-04	< 1.00E-04
	DEURIG_T_CELL_PROLYMPHOCYTIC_LEUKEMIA_DN	-0.57	< 1.00E-04	< 1.00E-04
	ZHOU_INFLAMMATORY_RESPONSE_LPS_UP	-0.57	< 1.00E-04	< 1.00E-04
	TOYOTA_TARGETS_OF_MIR34B_AND_MIR34C	0.42	< 1.00E-04	< 1.00E-04
	RUTELLA_RESPONSE_TO_CSF2RB_AND_IL4_DN	-0.69	< 1.00E-04	< 1.00E-04
	ODONNELL_TFRC_TARGETS_UP	-0.54	< 1.00E-04	< 1.00E-04
	DAZARD_RESPONSE_TO_UV_NHEK_DN	0.31	< 1.00E-04	< 1.00E-04
	DEBIASI_APOPTOSIS_BY_REOVIRUS_INFECTION_UP	-0.57	< 1.00E-04	< 1.00E-04
	WONG_EMBRYONIC_STEM_CELL_CORE	0.5	< 1.00E-04	< 1.00E-04
	BENPORATH_ES_1	0.47	< 1.00E-04	< 1.00E-04
	CHARAFE_BREAST_CANCER_LUMINAL_VS_MESENCHYMAL_UP	-0.48	< 1.00E-04	< 1.00E-04
	LEI_MYB_TARGETS	-0.57	< 1.00E-04	< 1.00E-04
	OSMAN_BLADDER_CANCER_UP	-0.48	< 1.00E-04	< 1.00E-04
	RUTELLA_RESPONSE_TO_CSF2RB_AND_IL4_UP	-0.55	< 1.00E-04	< 1.00E-04
	BLUM_RESPONSE_TO_SALIRASIB_DN	0.43	< 1.00E-04	< 1.00E-04
	ZHOU_INFLAMMATORY_RESPONSE_LIVE_UP	-0.5	< 1.00E-04	< 1.00E-04
	WANG_SMARCE1_TARGETS_DN	-0.47	< 1.00E-04	< 1.00E-04
	PHONG_TNF_RESPONSE_NOT_VIA_P38	-0.55	< 1.00E-04	< 1.00E-04
	MARTENS_BOUND_BY_PML_RARA_FUSION	-0.49	< 1.00E-04	< 1.00E-04
	LINDGREN_BLADDER_CANCER_CLUSTER_2B	-0.69	< 1.00E-04	< 1.00E-04
	SCHUETZ_BREAST_CANCER_DUCTAL_INVASIVE_UP	-0.72	< 1.00E-04	< 1.00E-04
	FULCHER_INFLAMMATORY_RESPONSE_LECTIN_VS_LPS_DN	-0.76	< 1.00E-04	< 1.00E-04
	YAGI_AML_WITH_T_8_21_TRANSLOCATION	-0.45	< 1.00E-04	< 1.00E-04
	REACTOME_CELL_CYCLE	0.36	< 1.00E-04	< 1.00E-04
	ZHOU_INFLAMMATORY_RESPONSE_FIMA_UP	-0.42	< 1.00E-04	< 1.00E-04
	RHEIN_ALL_GLUCOCORTICOID_THERAPY_DN	0.34	< 1.00E-04	< 1.00E-04
	ZWANG_CLASS_1_TRANSIENTLY_INDUCED_BY_EGF	-0.44	< 1.00E-04	< 1.00E-04
	GRUETZMANN_PANCREATIC_CANCER_UP	-0.62	< 1.00E-04	< 1.00E-04
	MULLIGHAN_MLL_SIGNATURE_1_UP	-0.54	< 1.00E-04	< 1.00E-04
	THUM_SYSTOLIC_HEART_FAILURE_UP	-0.65	< 1.00E-04	< 1.00E-04
	SENESE_HDAC1_TARGETS_UP	-0.49	< 1.00E-04	< 1.00E-04
	JOHNSTONE_PARVB_TARGETS_3_UP	-0.63	< 1.00E-04	< 1.00E-04
	RODWELL_AGING_KIDNEY_UP	-0.74	< 1.00E-04	< 1.00E-04
	CHARAFE_BREAST_CANCER_LUMINAL_VS_BASAL_DN	-0.6	< 1.00E-04	< 1.00E-04
	RUTELLA_RESPONSE_TO_HGF_VS_CSF2RB_AND_IL4_UP	-0.69	< 1.00E-04	< 1.00E-04
	HSIAO_HOUSEKEEPING_GENES	-0.43	< 1.00E-04	< 1.00E-04
	GARY_CD5_TARGETS_UP	-0.44	< 1.00E-04	< 1.00E-04
	TARTE_PLASMA_CELL_VS_PLASMABLAST_UP	-0.57	< 1.00E-04	< 1.00E-04
	CREIGHTON_ENDOCRINE_THERAPY_RESISTANCE_1	0.33	< 1.00E-04	< 1.00E-04
	MULLIGHAN_MLL_SIGNATURE_2_UP	-0.53	< 1.00E-04	< 1.00E-04
	RUTELLA_RESPONSE_TO_HGF_UP	-0.63	< 1.00E-04	< 1.00E-04
	DUTERTRE_ESTRADIOL_RESPONSE_24HR_DN	-0.44	< 1.00E-04	< 1.00E-04
	MOOTHA_PGC	-0.41	< 1.00E-04	< 1.00E-04
	HAN_SATB1_TARGETS_DN	-0.47	< 1.00E-04	< 1.00E-04
	SATO_SILENCED_BY_METHYLATION_IN_PANCREATIC_CANCER_1	-0.47	< 1.00E-04	< 1.00E-04
	BOQUEST_STEM_CELL_CULTURED_VS_FRESH_UP	-0.54	< 1.00E-04	< 1.00E-04
	PUJANA_BRCA2_PCC_NETWORK	0.46	< 1.00E-04	< 1.00E-04
	SENESE_HDAC3_TARGETS_UP	-0.45	< 1.00E-04	< 1.00E-04
	MASSARWEH_TAMOXIFEN_RESISTANCE_UP	-0.48	< 1.00E-04	< 1.00E-04
	REN_ALVEOLAR_RHABDOMYOSARCOMA_DN	-0.67	< 1.00E-04	< 1.00E-04
	SHEDDEN_LUNG_CANCER_POOR_SURVIVAL_A6	0.39	< 1.00E-04	< 1.00E-04
	KIM_WT1_TARGETS_DN	0.3	< 1.00E-04	< 1.00E-04
	REACTOME_HEMOSTASIS	-0.46	< 1.00E-04	< 1.00E-04
	BAELDE_DIABETIC_NEPHROPATHY_DN	-0.48	< 1.00E-04	< 1.00E-04
	HELLER_HDAC_TARGETS_SILENCED_BY_METHYLATION_UP	-0.43	< 1.00E-04	< 1.00E-04
	REACTOME_GPCR_DOWNSTREAM_SIGNALING	-0.48	< 1.00E-04	< 1.00E-04
	FULCHER_INFLAMMATORY_RESPONSE_LECTIN_VS_LPS_UP	-0.53	< 1.00E-04	< 1.00E-04
	CHICAS_RB1_TARGETS_CONFLUENT	-0.51	< 1.00E-04	< 1.00E-04
	ONDER_CDH1_TARGETS_2_DN	-0.62	< 1.00E-04	< 1.00E-04
	SMID_BREAST_CANCER_NORMAL_LIKE_UP	-0.59	< 1.00E-04	< 1.00E-04
	REACTOME_ADAPTIVE_IMMUNE_SYSTEM	-0.53	< 1.00E-04	< 1.00E-04
	DELYS_THYROID_CANCER_UP	-0.61	< 1.00E-04	< 1.00E-04
	CHICAS_RB1_TARGETS_SENESCENT	-0.47	< 1.00E-04	< 1.00E-04
	FEVR_CTNNB1_TARGETS_DN	0.46	< 1.00E-04	< 1.00E-04
	BENPORATH_PRC2_TARGETS	0.33	< 1.00E-04	< 1.00E-04
	NAKAMURA_TUMOR_ZONE_PERIPHERAL_VS_CENTRAL_DN	-0.49	< 1.00E-04	< 1.00E-04
	RODRIGUES_THYROID_CARCINOMA_POORLY_DIFFERENTIATED_UP	0.29	< 1.00E-04	< 1.00E-04
	ONKEN_UVEAL_MELANOMA_DN	0.3	< 1.00E-04	< 1.00E-04
	NUYTTEN_NIPP1_TARGETS_UP	-0.47	< 1.00E-04	< 1.00E-04
	WEST_ADRENOCORTICAL_TUMOR_DN	-0.45	< 1.00E-04	< 1.00E-04
	CREIGHTON_ENDOCRINE_THERAPY_RESISTANCE_3	-0.5	< 1.00E-04	< 1.00E-04
	MARTENS_TRETINOIN_RESPONSE_UP	-0.53	< 1.00E-04	< 1.00E-04
	TIEN_INTESTINE_PROBIOTICS_24HR_UP	0.29	< 1.00E-04	< 1.00E-04
	BENPORATH_CYCLING_GENES	0.28	< 1.00E-04	< 1.00E-04
	SMID_BREAST_CANCER_LUMINAL_B_DN	-0.56	< 1.00E-04	< 1.00E-04
	KIM_ALL_DISORDERS_CALB1_CORR_UP	0.29	< 1.00E-04	< 1.00E-04
	FLECHNER_BIOPSY_KIDNEY_TRANSPLANT_OK_VS_DONOR_UP	-0.47	< 1.00E-04	< 1.00E-04
	ENK_UV_RESPONSE_KERATINOCYTE_UP	-0.47	< 1.00E-04	< 1.00E-04
	KRIGE_RESPONSE_TO_TOSEDOSTAT_24HR_UP	-0.48	< 1.00E-04	< 1.00E-04
	GOZGIT_ESR1_TARGETS_DN	-0.5	< 1.00E-04	< 1.00E-04
	RODRIGUES_THYROID_CARCINOMA_POORLY_DIFFERENTIATED_DN	-0.41	< 1.00E-04	< 1.00E-04
	FEVR_CTNNB1_TARGETS_UP	-0.56	< 1.00E-04	< 1.00E-04
	FORTSCHEGGER_PHF8_TARGETS_DN	-0.44	< 1.00E-04	< 1.00E-04
	CAIRO_HEPATOBLASTOMA_CLASSES_UP	0.54	< 1.00E-04	< 1.00E-04
	NABA_MATRISOME_ASSOCIATED	-0.51	< 1.00E-04	< 1.00E-04
	BENPORATH_SOX2_TARGETS	0.3	< 1.00E-04	< 1.00E-04
	SPIELMAN_LYMPHOBLAST_EUROPEAN_VS_ASIAN_DN	-0.43	< 1.00E-04	< 1.00E-04
	PATIL_LIVER_CANCER	0.25	< 1.00E-04	< 1.00E-04
	JOHNSTONE_PARVB_TARGETS_3_DN	0.34	< 1.00E-04	< 1.00E-04
	KIM_BIPOLAR_DISORDER_OLIGODENDROCYTE_DENSITY_CORR_UP	0.29	< 1.00E-04	< 1.00E-04
	KOINUMA_TARGETS_OF_SMAD2_OR_SMAD3	-0.43	< 1.00E-04	< 1.00E-04
	KRIGE_RESPONSE_TO_TOSEDOSTAT_6HR_UP	-0.42	< 1.00E-04	< 1.00E-04
	ONKEN_UVEAL_MELANOMA_UP	-0.51	< 1.00E-04	< 1.00E-04
	FISCHER_DREAM_TARGETS	0.48	< 1.00E-04	< 1.00E-04
	NUYTTEN_EZH2_TARGETS_DN	0.34	< 1.00E-04	< 1.00E-04
	PUJANA_CHEK2_PCC_NETWORK	0.47	< 1.00E-04	< 1.00E-04
	KIM_ALL_DISORDERS_OLIGODENDROCYTE_NUMBER_CORR_UP	0.25	< 1.00E-04	< 1.00E-04
	BENPORATH_NANOG_TARGETS	0.28	< 1.00E-04	< 1.00E-04
	NABA_MATRISOME	-0.48	< 1.00E-04	< 1.00E-04
	REACTOME_IMMUNE_SYSTEM	-0.58	< 1.00E-04	< 1.00E-04
	GRYDER_PAX3FOXO1_ENHANCERS_IN_TADS	0.31	< 1.00E-04	< 1.00E-04
	NUYTTEN_EZH2_TARGETS_UP	-0.58	< 1.00E-04	< 1.00E-04
	DACOSTA_UV_RESPONSE_VIA_ERCC3_DN	0.25	< 1.00E-04	< 1.00E-04
	KINSEY_TARGETS_OF_EWSR1_FLII_FUSION_UP	0.34	< 1.00E-04	< 1.00E-04
	DODD_NASOPHARYNGEAL_CARCINOMA_UP	-0.42	< 1.00E-04	< 1.00E-04
	BLALOCK_ALZHEIMERS_DISEASE_DN	0.3	< 1.00E-04	< 1.00E-04
	PUJANA_BRCA1_PCC_NETWORK	0.29	< 1.00E-04	< 1.00E-04
	REACTOME_PYRIMIDINE_CATABOLISM	-0.91	0.002	0.0169
	BENPORATH_ES_CORE_NINE	0.79	0.002	0.0169
	GRAHAM_CML_DIVIDING_VS_NORMAL_DIVIDING_UP	-0.85	0.002	0.0169
	REACTOME_FGFR2C_LIGAND_BINDING_AND_ACTIVATION	0.81	0.002	0.0169
	BIOCARTA_ASBCELL_PATHWAY	-0.83	0.002	0.0169
	BIOCARTA_THELPER_PATHWAY	-0.84	0.002	0.0169
	PARK_TRETINOIN_RESPONSE	-0.82	0.002	0.0169
	BIOCARTA_IL17_PATHWAY	-0.79	0.002	0.0169
	LUI_THYROID_CANCER_CLUSTER_5	-0.79	0.002	0.0169
	FARMER_BREAST_CANCER_CLUSTER_3	-0.78	0.002	0.0169
	PID_INTEGRIN5_PATHWAY	-0.77	0.002	0.0169
	ZIRN_TRETINOIN_RESPONSE_UP	-0.77	0.002	0.0169
	DAZARD_UV_RESPONSE_CLUSTER_G28	-0.75	0.002	0.0169
	GENTLES_LEUKEMIC_STEM_CELL_UP	-0.75	0.002	0.0169
	CHEOK_RESPONSE_TO_HD_MTX_UP	-0.73	0.002	0.0169
	REACTOME_TRAF6_MEDIATED_IRF7_ACTIVATION	-0.73	0.002	0.0169
	REACTOME_RNA_POL_III_TRANSCRIPTION_INITIATION_FROM_TYPE_3_PROMOTER	0.64	0.002	0.0169
	ST_INTERLEUKIN_4_PATHWAY	-0.71	0.002	0.0169
	MURATA_VIRULENCE_OF_H_PILORI	-0.72	0.002	0.0169
	DAZARD_UV_RESPONSE_CLUSTER_G24	-0.71	0.002	0.0169
	WANG_METASTASIS_OF_BREAST_CANCER_ESR1_DN	-0.72	0.002	0.0169
	REACTOME_TRANSPORT_OF_RIBONUCLEOPROTEINS_INTO_THE_HOST_NUCLEUS	0.6	0.002	0.0169
	GENTILE_UV_LOW_DOSE_UP	-0.7	0.002	0.0169
	TRACEY_RESISTANCE_TO_IFNA2_DN	-0.7	0.002	0.0169
	BIOCARTA_NKT_PATHWAY	-0.73	0.002	0.0169
	DORSEY_GAB2_TARGETS	-0.7	0.002	0.0169
	VALK_AML_CLUSTER_6	-0.7	0.002	0.0169
	PID_AVB3_OPN_PATHWAY	-0.72	0.002	0.0169
	REACTOME_NETRIN1_SIGNALING	0.57	0.002	0.0169
	AMIT_SERUM_RESPONSE_40_MCF10A	-0.74	0.002	0.0169
	REACTOME_NEGATIVE_REGULATION_OF_FGFR_SIGNALING	0.57	0.002	0.0169
	REACTOME_NEUROTRANSMITTER_RELEASE_CYCLE	0.57	0.002	0.0169
	VALK_AML_CLUSTER_9	-0.66	0.002	0.0169
	BOHN_PRIMARY_IMMUNODEFICIENCY_SYNDROM_DN	-0.65	0.002	0.0169
	UZONYI_RESPONSE_TO_LEUKOTRIENE_AND_THROMBIN	-0.65	0.002	0.0169
	WINTER_HYPOXIA_DN	-0.67	0.002	0.0169
	NADERI_BREAST_CANCER_PROGNOSIS_UP	0.54	0.002	0.0169
	CROONQUIST_NRAS_SIGNALING_UP	-0.7	0.002	0.0169
	HAHTOLA_SEZARY_SYNDROM_DN	-0.66	0.002	0.0169
	REACTOME_PROTEIN_FOLDING	0.56	0.002	0.0169
	KERLEY_RESPONSE_TO_CISPLATIN_UP	-0.64	0.002	0.0169
	MUELLER_METHYLATED_IN_GLIOBLASTOMA	-0.65	0.002	0.0169
	REACTOME_METABOLISM_OF_NON_CODING_RNA	0.6	0.002	0.0169
	GNATENKO_PLATELET_SIGNATURE	-0.67	0.002	0.0169
	PID_INTEGRIN3_PATHWAY	-0.64	0.002	0.0169
	KLEIN_TARGETS_OF_BCR_ABL1_FUSION	-0.66	0.002	0.0169
	MOREAUX_B_LYMPHOCYTE_MATURATION_BY_TACI_DN	0.48	0.002	0.0169
	SAGIV_CD24_TARGETS_DN	-0.64	0.002	0.0169
	REACTOME_RNA_POL_II_PRE_TRANSCRIPTION_EVENTS	0.51	0.002	0.0169
	ZHANG_ANTIVIRAL_RESPONSE_TO_RIBAVIRIN_DN	-0.66	0.002	0.0169
	WU_SILENCED_BY_METHYLATION_IN_BLADDER_CANCER	-0.65	0.002	0.0169
	LINDSTEDT_DENDRITIC_CELL_MATURATION_B	-0.7	0.002	0.0169
	BOSCO_EPITHELIAL_DIFFERENTIATION_MODULE	-0.71	0.002	0.0169
	SONG_TARGETS_OF_IE86_CMV_PROTEIN	0.51	0.002	0.0169
	PID_CD8_TCR_DOWNSTREAM_PATHWAY	-0.61	0.002	0.0169
	REACTOME_PI3K_CASCADE	0.48	0.002	0.0169
	PID_TCR_PATHWAY	-0.62	0.002	0.0169
	VANHARANTA_UTERINE_FIBROID_WITH_7Q_DELETION_UP	0.5	0.002	0.0169
	BRUECKNER_TARGETS_OF_MIRLET7A3_DN	-0.59	0.002	0.0169
	KEGG_EPITHELIAL_CELL_SIGNALING_IN_HELICOBACTER_PYLORI_INFECTION	-0.56	0.002	0.0169
	PID_BCR_5PATHWAY	-0.57	0.002	0.0169
	PID_HIF1_TFPATHWAY	-0.57	0.002	0.0169
	AMIT_EGF_RESPONSE_120_HELA	-0.55	0.002	0.0169
	SWEET_KRAS_TARGETS_DN	0.46	0.002	0.0169
	SWEET_KRAS_TARGETS_UP	-0.56	0.002	0.0169
	ROSS_ACUTE_MYELOID_LEUKEMIA_CBF	-0.55	0.002	0.0169
	LEE_EARLY_T_LYMPHOCYTE_UP	0.43	0.002	0.0169
	MAHAJAN_RESPONSE_TO_IL1A_UP	-0.56	0.002	0.0169
	KEGG_APOPTOSIS	-0.61	0.002	0.0169
	SCHUETZ_BREAST_CANCER_DUCTAL_INVASIVE_DN	-0.58	0.002	0.0169
	NAKAMURA_ADIPOGENESIS_LATE_UP	-0.53	0.002	0.0169
	REACTOME_CHROMOSOME_MAINTENANCE	0.44	0.002	0.0169
	SUNG_METASTASIS_STROMA_UP	-0.53	0.002	0.0169
	NING_CHRONIC_OBSTRUCTIVE_PULMONARY_DISEASE_DN	-0.53	0.002	0.0169
	PICCALUGA_ANGIOIMMUNOBLASTIC_LYMPHOMA_DN	-0.53	0.002	0.0169
	REACTOME_HIV_LIFE_CYCLE	0.44	0.002	0.0169
	LAIHO_COLORECTAL_CANCER_SERRATED_UP	-0.56	0.002	0.0169
	ACOSTA_PROLIFERATION_INDEPENDENT_MYC_TARGETS_DN	-0.53	0.002	0.0169
	NABA_ECM_AFFILIATED	-0.5	0.002	0.0169
	DAZARD_RESPONSE_TO_UV_SCC_DN	0.39	0.002	0.0169
	RODWELL_AGING_KIDNEY_DN	0.41	0.002	0.0169
	EPPERT_PROGENITOR	0.4	0.002	0.0169
	KIM_RESPONSE_TO_TSA_AND_DECITABINE_UP	-0.5	0.002	0.0169
	SMID_BREAST_CANCER_ERBB2_UP	-0.53	0.002	0.0169
	DAZARD_UV_RESPONSE_CLUSTER_G6	0.37	0.002	0.0169
	SCHLOSSER_MYC_TARGETS_REPRESSED_BY_SERUM	0.39	0.002	0.0169
	TSAI_RESPONSE_TO_IONIZING_RADIATION	-0.55	0.002	0.0169
	PROVENZANI_METASTASIS_UP	0.41	0.002	0.0169
	SHEDDEN_LUNG_CANCER_GOOD_SURVIVAL_A4	-0.47	0.002	0.0169
	REACTOME_CLASS_I_MHC_MEDIATED_ANTIGEN_PROCESSING_PRESENTATION	-0.45	0.002	0.0169
	MIYAGAWA_TARGETS_OF_EWSR1_ETS_FUSIONS_UP	-0.45	0.002	0.0169
	RIGGINS_TAMOXIFEN_RESISTANCE_DN	-0.49	0.002	0.0169
	FISCHER_G2_M_CELL_CYCLE	0.36	0.002	0.0169
	GINESTIER_BREAST_CANCER_ZNF217_AMPLIFIED_DN	0.33	0.002	0.0169
	RIZKI_TUMOR_INVASIVENESS_3D_DN	-0.45	0.002	0.0169
	KINSEY_TARGETS_OF_EWSR1_FLII_FUSION_DN	-0.44	0.002	0.0169
	NABA_SECRETED_FACTORS	-0.46	0.002	0.0169
	DACOSTA_UV_RESPONSE_VIA_ERCC3_UP	-0.43	0.002	0.0169
	DAVICIONI_MOLECULAR_ARMS_VS_ERMS_UP	0.29	0.002	0.0169
	REACTOME_GPCR_LIGAND_BINDING	-0.48	0.002	0.0169
	GRYDER_PAX3FOXO1_TOP_ENHANCERS	0.32	0.002	0.0169
	MITSIADES_RESPONSE_TO_APLIDIN_UP	-0.43	0.002	0.0169
	ACEVEDO_LIVER_CANCER_DN	-0.42	0.002	0.0169
	REACTOME_SIGNALING_BY_GPCR	-0.42	0.002	0.0169
	SMID_BREAST_CANCER_BASAL_UP	-0.39	0.002	0.0169
	BENPORATH_EED_TARGETS	0.28	0.002	0.0169
	BLALOCK_ALZHEIMERS_DISEASE_UP	-0.36	0.002	0.0169
	NAKAMURA_ALVEOLAR_EPITHELIUM	-0.91	0.004	0.0307
	FUNG_IL2_TARGETS_WITH_STAT5_BINDING_SITES_T1	-0.88	0.004	0.0307
	REACTOME_FGFR4_LIGAND_BINDING_AND_ACTIVATION	0.78	0.004	0.0307
	CHUANG_OXIDATIVE_STRESS_RESPONSE_DN	0.78	0.004	0.0307
	REACTOME_REGULATION_OF_COMPLEMENT_CASCADE	-0.86	0.004	0.0307
	REACTOME_TRANSLOCATION_OF_ZAP_70_TO_IMMUNOLOGICAL_SYNAPSE	-0.86	0.004	0.0307
	RICKMAN_TUMOR_DIFFERENTIATED_MODERATELY_VS_POORLY_DN	0.78	0.004	0.0307
	GUENTHER_GROWTH_SPHERICAL_VS_ADHERENT_UP	0.74	0.004	0.0307
	BIOCARTA_NO2IL12_PATHWAY	-0.75	0.004	0.0307
	AMIT_EGF_RESPONSE_40_MCF10A	-0.73	0.004	0.0307
	LAMB_CCND1_TARGETS	-0.73	0.004	0.0307
	BIOCARTA_TID_PATHWAY	-0.74	0.004	0.0307
	SPIELMAN_LYMPHOBLAST_EUROPEAN_VS_ASIAN_2FC_DN	-0.75	0.004	0.0307
	KEGG_MISMATCH_REPAIR	0.61	0.004	0.0307
	WANG_BARRETTS_ESOPHAGUS_DN	-0.7	0.004	0.0307
	HAHTOLA_CTCL_CUTANEOUS	-0.71	0.004	0.0307
	BIOCARTA_INFLAM_PATHWAY	-0.75	0.004	0.0307
	REACTOME_TRANSPORT_OF_MATURE_MRNA_DERIVED_FROM_AN_INTRONLESS_TRANSCRIPT	0.58	0.004	0.0307
	BIOCARTA_TOLL_PATHWAY	-0.69	0.004	0.0307
	SIG_PIP3_SIGNALING_IN_B_LYMPHOCYTES	-0.64	0.004	0.0307
	PID_ATR_PATHWAY	0.52	0.004	0.0307
	REACTOME_GLUCOSE_TRANSPORT	0.52	0.004	0.0307
	HUANG_FOXA2_TARGETS_DN	-0.66	0.004	0.0307
	REACTOME_TRANSPORT_OF_MATURE_TRANSCRIPT_TO_CYTOPLASM	0.59	0.004	0.0307
	ZUCCHI_METASTASIS_DN	-0.65	0.004	0.0307
	KEGG_NUCLEOTIDE_EXCISION_REPAIR	0.55	0.004	0.0307
	HENDRICKS_SMARCA4_TARGETS_DN	-0.66	0.004	0.0307
	NUTT_GBM_VS_AO_GLIOMA_UP	-0.61	0.004	0.0307
	BECKER_TAMOXIFEN_RESISTANCE_UP	-0.63	0.004	0.0307
	PID_CASPASE_PATHWAY	-0.59	0.004	0.0307
	GRABARCZYK_BCL11B_TARGETS_UP	-0.62	0.004	0.0307
	TONKS_TARGETS_OF_RUNX1_RUNX1T1_FUSION_MONOCYTE_DN	-0.64	0.004	0.0307
	BROWNE_HCMV_INFECTION_4HR_UP	-0.63	0.004	0.0307
	WATTEL_AUTONOMOUS_THYROID_ADENOMA_DN	-0.61	0.004	0.0307
	KLEIN_PRIMARY_EFFUSION_LYMPHOMA_DN	-0.6	0.004	0.0307
	NAGASHIMA_EGF_SIGNALING_UP	-0.59	0.004	0.0307
	REACTOME_RECRUITMENT_OF_MITOTIC_CENTROSOME_PROTEINS_AND_COMPLEXES	0.51	0.004	0.0307
	GAZDA_DIAMOND_BLACKFAN_ANEMIA_PROGENITOR_DN	0.5	0.004	0.0307
	SESTO_RESPONSE_TO_UV_C1	-0.57	0.004	0.0307
	WHITFIELD_CELL_CYCLE_G1_S	0.41	0.004	0.0307
	WIERENGA_STAT5A_TARGETS_GROUP1	-0.5	0.004	0.0307
	MARZEC_IL2_SIGNALING_UP	-0.52	0.004	0.0307
	GARCIA_TARGETS_OF_FLI1_AND_DAX1_DN	0.38	0.004	0.0307
	CONCANNON_APOPTOSIS_BY_EPOXOMICIN_DN	0.36	0.004	0.0307
	DAVICIONI_MOLECULAR_ARMS_VS_ERMS_DN	0.37	0.004	0.0307
	REACTOME_DNA_REPLICATION	0.35	0.004	0.0307
	SABATES_COLORECTAL_ADENOMA_DN	-0.46	0.004	0.0307
	BORCZUK_MALIGNANT_MESOTHELIOMA_UP	0.3	0.004	0.0307
	VECCHI_GASTRIC_CANCER_EARLY_UP	-0.42	0.004	0.0307
	CHARAFE_BREAST_CANCER_LUMINAL_VS_MESENCHYMAL_DN	-0.43	0.004	0.0307
	SHEN_SMARCA2_TARGETS_UP	0.28	0.004	0.0307
	DOUGLAS_BMI1_TARGETS_UP	0.27	0.004	0.0307
	ENK_UV_RESPONSE_EPIDERMIS_DN	-0.41	0.004	0.0307
	ACEVEDO_LIVER_CANCER_UP	-0.39	0.004	0.0307
	ISHIKAWA_STING_SIGNALING	-0.89	0.006	0.0422
	BIOCARTA_LECTIN_PATHWAY	-0.83	0.006	0.0422
	BIOCARTA_TCYTOTOXIC_PATHWAY	-0.84	0.006	0.0422
	BIOCARTA_GRANULOCYTES_PATHWAY	-0.78	0.006	0.0422
	REACTOME_P75NTR_SIGNALS_VIA_NFKB	-0.79	0.006	0.0422
	REACTOME_ACTIVATION_OF_IRF3_IRF7_MEDIATED_BY_TBK1_IKK_EPSILON	-0.79	0.006	0.0422
	LUI_THYROID_CANCER_CLUSTER_4	-0.8	0.006	0.0422
	ZHENG_RESPONSE_TO_ARSENITE_UP	-0.8	0.006	0.0422
	KOINUMA_COLON_CANCER_MSI_UP	-0.78	0.006	0.0422
	WU_HBX_TARGETS_2_DN	-0.74	0.006	0.0422
	TONKS_TARGETS_OF_RUNX1_RUNX1T1_FUSION_GRANULOCYTE_DN	-0.78	0.006	0.0422
	NIELSEN_LEIOMYOSARCOMA_UP	-0.79	0.006	0.0422
	LE_NEURONAL_DIFFERENTIATION_UP	0.71	0.006	0.0422
	BIOCARTA_IL10_PATHWAY	-0.74	0.006	0.0422
	REACTOME_FORMATION_OF_TUBULIN_FOLDING_INTERMEDIATES_BY_CCT_TRIC	0.65	0.006	0.0422
	HERNANDEZ_ABERRANT_MITOSIS_BY_DOCETACEL_4NM_UP	-0.71	0.006	0.0422
	NEWMAN_ERCC6_TARGETS_UP	-0.76	0.006	0.0422
	MUELLER_COMMON_TARGETS_OF_AML_FUSIONS_DN	-0.69	0.006	0.0422
	REACTOME_PREFOLDIN_MEDIATED_TRANSFER_OF_SUBSTRATE_TO_CCT_TRIC	0.6	0.006	0.0422
	WIKMAN_ASBESTOS_LUNG_CANCER_DN	-0.68	0.006	0.0422
	CHOW_RASSF1_TARGETS_DN	-0.68	0.006	0.0422
	URS_ADIPOCYTE_DIFFERENTIATION_DN	-0.71	0.006	0.0422
	KEGG_BASE_EXCISION_REPAIR	0.57	0.006	0.0422
	ASGHARZADEH_NEUROBLASTOMA_POOR_SURVIVAL_DN	0.56	0.006	0.0422
	BROWNE_HCMV_INFECTION_2HR_UP	-0.68	0.006	0.0422
	CROONQUIST_NRAS_VS_STROMAL_STIMULATION_UP	-0.65	0.006	0.0422
	PID_CXCR3_PATHWAY	-0.61	0.006	0.0422
	KEGG_RNA_DEGRADATION	0.49	0.006	0.0422
	ROY_WOUND_BLOOD_VESSEL_UP	-0.61	0.006	0.0422
	HALMOS_CEBPA_TARGETS_UP	-0.6	0.006	0.0422
	PID_CD8_TCR_PATHWAY	-0.59	0.006	0.0422
	REACTOME_LOSS_OF_NLP_FROM_MITOTIC_CENTROSOMES	0.51	0.006	0.0422
	AMIT_SERUM_RESPONSE_60_MCF10A	-0.59	0.006	0.0422
	PID_AP1_PATHWAY	-0.58	0.006	0.0422
	BHATTACHARYA_EMBRYONIC_STEM_CELL	0.47	0.006	0.0422
	FERREIRA_EWINGS_SARCOMA_UNSTABLE_VS_STABLE_DN	-0.55	0.006	0.0422
	KEGG_FC_GAMMA_R_MEDIATED_PHAGOCYTOSIS	-0.53	0.006	0.0422
	REACTOME_ACTIVATED_TLR4_SIGNALLING	-0.54	0.006	0.0422
	ODONNELL_TFRC_TARGETS_DN	0.38	0.006	0.0422
	BOYAULT_LIVER_CANCER_SUBCLASS_G1_UP	0.38	0.006	0.0422
	FIGUEROA_AML_METHYLATION_CLUSTER_3_UP	0.39	0.006	0.0422
	KAN_RESPONSE_TO_ARSENIC_TRIOXIDE	-0.51	0.006	0.0422
	MOREAUX_MULTIPLE_MYELOMA_BY_TACI_DN	0.37	0.006	0.0422
	REACTOME_INFLUENZA_LIFE_CYCLE	0.39	0.006	0.0422
	CHIANG_LIVER_CANCER_SUBCLASS_PROLIFERATION_UP	0.37	0.006	0.0422
	KEGG_JAK_STAT_SIGNALING_PATHWAY	-0.48	0.006	0.0422
	PROVENZANI_METASTASIS_DN	-0.49	0.006	0.0422
	LEE_NEURAL_CREST_STEM_CELL_UP	-0.51	0.006	0.0422
	LEE_LIVER_CANCER_SURVIVAL_DN	0.35	0.006	0.0422
	FISCHER_G1_S_CELL_CYCLE	0.34	0.006	0.0422
	LI_AMPLIFIED_IN_LUNG_CANCER	-0.45	0.006	0.0422
	WONG_MITOCHONDRIA_GENE_MODULE	-0.46	0.006	0.0422
	ACEVEDO_LIVER_TUMOR_VS_NORMAL_ADJACENT_TISSUE_DN	-0.44	0.006	0.0422
	THEILGAARD_NEUTROPHIL_AT_SKIN_WOUND_DN	-0.46	0.006	0.0422
	DEBIASI_APOPTOSIS_BY_REOVIRUS_INFECTION_DN	0.29	0.006	0.0422
	HAN_SATB1_TARGETS_UP	-0.42	0.006	0.0422
	GRYDER_PAX3FOXO1_ENHANCERS_KO_DOWN	0.28	0.006	0.0422
	LIAO_METASTASIS	0.28	0.006	0.0422
	HAMAI_APOPTOSIS_VIA_TRAIL_UP	0.26	0.006	0.0422
	ZWANG_TRANSIENTLY_UP_BY_1ST_EGF_PULSE_ONLY	-0.36	0.006	0.0422

## Sheet: Breast Class 1
	Gene set	Enrichment Score	p-value	Adjusted p-value
GO_MF	DNA replication origin binding	0.83	< 1.00E-04	< 1.00E-04
	single-stranded DNA helicase activity	0.79	< 1.00E-04	< 1.00E-04
	3'-5' DNA helicase activity	0.77	< 1.00E-04	< 1.00E-04
	nuclear receptor activity	-0.66	< 1.00E-04	< 1.00E-04
	structural constituent of cytoskeleton	0.57	< 1.00E-04	< 1.00E-04
	structural constituent of ribosome	0.47	< 1.00E-04	< 1.00E-04
	RNA binding	0.37	< 1.00E-04	< 1.00E-04
	protein binding	0.25	< 1.00E-04	< 1.00E-04
	RAGE receptor binding	0.85	0.0002	0.00237
	histone binding	0.43	0.0002	0.00237
	microtubule binding	0.39	0.0002	0.00237
	steroid binding	-0.71	0.0004	0.00442
	extracellular matrix structural constituent	-0.46	0.0004	0.00442
	structural constituent of skin epidermis	0.84	0.0006	0.00617
	cadherin binding	0.34	0.0006	0.00617
	growth factor binding	-0.63	0.0008	0.0079
	single-stranded DNA binding	0.46	0.0008	0.0079
	identical protein binding	0.26	0.0008	0.0079
	steroid hormone receptor activity	-0.57	0.001	0.00954
	virus receptor activity	0.48	0.001	0.00954
	ATP binding	0.25	0.001	0.00954
	dystroglycan binding	-0.8	0.002	0.0169
	heme binding	-0.45	0.002	0.0169
	aromatase activity	-0.78	0.0022	0.0183
	triglyceride lipase activity	-0.75	0.0022	0.0183
	insulin receptor binding	-0.69	0.0024	0.0196
	oxygen carrier activity	-0.79	0.003	0.0236
	ribonuclease P RNA binding	0.79	0.003	0.0236
	threonine-type endopeptidase activity	0.66	0.0032	0.0248
	GABA-A receptor activity	0.69	0.0034	0.026
	hormone activity	-0.51	0.0034	0.026
	ubiquitin-like protein ligase binding	0.63	0.0046	0.0329
	ribonuclease P activity	0.76	0.0048	0.034
	neurotransmitter:sodium symporter activity	0.77	0.0054	0.0369
	DNA polymerase binding	0.66	0.0054	0.0369
	nucleosomal DNA binding	0.6	0.0054	0.0369
	beta-catenin binding	-0.47	0.0058	0.0388
	neuropilin binding	-0.68	0.0066	0.0427
	ATPase-coupled transmembrane transporter activity	-0.52	0.0066	0.0427
	MHC class I protein binding	0.67	0.0068	0.0436
	Ran GTPase binding	0.54	0.0068	0.0436
	transition metal ion binding	0.71	0.007	0.0445
	nucleotide binding	0.48	0.007	0.0445
	peptide hormone binding	-0.57	0.0072	0.0455
	syntaxin-1 binding	-0.63	0.0074	0.0462
	growth factor activity	-0.4	0.0076	0.047
	transmembrane-ephrin receptor activity	0.65	0.008	0.0491
GO_BP	double-strand break repair via break-induced replication	0.89	< 1.00E-04	< 1.00E-04
	DNA unwinding involved in DNA replication	0.83	< 1.00E-04	< 1.00E-04
	morphogenesis of an epithelium	0.86	< 1.00E-04	< 1.00E-04
	mitotic chromosome condensation	0.77	< 1.00E-04	< 1.00E-04
	blastocyst development	0.77	< 1.00E-04	< 1.00E-04
	natural killer cell mediated cytotoxicity	0.75	< 1.00E-04	< 1.00E-04
	mitotic spindle assembly checkpoint	0.78	< 1.00E-04	< 1.00E-04
	regulation of transcription involved in G1/S transition of mitotic cell cycle	0.76	< 1.00E-04	< 1.00E-04
	DNA replication initiation	0.78	< 1.00E-04	< 1.00E-04
	CENP-A containing nucleosome assembly	0.74	< 1.00E-04	< 1.00E-04
	mitotic spindle assembly	0.71	< 1.00E-04	< 1.00E-04
	mitotic sister chromatid segregation	0.75	< 1.00E-04	< 1.00E-04
	antimicrobial humoral immune response mediated by antimicrobial peptide	0.73	< 1.00E-04	< 1.00E-04
	mitotic metaphase plate congression	0.65	< 1.00E-04	< 1.00E-04
	cellular response to hormone stimulus	-0.65	< 1.00E-04	< 1.00E-04
	interstrand cross-link repair	0.63	< 1.00E-04	< 1.00E-04
	fatty acid biosynthetic process	-0.63	< 1.00E-04	< 1.00E-04
	mitotic spindle organization	0.68	< 1.00E-04	< 1.00E-04
	response to peptide hormone	-0.68	< 1.00E-04	< 1.00E-04
	DNA recombination	0.55	< 1.00E-04	< 1.00E-04
	chromosome segregation	0.73	< 1.00E-04	< 1.00E-04
	epidermis development	0.56	< 1.00E-04	< 1.00E-04
	interferon-gamma-mediated signaling pathway	0.52	< 1.00E-04	< 1.00E-04
	DNA duplex unwinding	0.51	< 1.00E-04	< 1.00E-04
	anaphase-promoting complex-dependent catabolic process	0.62	< 1.00E-04	< 1.00E-04
	keratinization	0.75	< 1.00E-04	< 1.00E-04
	regulation of mitotic cell cycle phase transition	0.54	< 1.00E-04	< 1.00E-04
	cornification	0.72	< 1.00E-04	< 1.00E-04
	G1/S transition of mitotic cell cycle	0.58	< 1.00E-04	< 1.00E-04
	glucose homeostasis	-0.53	< 1.00E-04	< 1.00E-04
	positive regulation of MAPK cascade	-0.53	< 1.00E-04	< 1.00E-04
	viral transcription	0.51	< 1.00E-04	< 1.00E-04
	regulation of cell cycle	0.47	< 1.00E-04	< 1.00E-04
	nuclear-transcribed mRNA catabolic process, nonsense-mediated decay	0.45	< 1.00E-04	< 1.00E-04
	G2/M transition of mitotic cell cycle	0.45	< 1.00E-04	< 1.00E-04
	DNA replication	0.61	< 1.00E-04	< 1.00E-04
	mitotic cell cycle	0.54	< 1.00E-04	< 1.00E-04
	rRNA processing	0.59	< 1.00E-04	< 1.00E-04
	adaptive immune response	0.45	< 1.00E-04	< 1.00E-04
	cilium assembly	-0.45	< 1.00E-04	< 1.00E-04
	DNA repair	0.44	< 1.00E-04	< 1.00E-04
	mRNA splicing, via spliceosome	0.42	< 1.00E-04	< 1.00E-04
	immune response	0.38	< 1.00E-04	< 1.00E-04
	intracellular protein transport	-0.42	< 1.00E-04	< 1.00E-04
	cell division	0.54	< 1.00E-04	< 1.00E-04
	neutrophil degranulation	0.33	< 1.00E-04	< 1.00E-04
	DNA strand elongation involved in DNA replication	0.81	0.0002	0.00237
	response to iron ion	-0.76	0.0002	0.00237
	detection of chemical stimulus involved in sensory perception of bitter taste	-0.71	0.0002	0.00237
	negative regulation of DNA binding	0.63	0.0002	0.00237
	protein targeting to peroxisome	-0.55	0.0002	0.00237
	regulation of G2/M transition of mitotic cell cycle	0.5	0.0002	0.00237
	antigen processing and presentation of exogenous peptide antigen via MHC class I, TAP-dependent	0.51	0.0002	0.00237
	defense response to bacterium	0.5	0.0002	0.00237
	xenobiotic metabolic process	-0.52	0.0002	0.00237
	cell population proliferation	0.38	0.0002	0.00237
	cell cycle	0.38	0.0002	0.00237
	innate immune response	0.37	0.0002	0.00237
	organ induction	-0.84	0.0004	0.00442
	melanosome transport	-0.76	0.0004	0.00442
	natural killer cell activation	0.71	0.0004	0.00442
	mRNA export from nucleus	0.51	0.0004	0.00442
	mitochondrial translational elongation	0.47	0.0004	0.00442
	response to estradiol	-0.49	0.0004	0.00442
	blood coagulation	-0.45	0.0004	0.00442
	kinetochore assembly	0.82	0.0006	0.00617
	maintenance of gastrointestinal epithelium	-0.8	0.0006	0.00617
	positive regulation of innate immune response	0.71	0.0006	0.00617
	ribosomal large subunit biogenesis	0.66	0.0006	0.00617
	mitotic cytokinesis	0.54	0.0006	0.00617
	fatty acid metabolic process	-0.56	0.0006	0.00617
	regulation of mRNA stability	0.43	0.0006	0.00617
	protein folding	0.43	0.0006	0.00617
	cellular response to lipopolysaccharide	0.4	0.0006	0.00617
	inflammatory response	0.34	0.0006	0.00617
	regulation of glucose metabolic process	-0.7	0.0008	0.0079
	positive regulation of cell-substrate adhesion	-0.61	0.0008	0.0079
	interleukin-12-mediated signaling pathway	0.57	0.0008	0.0079
	regulation of cyclin-dependent protein serine/threonine kinase activity	0.52	0.0008	0.0079
	neutrophil chemotaxis	0.49	0.0008	0.0079
	translational initiation	0.41	0.0008	0.0079
	complement activation, alternative pathway	-0.81	0.001	0.00954
	spindle organization	0.8	0.001	0.00954
	tRNA export from nucleus	0.61	0.001	0.00954
	phospholipase C-activating G protein-coupled receptor signaling pathway	-0.57	0.001	0.00954
	antigen processing and presentation of exogenous peptide antigen via MHC class II	0.43	0.001	0.00954
	platelet degranulation	-0.45	0.001	0.00954
	phosphatidylinositol 3-kinase signaling	-0.63	0.0012	0.0111
	RNA splicing	0.4	0.0012	0.0111
	positive regulation of establishment of protein localization to telomere	0.81	0.0014	0.0127
	positive regulation of phagocytosis, engulfment	-0.81	0.0014	0.0127
	positive regulation of cytokinesis	0.6	0.0014	0.0127
	regulation of cellular amino acid metabolic process	0.52	0.0014	0.0127
	SRP-dependent cotranslational protein targeting to membrane	0.46	0.0014	0.0127
	chemotaxis	0.43	0.0014	0.0127
	response to lipid	-0.7	0.0016	0.0141
	regulation of gene silencing by miRNA	0.53	0.0016	0.0141
	mitochondrial translational termination	0.45	0.0016	0.0141
	cell-cell adhesion	0.39	0.0016	0.0141
	cilium movement	-0.69	0.0018	0.0156
	negative regulation of T cell proliferation	0.58	0.0018	0.0156
	regulation of signal transduction by p53 class mediator	0.41	0.0018	0.0156
	susceptibility to natural killer cell mediated cytotoxicity	0.79	0.002	0.0169
	post-embryonic development	-0.5	0.002	0.0169
	positive regulation of protein kinase B signaling	-0.42	0.002	0.0169
	lipopolysaccharide-mediated signaling pathway	0.58	0.0022	0.0183
	chemokine-mediated signaling pathway	0.49	0.0022	0.0183
	regulation of smooth muscle contraction	-0.79	0.0024	0.0196
	proteasomal ubiquitin-independent protein catabolic process	0.65	0.0024	0.0196
	ephrin receptor signaling pathway	0.45	0.0024	0.0196
	mammary gland alveolus development	-0.75	0.0026	0.021
	regulation of DNA replication	0.68	0.0026	0.021
	spliceosomal snRNP assembly	0.62	0.0026	0.021
	mRNA 3'-end processing	0.53	0.0026	0.021
	ribosomal large subunit assembly	0.63	0.0028	0.0224
	oxidation-reduction process	-0.32	0.0028	0.0224
	positive regulation of T cell mediated cytotoxicity	0.62	0.003	0.0236
	DNA damage response, detection of DNA damage	0.56	0.003	0.0236
	positive regulation of ubiquitin protein ligase activity	0.75	0.0032	0.0248
	dendritic spine development	0.72	0.0032	0.0248
	establishment of skin barrier	0.65	0.0032	0.0248
	metanephros development	-0.62	0.0032	0.0248
	positive regulation of angiogenesis	-0.42	0.0032	0.0248
	positive regulation of interferon-gamma production	0.54	0.0034	0.026
	response to estrogen	-0.53	0.0034	0.026
	histone exchange	0.78	0.0036	0.0272
	uterus development	-0.74	0.0036	0.0272
	telomere maintenance via semi-conservative replication	0.62	0.0036	0.0272
	positive regulation of G protein-coupled receptor signaling pathway	0.76	0.0038	0.0285
	determination of left/right symmetry	-0.53	0.004	0.0296
	regulation of blood pressure	-0.52	0.004	0.0296
	tumor necrosis factor-mediated signaling pathway	0.39	0.004	0.0296
	T cell receptor signaling pathway	0.37	0.004	0.0296
	steroid hormone mediated signaling pathway	-0.54	0.0042	0.0306
	sodium ion homeostasis	-0.76	0.0044	0.0318
	positive regulation of endothelial cell proliferation	-0.49	0.0044	0.0318
	tRNA 5'-leader removal	0.76	0.0046	0.0329
	glucose metabolic process	-0.54	0.0046	0.0329
	ion transmembrane transport	-0.36	0.0046	0.0329
	viral process	0.3	0.0048	0.034
	intermediate filament organization	0.67	0.005	0.0352
	canonical glycolysis	0.6	0.005	0.0352
	renal water homeostasis	-0.6	0.005	0.0352
	positive regulation of glucose import	-0.59	0.005	0.0352
	lipid metabolic process	-0.42	0.0052	0.036
	negative regulation of cell population proliferation	-0.33	0.0052	0.036
	organic cation transport	-0.78	0.0054	0.0369
	purine nucleotide catabolic process	0.75	0.0054	0.0369
	transmission of nerve impulse	-0.74	0.0054	0.0369
	leukocyte chemotaxis	0.64	0.0054	0.0369
	sister chromatid cohesion	0.61	0.0054	0.0369
	regulation of exocytosis	-0.64	0.0054	0.0369
	regulation of ventricular cardiac muscle cell membrane repolarization	-0.66	0.0056	0.0378
	intracellular transport of virus	0.51	0.0056	0.0378
	regulation of insulin secretion	-0.51	0.0056	0.0378
	translation	0.36	0.0056	0.0378
	positive regulation of cellular component movement	0.76	0.0058	0.0388
	negative regulation of endothelial cell migration	-0.7	0.0058	0.0388
	oligodendrocyte development	0.6	0.0058	0.0388
	positive regulation of insulin secretion	-0.57	0.0058	0.0388
	cardiac conduction	-0.56	0.0058	0.0388
	central nervous system development	0.38	0.0058	0.0388
	negative regulation of G0 to G1 transition	0.53	0.006	0.04
	defense response to virus	0.35	0.006	0.04
	negative regulation of fibroblast growth factor receptor signaling pathway	-0.73	0.0062	0.0409
	regulation of mitotic nuclear division	0.65	0.0062	0.0409
	cell redox homeostasis	0.44	0.0062	0.0409
	retina homeostasis	-0.58	0.0064	0.0418
	trophoblast giant cell differentiation	0.74	0.0066	0.0427
	insulin-like growth factor receptor signaling pathway	-0.73	0.0066	0.0427
	reciprocal meiotic recombination	0.59	0.0066	0.0427
	cellular response to interleukin-1	0.43	0.0068	0.0436
	regulation of gluconeogenesis	-0.77	0.007	0.0445
	mitotic nuclear envelope disassembly	0.75	0.007	0.0445
	maturation of SSU-rRNA from tricistronic rRNA transcript (SSU-rRNA, 5.8S rRNA, LSU-rRNA)	0.62	0.007	0.0445
	anterior/posterior pattern specification	-0.44	0.007	0.0445
	synapse maturation	-0.74	0.0072	0.0455
	cellular response to hypoxia	0.39	0.0072	0.0455
	inner dynein arm assembly	-0.77	0.0076	0.047
	negative regulation of axon extension involved in axon guidance	-0.61	0.0076	0.047
	response to cAMP	-0.53	0.0076	0.047
	meiotic cell cycle	0.46	0.0076	0.047
	positive regulation of signal transduction	-0.47	0.0076	0.047
	neuron migration	-0.44	0.0076	0.047
	axon guidance	-0.37	0.0076	0.047
	white fat cell differentiation	-0.73	0.0078	0.048
	antimicrobial humoral response	0.54	0.0078	0.048
	adenylate cyclase-inhibiting G protein-coupled receptor signaling pathway	-0.51	0.0078	0.048
	termination of RNA polymerase II transcription	0.55	0.008	0.0491
GO_CC	U12-type spliceosomal complex	0.69	< 1.00E-04	< 1.00E-04
	cornified envelope	0.75	< 1.00E-04	< 1.00E-04
	spindle microtubule	0.76	< 1.00E-04	< 1.00E-04
	keratin filament	0.7	< 1.00E-04	< 1.00E-04
	chromosome, centromeric region	0.72	< 1.00E-04	< 1.00E-04
	intermediate filament	0.55	< 1.00E-04	< 1.00E-04
	condensed chromosome kinetochore	0.65	< 1.00E-04	< 1.00E-04
	kinetochore	0.65	< 1.00E-04	< 1.00E-04
	nuclear chromosome, telomeric region	0.55	< 1.00E-04	< 1.00E-04
	peroxisome	-0.54	< 1.00E-04	< 1.00E-04
	spindle pole	0.47	< 1.00E-04	< 1.00E-04
	chromosome	0.46	< 1.00E-04	< 1.00E-04
	spindle	0.49	< 1.00E-04	< 1.00E-04
	midbody	0.51	< 1.00E-04	< 1.00E-04
	receptor complex	-0.45	< 1.00E-04	< 1.00E-04
	collagen-containing extracellular matrix	-0.43	< 1.00E-04	< 1.00E-04
	centrosome	0.33	< 1.00E-04	< 1.00E-04
	nucleolus	0.36	< 1.00E-04	< 1.00E-04
	integral component of plasma membrane	-0.32	< 1.00E-04	< 1.00E-04
	extracellular space	-0.32	< 1.00E-04	< 1.00E-04
	membrane	0.25	< 1.00E-04	< 1.00E-04
	nucleoplasm	0.3	< 1.00E-04	< 1.00E-04
	plasma membrane	-0.27	< 1.00E-04	< 1.00E-04
	cytoplasm	0.24	< 1.00E-04	< 1.00E-04
	cytosol	0.26	< 1.00E-04	< 1.00E-04
	nucleus	0.26	< 1.00E-04	< 1.00E-04
	peroxisomal matrix	-0.62	0.0002	0.00237
	extracellular region	-0.28	0.0002	0.00237
	preribosome, large subunit precursor	0.7	0.0004	0.00442
	condensed chromosome	0.7	0.0004	0.00442
	microtubule cytoskeleton	0.42	0.0004	0.00442
	desmosome	0.67	0.0006	0.00617
	U2-type precatalytic spliceosome	0.57	0.0006	0.00617
	mitotic spindle	0.5	0.0006	0.00617
	axoneme	-0.52	0.0008	0.0079
	apical plasma membrane	-0.38	0.0008	0.0079
	Arp2/3 protein complex	0.8	0.001	0.00954
	dendrite	-0.35	0.001	0.00954
	methylosome	0.79	0.0012	0.0111
	catalytic step 2 spliceosome	0.47	0.0012	0.0111
	anaphase-promoting complex	0.68	0.0014	0.0127
	U4/U6 x U5 tri-snRNP complex	0.63	0.0014	0.0127
	proteasome core complex	0.68	0.0016	0.0141
	spindle midzone	0.64	0.0016	0.0141
	host cell	0.51	0.0016	0.0141
	platelet alpha granule membrane	-0.73	0.0018	0.0156
	secretory granule lumen	0.41	0.0018	0.0156
	chromatin	0.43	0.002	0.0169
	peroxisomal membrane	-0.53	0.0026	0.021
	multimeric ribonuclease P complex	0.79	0.003	0.0236
	specific granule lumen	0.48	0.003	0.0236
	GABA-A receptor complex	0.69	0.0034	0.026
	mitochondrial ribosome	0.65	0.0036	0.0272
	platelet alpha granule lumen	-0.51	0.004	0.0296
	interstitial matrix	-0.76	0.0044	0.0318
	mitochondrial inner membrane	0.3	0.0044	0.0318
	phagocytic vesicle membrane	0.45	0.0048	0.034
	chaperonin-containing T-complex	0.77	0.0052	0.036
	exocytic vesicle	-0.63	0.0052	0.036
	kinesin complex	0.49	0.0054	0.0369
	neuronal cell body	-0.33	0.0056	0.0378
	endoplasmic reticulum chaperone complex	0.76	0.0058	0.0388
	mitochondrial large ribosomal subunit	0.48	0.0062	0.0409
	cilium	-0.38	0.0066	0.0427
	axolemma	-0.73	0.0068	0.0436
	brush border membrane	-0.51	0.0068	0.0436
	cell	-0.47	0.0068	0.0436
	transcription elongation factor complex	-0.65	0.0074	0.0462
	spliceosomal complex	0.43	0.0074	0.0462
	integral component of membrane	-0.25	0.008	0.0491
PW_KEGG	Tyrosine metabolism	-0.71	< 1.00E-04	< 1.00E-04
	Allograft rejection	0.68	< 1.00E-04	< 1.00E-04
	Primary immunodeficiency	0.67	< 1.00E-04	< 1.00E-04
	DNA replication	0.69	< 1.00E-04	< 1.00E-04
	Graft-versus-host disease	0.66	< 1.00E-04	< 1.00E-04
	Proteasome	0.6	< 1.00E-04	< 1.00E-04
	Regulation of lipolysis in adipocytes	-0.66	< 1.00E-04	< 1.00E-04
	Drug metabolism - cytochrome P450	-0.64	< 1.00E-04	< 1.00E-04
	Metabolism of xenobiotics by cytochrome P450	-0.55	< 1.00E-04	< 1.00E-04
	Biosynthesis of amino acids	0.57	< 1.00E-04	< 1.00E-04
	Chemical carcinogenesis	-0.58	< 1.00E-04	< 1.00E-04
	Ribosome biogenesis in eukaryotes	0.64	< 1.00E-04	< 1.00E-04
	IL-17 signaling pathway	0.5	< 1.00E-04	< 1.00E-04
	Spliceosome	0.54	< 1.00E-04	< 1.00E-04
	Cell cycle	0.64	< 1.00E-04	< 1.00E-04
	Ribosome	0.51	< 1.00E-04	< 1.00E-04
	RNA transport	0.46	< 1.00E-04	< 1.00E-04
	MicroRNAs in cancer	0.44	< 1.00E-04	< 1.00E-04
	Epstein-Barr virus infection	0.47	< 1.00E-04	< 1.00E-04
	Human T-cell leukemia virus 1 infection	0.39	< 1.00E-04	< 1.00E-04
	Antigen processing and presentation	0.54	0.0002	0.00237
	Cellular senescence	0.41	0.0002	0.00237
	Complement and coagulation cascades	-0.55	0.0004	0.00442
	Glycosphingolipid biosynthesis - lacto and neolacto series	0.66	0.0006	0.00617
	Natural killer cell mediated cytotoxicity	0.44	0.0006	0.00617
	Viral carcinogenesis	0.38	0.0006	0.00617
	AMPK signaling pathway	-0.46	0.0008	0.0079
	Histidine metabolism	-0.71	0.001	0.00954
	Retinol metabolism	-0.56	0.0012	0.0111
	Phagosome	0.39	0.0012	0.0111
	Autoimmune thyroid disease	0.58	0.0014	0.0127
	Peroxisome	-0.49	0.0016	0.0141
	cAMP signaling pathway	-0.39	0.002	0.0169
	Parathyroid hormone synthesis, secretion and action	-0.44	0.0024	0.0196
	Cortisol synthesis and secretion	-0.5	0.0028	0.0224
	Cysteine and methionine metabolism	0.51	0.003	0.0236
	p53 signaling pathway	0.47	0.003	0.0236
	Ascorbate and aldarate metabolism	-0.7	0.0034	0.026
	ABC transporters	-0.54	0.0034	0.026
	Influenza A	0.37	0.0036	0.0272
	Tuberculosis	0.36	0.004	0.0296
	cGMP-PKG signaling pathway	-0.39	0.0042	0.0306
	Adrenergic signaling in cardiomyocytes	-0.41	0.0048	0.034
	Circadian entrainment	-0.44	0.0054	0.0369
	MAPK signaling pathway	-0.34	0.0056	0.0378
	Pancreatic secretion	-0.44	0.0058	0.0388
	Homologous recombination	0.55	0.0062	0.0409
	Circadian rhythm	-0.59	0.0064	0.0418
	Insulin resistance	-0.43	0.0064	0.0418
	Calcium signaling pathway	-0.37	0.0068	0.0436
	PI3K-Akt signaling pathway	-0.33	0.0074	0.0462
	Hepatitis C	0.36	0.0076	0.047
	Staphylococcus aureus infection	0.43	0.0078	0.048
	Dilated cardiomyopathy	-0.43	0.008	0.0491
MSig_C2	LIANG_SILENCED_BY_METHYLATION_DN	0.88	< 1.00E-04	< 1.00E-04
	SMID_BREAST_CANCER_RELAPSE_IN_LIVER_DN	-0.92	< 1.00E-04	< 1.00E-04
	INAMURA_LUNG_CANCER_SCC_UP	0.96	< 1.00E-04	< 1.00E-04
	MONTERO_THYROID_CANCER_POOR_SURVIVAL_UP	0.96	< 1.00E-04	< 1.00E-04
	REACTOME_UNWINDING_OF_DNA	0.89	< 1.00E-04	< 1.00E-04
	FARMER_BREAST_CANCER_CLUSTER_6	-0.96	< 1.00E-04	< 1.00E-04
	HUMMERICH_BENIGN_SKIN_TUMOR_UP	0.88	< 1.00E-04	< 1.00E-04
	FARMER_BREAST_CANCER_CLUSTER_3	0.79	< 1.00E-04	< 1.00E-04
	LY_AGING_MIDDLE_DN	0.92	< 1.00E-04	< 1.00E-04
	FINETTI_BREAST_CANCER_KINOME_RED	0.92	< 1.00E-04	< 1.00E-04
	REACTOME_POLO_LIKE_KINASE_MEDIATED_EVENTS	0.85	< 1.00E-04	< 1.00E-04
	SIMBULAN_PARP1_TARGETS_DN	0.85	< 1.00E-04	< 1.00E-04
	LI_WILMS_TUMOR_ANAPLASTIC_UP	0.86	< 1.00E-04	< 1.00E-04
	STEIN_ESTROGEN_RESPONSE_NOT_VIA_ESRRA	-0.83	< 1.00E-04	< 1.00E-04
	XU_HGF_SIGNALING_NOT_VIA_AKT1_48HR_DN	0.79	< 1.00E-04	< 1.00E-04
	FARMER_BREAST_CANCER_CLUSTER_7	-0.86	< 1.00E-04	< 1.00E-04
	JEON_SMAD6_TARGETS_DN	0.81	< 1.00E-04	< 1.00E-04
	LI_ADIPOGENESIS_BY_ACTIVATED_PPARG	-0.79	< 1.00E-04	< 1.00E-04
	REACTOME_ABC_TRANSPORTERS_IN_LIPID_HOMEOSTASIS	-0.8	< 1.00E-04	< 1.00E-04
	SMID_BREAST_CANCER_LUMINAL_A_DN	0.96	< 1.00E-04	< 1.00E-04
	CHEN_ETV5_TARGETS_TESTIS	0.8	< 1.00E-04	< 1.00E-04
	LANDEMAINE_LUNG_METASTASIS	0.81	< 1.00E-04	< 1.00E-04
	MASRI_RESISTANCE_TO_TAMOXIFEN_AND_AROMATASE_INHIBITORS_UP	-0.84	< 1.00E-04	< 1.00E-04
	FINETTI_BREAST_CANCERS_KINOME_BLUE	-0.86	< 1.00E-04	< 1.00E-04
	REACTOME_DEPOSITION_OF_NEW_CENPA_CONTAINING_NUCLEOSOMES_AT_THE_CENTROMERE	0.74	< 1.00E-04	< 1.00E-04
	SMID_BREAST_CANCER_RELAPSE_IN_LUNG_UP	0.87	< 1.00E-04	< 1.00E-04
	COLLER_MYC_TARGETS_UP	0.75	< 1.00E-04	< 1.00E-04
	EGUCHI_CELL_CYCLE_RB1_TARGETS	0.91	< 1.00E-04	< 1.00E-04
	FOURNIER_ACINAR_DEVELOPMENT_LATE_DN	0.79	< 1.00E-04	< 1.00E-04
	SCIAN_CELL_CYCLE_TARGETS_OF_TP53_AND_TP73_DN	0.84	< 1.00E-04	< 1.00E-04
	YANG_BREAST_CANCER_ESR1_BULK_DN	0.89	< 1.00E-04	< 1.00E-04
	BIOCARTA_G2_PATHWAY	0.71	< 1.00E-04	< 1.00E-04
	PETROVA_PROX1_TARGETS_UP	0.82	< 1.00E-04	< 1.00E-04
	SMID_BREAST_CANCER_RELAPSE_IN_PLEURA_DN	0.8	< 1.00E-04	< 1.00E-04
	YANG_BREAST_CANCER_ESR1_DN	0.91	< 1.00E-04	< 1.00E-04
	REACTOME_CYCLIN_A_B1_B2_ASSOCIATED_EVENTS_DURING_G2_M_TRANSITION	0.72	< 1.00E-04	< 1.00E-04
	YANG_BREAST_CANCER_ESR1_BULK_UP	-0.9	< 1.00E-04	< 1.00E-04
	REICHERT_MITOSIS_LIN9_TARGETS	0.87	< 1.00E-04	< 1.00E-04
	GREENBAUM_E2A_TARGETS_UP	0.8	< 1.00E-04	< 1.00E-04
	LY_AGING_PREMATURE_DN	0.72	< 1.00E-04	< 1.00E-04
	REACTOME_ACTIVATION_OF_THE_PRE_REPLICATIVE_COMPLEX	0.77	< 1.00E-04	< 1.00E-04
	REACTOME_G0_AND_EARLY_G1	0.77	< 1.00E-04	< 1.00E-04
	REACTOME_G1_S_SPECIFIC_TRANSCRIPTION	0.79	< 1.00E-04	< 1.00E-04
	YU_BAP1_TARGETS	0.74	< 1.00E-04	< 1.00E-04
	BOQUEST_STEM_CELL_CULTURED_VS_FRESH_DN	-0.84	< 1.00E-04	< 1.00E-04
	DOANE_BREAST_CANCER_CLASSES_DN	0.83	< 1.00E-04	< 1.00E-04
	YANG_BREAST_CANCER_ESR1_LASER_UP	-0.85	< 1.00E-04	< 1.00E-04
	BONOME_OVARIAN_CANCER_POOR_SURVIVAL_UP	-0.75	< 1.00E-04	< 1.00E-04
	PID_AURORA_A_PATHWAY	0.68	< 1.00E-04	< 1.00E-04
	ZHAN_MULTIPLE_MYELOMA_SUBGROUPS	0.72	< 1.00E-04	< 1.00E-04
	HU_GENOTOXIC_DAMAGE_4HR	0.78	< 1.00E-04	< 1.00E-04
	REACTOME_ACTIVATION_OF_ATR_IN_RESPONSE_TO_REPLICATION_STRESS	0.75	< 1.00E-04	< 1.00E-04
	FARMER_BREAST_CANCER_CLUSTER_2	0.88	< 1.00E-04	< 1.00E-04
	REACTOME_DNA_STRAND_ELONGATION	0.74	< 1.00E-04	< 1.00E-04
	DELPUECH_FOXO3_TARGETS_DN	0.69	< 1.00E-04	< 1.00E-04
	FRASOR_RESPONSE_TO_ESTRADIOL_UP	-0.77	< 1.00E-04	< 1.00E-04
	KEGG_ALLOGRAFT_REJECTION	0.68	< 1.00E-04	< 1.00E-04
	YANG_BREAST_CANCER_ESR1_UP	-0.95	< 1.00E-04	< 1.00E-04
	BENPORATH_ES_2	0.74	< 1.00E-04	< 1.00E-04
	BROWNE_HCMV_INFECTION_2HR_UP	-0.7	< 1.00E-04	< 1.00E-04
	KEGG_DNA_REPLICATION	0.69	< 1.00E-04	< 1.00E-04
	SMID_BREAST_CANCER_RELAPSE_IN_LUNG_DN	-0.89	< 1.00E-04	< 1.00E-04
	ABRAMSON_INTERACT_WITH_AIRE	0.66	< 1.00E-04	< 1.00E-04
	FARMER_BREAST_CANCER_CLUSTER_1	0.66	< 1.00E-04	< 1.00E-04
	KEGG_GRAFT_VERSUS_HOST_DISEASE	0.66	< 1.00E-04	< 1.00E-04
	PID_AURORA_B_PATHWAY	0.76	< 1.00E-04	< 1.00E-04
	RUAN_RESPONSE_TO_TNF_TROGLITAZONE_DN	-0.63	< 1.00E-04	< 1.00E-04
	VANTVEER_BREAST_CANCER_BRCA1_UP	0.77	< 1.00E-04	< 1.00E-04
	KEGG_TYROSINE_METABOLISM	-0.67	< 1.00E-04	< 1.00E-04
	KORKOLA_EMBRYONAL_CARCINOMA_UP	0.66	< 1.00E-04	< 1.00E-04
	PID_FOXM1_PATHWAY	0.64	< 1.00E-04	< 1.00E-04
	REACTOME_NS1_MEDIATED_EFFECTS_ON_HOST_PATHWAYS	0.62	< 1.00E-04	< 1.00E-04
	KAMMINGA_EZH2_TARGETS	0.81	< 1.00E-04	< 1.00E-04
	PID_ATR_PATHWAY	0.62	< 1.00E-04	< 1.00E-04
	SMID_BREAST_CANCER_RELAPSE_IN_BRAIN_UP	0.93	< 1.00E-04	< 1.00E-04
	YU_MYC_TARGETS_UP	0.85	< 1.00E-04	< 1.00E-04
	BURTON_ADIPOGENESIS_PEAK_AT_16HR	0.69	< 1.00E-04	< 1.00E-04
	FAELT_B_CLL_WITH_VH3_21_UP	0.6	< 1.00E-04	< 1.00E-04
	NAKAMURA_CANCER_MICROENVIRONMENT_DN	0.79	< 1.00E-04	< 1.00E-04
	POMEROY_MEDULLOBLASTOMA_PROGNOSIS_DN	0.69	< 1.00E-04	< 1.00E-04
	JAEGER_METASTASIS_UP	0.63	< 1.00E-04	< 1.00E-04
	PID_HNF3A_PATHWAY	-0.71	< 1.00E-04	< 1.00E-04
	REACTOME_EPHB_MEDIATED_FORWARD_SIGNALING	0.6	< 1.00E-04	< 1.00E-04
	REACTOME_EXTENSION_OF_TELOMERES	0.6	< 1.00E-04	< 1.00E-04
	REACTOME_TELOMERE_MAINTENANCE	0.6	< 1.00E-04	< 1.00E-04
	ZHAN_MULTIPLE_MYELOMA_PR_UP	0.9	< 1.00E-04	< 1.00E-04
	IRITANI_MAD1_TARGETS_DN	0.63	< 1.00E-04	< 1.00E-04
	ODONNELL_TARGETS_OF_MYC_AND_TFRC_DN	0.78	< 1.00E-04	< 1.00E-04
	PID_PLK1_PATHWAY	0.77	< 1.00E-04	< 1.00E-04
	SATO_SILENCED_EPIGENETICALLY_IN_PANCREATIC_CANCER	0.61	< 1.00E-04	< 1.00E-04
	BERTUCCI_INVASIVE_CARCINOMA_DUCTAL_VS_LOBULAR_DN	-0.67	< 1.00E-04	< 1.00E-04
	BOHN_PRIMARY_IMMUNODEFICIENCY_SYNDROM_UP	0.68	< 1.00E-04	< 1.00E-04
	BURTON_ADIPOGENESIS_PEAK_AT_24HR	0.84	< 1.00E-04	< 1.00E-04
	REACTOME_SUMOYLATION_OF_DNA_REPLICATION_PROTEINS	0.67	< 1.00E-04	< 1.00E-04
	STOSSI_RESPONSE_TO_ESTRADIOL	-0.71	< 1.00E-04	< 1.00E-04
	BOYAULT_LIVER_CANCER_SUBCLASS_G123_UP	0.68	< 1.00E-04	< 1.00E-04
	SCHLOSSER_MYC_TARGETS_AND_SERUM_RESPONSE_UP	0.63	< 1.00E-04	< 1.00E-04
	SHIPP_DLBCL_VS_FOLLICULAR_LYMPHOMA_UP	0.74	< 1.00E-04	< 1.00E-04
	VANTVEER_BREAST_CANCER_BRCA1_DN	-0.73	< 1.00E-04	< 1.00E-04
	WHITFIELD_CELL_CYCLE_LITERATURE	0.86	< 1.00E-04	< 1.00E-04
	DOANE_BREAST_CANCER_ESR1_DN	0.96	< 1.00E-04	< 1.00E-04
	NADERI_BREAST_CANCER_PROGNOSIS_UP	0.81	< 1.00E-04	< 1.00E-04
	YANG_BREAST_CANCER_ESR1_LASER_DN	0.85	< 1.00E-04	< 1.00E-04
	BOYAULT_LIVER_CANCER_SUBCLASS_G23_UP	0.65	< 1.00E-04	< 1.00E-04
	NIKOLSKY_BREAST_CANCER_16Q24_AMPLICON	0.59	< 1.00E-04	< 1.00E-04
	SCHLOSSER_MYC_TARGETS_AND_SERUM_RESPONSE_DN	0.74	< 1.00E-04	< 1.00E-04
	SOTIRIOU_BREAST_CANCER_GRADE_1_VS_3_DN	-0.76	< 1.00E-04	< 1.00E-04
	FRASOR_RESPONSE_TO_SERM_OR_FULVESTRANT_DN	0.76	< 1.00E-04	< 1.00E-04
	MOLENAAR_TARGETS_OF_CCND1_AND_CDK4_DN	0.78	< 1.00E-04	< 1.00E-04
	REACTOME_NUCLEAR_ENVELOPE_BREAKDOWN	0.63	< 1.00E-04	< 1.00E-04
	WU_APOPTOSIS_BY_CDKN1A_VIA_TP53	0.82	< 1.00E-04	< 1.00E-04
	ZAMORA_NOS2_TARGETS_UP	0.64	< 1.00E-04	< 1.00E-04
	ISHIDA_E2F_TARGETS	0.86	< 1.00E-04	< 1.00E-04
	RICKMAN_HEAD_AND_NECK_CANCER_F	-0.59	< 1.00E-04	< 1.00E-04
	SUNG_METASTASIS_STROMA_DN	0.68	< 1.00E-04	< 1.00E-04
	KANG_DOXORUBICIN_RESISTANCE_UP	0.85	< 1.00E-04	< 1.00E-04
	KRIEG_HYPOXIA_VIA_KDM3A	0.61	< 1.00E-04	< 1.00E-04
	REACTOME_SIGNALING_BY_TYPE_1_INSULIN_LIKE_GROWTH_FACTOR_1_RECEPTOR_IGF1R	-0.61	< 1.00E-04	< 1.00E-04
	GARGALOVIC_RESPONSE_TO_OXIDIZED_PHOSPHOLIPIDS_TURQUOISE_DN	0.71	< 1.00E-04	< 1.00E-04
	PUJANA_BREAST_CANCER_WITH_BRCA1_MUTATED_UP	0.84	< 1.00E-04	< 1.00E-04
	LIM_MAMMARY_LUMINAL_PROGENITOR_UP	0.64	< 1.00E-04	< 1.00E-04
	LY_AGING_OLD_DN	0.71	< 1.00E-04	< 1.00E-04
	REACTOME_RRNA_MODIFICATION_IN_THE_NUCLEUS_AND_CYTOSOL	0.61	< 1.00E-04	< 1.00E-04
	SONG_TARGETS_OF_IE86_CMV_PROTEIN	0.8	< 1.00E-04	< 1.00E-04
	TANG_SENESCENCE_TP53_TARGETS_DN	0.82	< 1.00E-04	< 1.00E-04
	CROMER_TUMORIGENESIS_UP	0.62	< 1.00E-04	< 1.00E-04
	REACTOME_TRNA_PROCESSING_IN_THE_NUCLEUS	0.63	< 1.00E-04	< 1.00E-04
	REN_BOUND_BY_E2F	0.78	< 1.00E-04	< 1.00E-04
	CUI_GLUCOSE_DEPRIVATION	0.54	< 1.00E-04	< 1.00E-04
	JOHANSSON_GLIOMAGENESIS_BY_PDGFB_UP	0.6	< 1.00E-04	< 1.00E-04
	REACTOME_METABOLISM_OF_POLYAMINES	0.56	< 1.00E-04	< 1.00E-04
	KAUFFMANN_MELANOMA_RELAPSE_UP	0.75	< 1.00E-04	< 1.00E-04
	MASSARWEH_RESPONSE_TO_ESTRADIOL	-0.72	< 1.00E-04	< 1.00E-04
	GINESTIER_BREAST_CANCER_ZNF217_AMPLIFIED_UP	-0.62	< 1.00E-04	< 1.00E-04
	LINDSTEDT_DENDRITIC_CELL_MATURATION_A	0.59	< 1.00E-04	< 1.00E-04
	GEORGES_CELL_CYCLE_MIR192_TARGETS	0.58	< 1.00E-04	< 1.00E-04
	KEGG_COMPLEMENT_AND_COAGULATION_CASCADES	-0.59	< 1.00E-04	< 1.00E-04
	REACTOME_ASSEMBLY_OF_THE_PRE_REPLICATIVE_COMPLEX	0.66	< 1.00E-04	< 1.00E-04
	VANTVEER_BREAST_CANCER_METASTASIS_UP	-0.79	< 1.00E-04	< 1.00E-04
	REACTOME_CHROMOSOME_MAINTENANCE	0.64	< 1.00E-04	< 1.00E-04
	RHODES_CANCER_META_SIGNATURE	0.68	< 1.00E-04	< 1.00E-04
	DANG_REGULATED_BY_MYC_UP	0.58	< 1.00E-04	< 1.00E-04
	REACTOME_ORC1_REMOVAL_FROM_CHROMATIN	0.63	< 1.00E-04	< 1.00E-04
	RHODES_UNDIFFERENTIATED_CANCER	0.85	< 1.00E-04	< 1.00E-04
	RIGGINS_TAMOXIFEN_RESISTANCE_UP	-0.63	< 1.00E-04	< 1.00E-04
	HUANG_DASATINIB_RESISTANCE_DN	-0.72	< 1.00E-04	< 1.00E-04
	REACTOME_G1_S_DNA_DAMAGE_CHECKPOINTS	0.55	< 1.00E-04	< 1.00E-04
	DOANE_BREAST_CANCER_CLASSES_UP	-0.89	< 1.00E-04	< 1.00E-04
	FURUKAWA_DUSP6_TARGETS_PCI35_DN	0.74	< 1.00E-04	< 1.00E-04
	HESS_TARGETS_OF_HOXA9_AND_MEIS1_UP	0.56	< 1.00E-04	< 1.00E-04
	REACTOME_TRANSPORT_OF_MATURE_TRANSCRIPT_TO_CYTOPLASM	0.55	< 1.00E-04	< 1.00E-04
	CROONQUIST_NRAS_SIGNALING_DN	0.87	< 1.00E-04	< 1.00E-04
	MOREAUX_B_LYMPHOCYTE_MATURATION_BY_TACI_DN	0.56	< 1.00E-04	< 1.00E-04
	VERNELL_RETINOBLASTOMA_PATHWAY_UP	0.7	< 1.00E-04	< 1.00E-04
	GAURNIER_PSMD4_TARGETS	0.63	< 1.00E-04	< 1.00E-04
	SU_TESTIS	0.71	< 1.00E-04	< 1.00E-04
	LANDIS_BREAST_CANCER_PROGRESSION_DN	-0.62	< 1.00E-04	< 1.00E-04
	REACTOME_APC_C_CDH1_MEDIATED_DEGRADATION_OF_CDC20_AND_OTHER_APC_C_CDH1_TARGETED_PROTEINS_IN_LATE_MITOSIS_EARLY_G1	0.61	< 1.00E-04	< 1.00E-04
	REACTOME_NUCLEAR_ENVELOPE_NE_REASSEMBLY	0.59	< 1.00E-04	< 1.00E-04
	SHEPARD_BMYB_TARGETS	0.71	< 1.00E-04	< 1.00E-04
	MORI_MATURE_B_LYMPHOCYTE_DN	0.59	< 1.00E-04	< 1.00E-04
	PEART_HDAC_PROLIFERATION_CLUSTER_DN	0.65	< 1.00E-04	< 1.00E-04
	PID_E2F_PATHWAY	0.56	< 1.00E-04	< 1.00E-04
	REACTOME_HCMV_EARLY_EVENTS	0.53	< 1.00E-04	< 1.00E-04
	ANDERSEN_LIVER_CANCER_KRT19_DN	-0.64	< 1.00E-04	< 1.00E-04
	KOKKINAKIS_METHIONINE_DEPRIVATION_96HR_DN	0.56	< 1.00E-04	< 1.00E-04
	SLEBOS_HEAD_AND_NECK_CANCER_WITH_HPV_UP	0.63	< 1.00E-04	< 1.00E-04
	WONG_ENDMETRIUM_CANCER_DN	-0.67	< 1.00E-04	< 1.00E-04
	RASHI_RESPONSE_TO_IONIZING_RADIATION_6	0.53	< 1.00E-04	< 1.00E-04
	LIEN_BREAST_CARCINOMA_METAPLASTIC_VS_DUCTAL_UP	0.78	< 1.00E-04	< 1.00E-04
	MORI_PRE_BI_LYMPHOCYTE_UP	0.77	< 1.00E-04	< 1.00E-04
	REACTOME_THE_ROLE_OF_GTSE1_IN_G2_M_PROGRESSION_AFTER_G2_CHECKPOINT	0.58	< 1.00E-04	< 1.00E-04
	SCHUHMACHER_MYC_TARGETS_UP	0.57	< 1.00E-04	< 1.00E-04
	SMID_BREAST_CANCER_RELAPSE_IN_BRAIN_DN	-0.89	< 1.00E-04	< 1.00E-04
	WOO_LIVER_CANCER_RECURRENCE_DN	-0.6	< 1.00E-04	< 1.00E-04
	RIZ_ERYTHROID_DIFFERENTIATION	0.66	< 1.00E-04	< 1.00E-04
	NAKAYAMA_SOFT_TISSUE_TUMORS_PCA2_DN	-0.75	< 1.00E-04	< 1.00E-04
	SCIBETTA_KDM5B_TARGETS_DN	0.54	< 1.00E-04	< 1.00E-04
	FERRANDO_T_ALL_WITH_MLL_ENL_FUSION_DN	0.55	< 1.00E-04	< 1.00E-04
	PID_MYC_ACTIV_PATHWAY	0.56	< 1.00E-04	< 1.00E-04
	REACTOME_DNA_REPLICATION_PRE_INITIATION	0.66	< 1.00E-04	< 1.00E-04
	ZHOU_CELL_CYCLE_GENES_IN_IR_RESPONSE_6HR	0.78	< 1.00E-04	< 1.00E-04
	BHATTACHARYA_EMBRYONIC_STEM_CELL	0.67	< 1.00E-04	< 1.00E-04
	CHICAS_RB1_TARGETS_LOW_SERUM	0.56	< 1.00E-04	< 1.00E-04
	NELSON_RESPONSE_TO_ANDROGEN_UP	-0.56	< 1.00E-04	< 1.00E-04
	SMID_BREAST_CANCER_LUMINAL_A_UP	-0.89	< 1.00E-04	< 1.00E-04
	HINATA_NFKB_TARGETS_FIBROBLAST_UP	0.52	< 1.00E-04	< 1.00E-04
	SANA_TNF_SIGNALING_UP	0.53	< 1.00E-04	< 1.00E-04
	ZHU_CMV_24_HR_DN	-0.52	< 1.00E-04	< 1.00E-04
	MORI_LARGE_PRE_BII_LYMPHOCYTE_UP	0.78	< 1.00E-04	< 1.00E-04
	REACTOME_SWITCHING_OF_ORIGINS_TO_A_POST_REPLICATIVE_STATE	0.62	< 1.00E-04	< 1.00E-04
	GRAHAM_CML_QUIESCENT_VS_NORMAL_QUIESCENT_UP	0.56	< 1.00E-04	< 1.00E-04
	PYEON_HPV_POSITIVE_TUMORS_UP	0.53	< 1.00E-04	< 1.00E-04
	SCHUETZ_BREAST_CANCER_DUCTAL_INVASIVE_DN	-0.63	< 1.00E-04	< 1.00E-04
	BAELDE_DIABETIC_NEPHROPATHY_UP	-0.52	< 1.00E-04	< 1.00E-04
	BHAT_ESR1_TARGETS_NOT_VIA_AKT1_DN	-0.57	< 1.00E-04	< 1.00E-04
	HINATA_NFKB_TARGETS_KERATINOCYTE_UP	0.56	< 1.00E-04	< 1.00E-04
	NAKAYAMA_SOFT_TISSUE_TUMORS_PCA2_UP	0.78	< 1.00E-04	< 1.00E-04
	REACTOME_APC_C_MEDIATED_DEGRADATION_OF_CELL_CYCLE_PROTEINS	0.6	< 1.00E-04	< 1.00E-04
	WINTER_HYPOXIA_UP	0.5	< 1.00E-04	< 1.00E-04
	GRAHAM_NORMAL_QUIESCENT_VS_NORMAL_DIVIDING_DN	0.8	< 1.00E-04	< 1.00E-04
	REACTOME_FORMATION_OF_THE_CORNIFIED_ENVELOPE	0.73	< 1.00E-04	< 1.00E-04
	GAVIN_FOXP3_TARGETS_CLUSTER_P6	0.72	< 1.00E-04	< 1.00E-04
	KOBAYASHI_EGFR_SIGNALING_24HR_UP	-0.56	< 1.00E-04	< 1.00E-04
	REACTOME_ESTROGEN_DEPENDENT_GENE_EXPRESSION	-0.62	< 1.00E-04	< 1.00E-04
	DUTERTRE_ESTRADIOL_RESPONSE_6HR_DN	-0.59	< 1.00E-04	< 1.00E-04
	MORI_IMMATURE_B_LYMPHOCYTE_DN	0.81	< 1.00E-04	< 1.00E-04
	HECKER_IFNB1_TARGETS	0.52	< 1.00E-04	< 1.00E-04
	CROONQUIST_NRAS_VS_STROMAL_STIMULATION_DN	0.57	< 1.00E-04	< 1.00E-04
	MATTIOLI_MGUS_VS_PCL	0.6	< 1.00E-04	< 1.00E-04
	CROONQUIST_IL6_DEPRIVATION_DN	0.85	< 1.00E-04	< 1.00E-04
	KONG_E2F3_TARGETS	0.82	< 1.00E-04	< 1.00E-04
	LIM_MAMMARY_LUMINAL_MATURE_DN	0.51	< 1.00E-04	< 1.00E-04
	REACTOME_HOMOLOGY_DIRECTED_REPAIR	0.51	< 1.00E-04	< 1.00E-04
	BURTON_ADIPOGENESIS_3	0.8	< 1.00E-04	< 1.00E-04
	CADWELL_ATG16L1_TARGETS_UP	-0.55	< 1.00E-04	< 1.00E-04
	GINESTIER_BREAST_CANCER_20Q13_AMPLIFICATION_UP	-0.67	< 1.00E-04	< 1.00E-04
	LEE_EARLY_T_LYMPHOCYTE_UP	0.81	< 1.00E-04	< 1.00E-04
	NAKAMURA_ADIPOGENESIS_LATE_UP	-0.52	< 1.00E-04	< 1.00E-04
	SMID_BREAST_CANCER_RELAPSE_IN_BONE_UP	-0.89	< 1.00E-04	< 1.00E-04
	WIELAND_UP_BY_HBV_INFECTION	0.6	< 1.00E-04	< 1.00E-04
	REACTOME_TRNA_PROCESSING	0.58	< 1.00E-04	< 1.00E-04
	LIN_SILENCED_BY_TUMOR_MICROENVIRONMENT	0.54	< 1.00E-04	< 1.00E-04
	MORI_EMU_MYC_LYMPHOMA_BY_ONSET_TIME_UP	0.49	< 1.00E-04	< 1.00E-04
	REACTOME_ANTIGEN_PROCESSING_CROSS_PRESENTATION	0.5	< 1.00E-04	< 1.00E-04
	PUJANA_BREAST_CANCER_LIT_INT_NETWORK	0.48	< 1.00E-04	< 1.00E-04
	LIM_MAMMARY_LUMINAL_MATURE_UP	-0.77	< 1.00E-04	< 1.00E-04
	REACTOME_KERATINIZATION	0.72	< 1.00E-04	< 1.00E-04
	RICKMAN_TUMOR_DIFFERENTIATED_WELL_VS_MODERATELY_DN	0.61	< 1.00E-04	< 1.00E-04
	BENPORATH_ES_CORE_NINE_CORRELATED	0.83	< 1.00E-04	< 1.00E-04
	REACTOME_RESPONSE_OF_EIF2AK4_GCN2_TO_AMINO_ACID_DEFICIENCY	0.47	< 1.00E-04	< 1.00E-04
	LIEN_BREAST_CARCINOMA_METAPLASTIC_VS_DUCTAL_DN	-0.88	< 1.00E-04	< 1.00E-04
	REACTOME_MITOTIC_SPINDLE_CHECKPOINT	0.65	< 1.00E-04	< 1.00E-04
	BOSCO_TH1_CYTOTOXIC_MODULE	0.53	< 1.00E-04	< 1.00E-04
	LE_EGR2_TARGETS_UP	0.72	< 1.00E-04	< 1.00E-04
	BHATI_G2M_ARREST_BY_2METHOXYESTRADIOL_UP	0.52	< 1.00E-04	< 1.00E-04
	DOANE_BREAST_CANCER_ESR1_UP	-0.94	< 1.00E-04	< 1.00E-04
	ZHU_CMV_ALL_UP	0.53	< 1.00E-04	< 1.00E-04
	OUELLET_OVARIAN_CANCER_INVASIVE_VS_LMP_UP	0.62	< 1.00E-04	< 1.00E-04
	SMIRNOV_RESPONSE_TO_IR_6HR_DN	0.52	< 1.00E-04	< 1.00E-04
	MISSIAGLIA_REGULATED_BY_METHYLATION_DN	0.72	< 1.00E-04	< 1.00E-04
	KEGG_SPLICEOSOME	0.53	< 1.00E-04	< 1.00E-04
	REACTOME_SRP_DEPENDENT_COTRANSLATIONAL_PROTEIN_TARGETING_TO_MEMBRANE	0.46	< 1.00E-04	< 1.00E-04
	WHITEFORD_PEDIATRIC_CANCER_MARKERS	0.85	< 1.00E-04	< 1.00E-04
	PUJANA_BRCA_CENTERED_NETWORK	0.73	< 1.00E-04	< 1.00E-04
	CHARAFE_BREAST_CANCER_BASAL_VS_MESENCHYMAL_UP	0.47	< 1.00E-04	< 1.00E-04
	REACTOME_NONSENSE_MEDIATED_DECAY_NMD	0.45	< 1.00E-04	< 1.00E-04
	REACTOME_RESOLUTION_OF_SISTER_CHROMATID_COHESION	0.66	< 1.00E-04	< 1.00E-04
	ZHOU_CELL_CYCLE_GENES_IN_IR_RESPONSE_24HR	0.75	< 1.00E-04	< 1.00E-04
	ZHU_CMV_ALL_DN	-0.48	< 1.00E-04	< 1.00E-04
	KARLSSON_TGFB1_TARGETS_UP	0.52	< 1.00E-04	< 1.00E-04
	ODONNELL_TFRC_TARGETS_DN	0.71	< 1.00E-04	< 1.00E-04
	VANTVEER_BREAST_CANCER_METASTASIS_DN	0.77	< 1.00E-04	< 1.00E-04
	XU_GH1_AUTOCRINE_TARGETS_DN	-0.57	< 1.00E-04	< 1.00E-04
	KEGG_CELL_CYCLE	0.64	< 1.00E-04	< 1.00E-04
	REACTOME_DNA_REPLICATION	0.64	< 1.00E-04	< 1.00E-04
	REACTOME_EUKARYOTIC_TRANSLATION_INITIATION	0.46	< 1.00E-04	< 1.00E-04
	WHITFIELD_CELL_CYCLE_G1_S	0.51	< 1.00E-04	< 1.00E-04
	HOLLERN_EMT_BREAST_TUMOR_DN	0.45	< 1.00E-04	< 1.00E-04
	REACTOME_DNA_DOUBLE_STRAND_BREAK_REPAIR	0.45	< 1.00E-04	< 1.00E-04
	REACTOME_G2_M_CHECKPOINTS	0.62	< 1.00E-04	< 1.00E-04
	SABATES_COLORECTAL_ADENOMA_UP	0.63	< 1.00E-04	< 1.00E-04
	PECE_MAMMARY_STEM_CELL_UP	0.56	< 1.00E-04	< 1.00E-04
	CHIARADONNA_NEOPLASTIC_TRANSFORMATION_KRAS_UP	0.51	< 1.00E-04	< 1.00E-04
	DANG_MYC_TARGETS_UP	0.6	< 1.00E-04	< 1.00E-04
	REACTOME_HOST_INTERACTIONS_OF_HIV_FACTORS	0.51	< 1.00E-04	< 1.00E-04
	CHEMNITZ_RESPONSE_TO_PROSTAGLANDIN_E2_UP	0.71	< 1.00E-04	< 1.00E-04
	TSENG_IRS1_TARGETS_DN	-0.51	< 1.00E-04	< 1.00E-04
	WHITFIELD_CELL_CYCLE_S	0.48	< 1.00E-04	< 1.00E-04
	POOLA_INVASIVE_BREAST_CANCER_DN	-0.64	< 1.00E-04	< 1.00E-04
	REACTOME_RHO_GTPASES_ACTIVATE_FORMINS	0.59	< 1.00E-04	< 1.00E-04
	DARWICHE_PAPILLOMA_RISK_HIGH_UP	0.52	< 1.00E-04	< 1.00E-04
	VECCHI_GASTRIC_CANCER_ADVANCED_VS_EARLY_DN	-0.55	< 1.00E-04	< 1.00E-04
	BENPORATH_PROLIFERATION	0.84	< 1.00E-04	< 1.00E-04
	DARWICHE_SQUAMOUS_CELL_CARCINOMA_UP	0.5	< 1.00E-04	< 1.00E-04
	WELCSH_BRCA1_TARGETS_DN	0.56	< 1.00E-04	< 1.00E-04
	YAO_TEMPORAL_RESPONSE_TO_PROGESTERONE_CLUSTER_14	0.54	< 1.00E-04	< 1.00E-04
	ROSTY_CERVICAL_CANCER_PROLIFERATION_CLUSTER	0.88	< 1.00E-04	< 1.00E-04
	BASSO_B_LYMPHOCYTE_NETWORK	0.49	< 1.00E-04	< 1.00E-04
	NIKOLSKY_BREAST_CANCER_8Q23_Q24_AMPLICON	0.47	< 1.00E-04	< 1.00E-04
	SMID_BREAST_CANCER_ERBB2_UP	-0.63	< 1.00E-04	< 1.00E-04
	RUIZ_TNC_TARGETS_DN	0.71	< 1.00E-04	< 1.00E-04
	WILCOX_RESPONSE_TO_PROGESTERONE_UP	0.53	< 1.00E-04	< 1.00E-04
	KAUFFMANN_DNA_REPLICATION_GENES	0.55	< 1.00E-04	< 1.00E-04
	DARWICHE_PAPILLOMA_RISK_LOW_UP	0.49	< 1.00E-04	< 1.00E-04
	PROVENZANI_METASTASIS_DN	0.45	< 1.00E-04	< 1.00E-04
	SMITH_TERT_TARGETS_UP	0.44	< 1.00E-04	< 1.00E-04
	SOTIRIOU_BREAST_CANCER_GRADE_1_VS_3_UP	0.86	< 1.00E-04	< 1.00E-04
	HOLLERN_SQUAMOUS_BREAST_TUMOR	0.51	< 1.00E-04	< 1.00E-04
	HOFFMANN_LARGE_TO_SMALL_PRE_BII_LYMPHOCYTE_UP	0.73	< 1.00E-04	< 1.00E-04
	REACTOME_MITOTIC_G1_PHASE_AND_G1_S_TRANSITION	0.62	< 1.00E-04	< 1.00E-04
	SCHLOSSER_MYC_TARGETS_REPRESSED_BY_SERUM	0.47	< 1.00E-04	< 1.00E-04
	GINESTIER_BREAST_CANCER_20Q13_AMPLIFICATION_DN	0.53	< 1.00E-04	< 1.00E-04
	LANDIS_ERBB2_BREAST_TUMORS_324_DN	-0.53	< 1.00E-04	< 1.00E-04
	FERREIRA_EWINGS_SARCOMA_UNSTABLE_VS_STABLE_UP	0.64	< 1.00E-04	< 1.00E-04
	RUIZ_TNC_TARGETS_UP	-0.48	< 1.00E-04	< 1.00E-04
	WINNEPENNINCKX_MELANOMA_METASTASIS_UP	0.74	< 1.00E-04	< 1.00E-04
	GARCIA_TARGETS_OF_FLI1_AND_DAX1_DN	0.6	< 1.00E-04	< 1.00E-04
	SENGUPTA_NASOPHARYNGEAL_CARCINOMA_WITH_LMP1_DN	0.48	< 1.00E-04	< 1.00E-04
	CHIANG_LIVER_CANCER_SUBCLASS_CTNNB1_UP	-0.51	< 1.00E-04	< 1.00E-04
	AMIT_EGF_RESPONSE_480_HELA	0.43	< 1.00E-04	< 1.00E-04
	CONCANNON_APOPTOSIS_BY_EPOXOMICIN_DN	0.49	< 1.00E-04	< 1.00E-04
	REACTOME_INFLUENZA_INFECTION	0.5	< 1.00E-04	< 1.00E-04
	REACTOME_S_PHASE	0.57	< 1.00E-04	< 1.00E-04
	MOREAUX_MULTIPLE_MYELOMA_BY_TACI_DN	0.44	< 1.00E-04	< 1.00E-04
	ONDER_CDH1_TARGETS_1_DN	0.45	< 1.00E-04	< 1.00E-04
	WHITFIELD_CELL_CYCLE_G2	0.58	< 1.00E-04	< 1.00E-04
	PUJANA_XPRSS_INT_NETWORK	0.71	< 1.00E-04	< 1.00E-04
	LI_WILMS_TUMOR_VS_FETAL_KIDNEY_1_DN	0.65	< 1.00E-04	< 1.00E-04
	VILLANUEVA_LIVER_CANCER_KRT19_UP	0.67	< 1.00E-04	< 1.00E-04
	SASAKI_ADULT_T_CELL_LEUKEMIA	0.47	< 1.00E-04	< 1.00E-04
	SMID_BREAST_CANCER_LUMINAL_B_UP	-0.85	< 1.00E-04	< 1.00E-04
	LEE_LIVER_CANCER_SURVIVAL_DN	0.63	< 1.00E-04	< 1.00E-04
	CHIANG_LIVER_CANCER_SUBCLASS_PROLIFERATION_UP	0.77	< 1.00E-04	< 1.00E-04
	ANDERSEN_CHOLANGIOCARCINOMA_CLASS2	0.61	< 1.00E-04	< 1.00E-04
	CHIANG_LIVER_CANCER_SUBCLASS_PROLIFERATION_DN	-0.56	< 1.00E-04	< 1.00E-04
	LEE_LIVER_CANCER_SURVIVAL_UP	-0.49	< 1.00E-04	< 1.00E-04
	REACTOME_REGULATION_OF_EXPRESSION_OF_SLITS_AND_ROBOS	0.46	< 1.00E-04	< 1.00E-04
	REACTOME_FATTY_ACID_METABOLISM	-0.49	< 1.00E-04	< 1.00E-04
	SARRIO_EPITHELIAL_MESENCHYMAL_TRANSITION_UP	0.74	< 1.00E-04	< 1.00E-04
	DOANE_RESPONSE_TO_ANDROGEN_UP	-0.5	< 1.00E-04	< 1.00E-04
	GRAHAM_CML_DIVIDING_VS_NORMAL_QUIESCENT_UP	0.7	< 1.00E-04	< 1.00E-04
	REACTOME_MRNA_SPLICING	0.47	< 1.00E-04	< 1.00E-04
	REACTOME_PROGRAMMED_CELL_DEATH	0.41	< 1.00E-04	< 1.00E-04
	SHEPARD_CRUSH_AND_BURN_MUTANT_DN	0.57	< 1.00E-04	< 1.00E-04
	NABA_ECM_GLYCOPROTEINS	-0.54	< 1.00E-04	< 1.00E-04
	FISCHER_G1_S_CELL_CYCLE	0.48	< 1.00E-04	< 1.00E-04
	FLORIO_NEOCORTEX_BASAL_RADIAL_GLIA_DN	0.75	< 1.00E-04	< 1.00E-04
	TURASHVILI_BREAST_DUCTAL_CARCINOMA_VS_DUCTAL_NORMAL_DN	0.47	< 1.00E-04	< 1.00E-04
	LI_WILMS_TUMOR_VS_FETAL_KIDNEY_1_UP	-0.52	< 1.00E-04	< 1.00E-04
	REACTOME_SEPARATION_OF_SISTER_CHROMATIDS	0.6	< 1.00E-04	< 1.00E-04
	WHITFIELD_CELL_CYCLE_G2_M	0.56	< 1.00E-04	< 1.00E-04
	WAMUNYOKOLI_OVARIAN_CANCER_LMP_DN	-0.49	< 1.00E-04	< 1.00E-04
	ALCALAY_AML_BY_NPM1_LOCALIZATION_DN	0.44	< 1.00E-04	< 1.00E-04
	CHIANG_LIVER_CANCER_SUBCLASS_UNANNOTATED_DN	0.5	< 1.00E-04	< 1.00E-04
	BOYAULT_LIVER_CANCER_SUBCLASS_G3_UP	0.58	< 1.00E-04	< 1.00E-04
	SHEPARD_BMYB_MORPHOLINO_DN	0.56	< 1.00E-04	< 1.00E-04
	REACTOME_INTERFERON_SIGNALING	0.43	< 1.00E-04	< 1.00E-04
	SHEDDEN_LUNG_CANCER_GOOD_SURVIVAL_A4	-0.42	< 1.00E-04	< 1.00E-04
	YAMAZAKI_TCEB3_TARGETS_DN	0.49	< 1.00E-04	< 1.00E-04
	REACTOME_MITOTIC_PROMETAPHASE	0.57	< 1.00E-04	< 1.00E-04
	REACTOME_MITOTIC_G2_G2_M_PHASES	0.5	< 1.00E-04	< 1.00E-04
	BERTUCCI_MEDULLARY_VS_DUCTAL_BREAST_CANCER_UP	0.6	< 1.00E-04	< 1.00E-04
	FUJII_YBX1_TARGETS_DN	0.66	< 1.00E-04	< 1.00E-04
	REACTOME_RRNA_PROCESSING	0.56	< 1.00E-04	< 1.00E-04
	PAL_PRMT5_TARGETS_UP	0.49	< 1.00E-04	< 1.00E-04
	TONKS_TARGETS_OF_RUNX1_RUNX1T1_FUSION_MONOCYTE_UP	0.49	< 1.00E-04	< 1.00E-04
	VANTVEER_BREAST_CANCER_ESR1_UP	-0.88	< 1.00E-04	< 1.00E-04
	CAIRO_HEPATOBLASTOMA_CLASSES_DN	-0.56	< 1.00E-04	< 1.00E-04
	IVANOVA_HEMATOPOIESIS_STEM_CELL_LONG_TERM	-0.42	< 1.00E-04	< 1.00E-04
	PICCALUGA_ANGIOIMMUNOBLASTIC_LYMPHOMA_UP	-0.41	< 1.00E-04	< 1.00E-04
	LOCKWOOD_AMPLIFIED_IN_LUNG_CANCER	0.4	< 1.00E-04	< 1.00E-04
	BIDUS_METASTASIS_UP	0.61	< 1.00E-04	< 1.00E-04
	SANSOM_APC_TARGETS_REQUIRE_MYC	0.43	< 1.00E-04	< 1.00E-04
	REACTOME_BIOLOGICAL_OXIDATIONS	-0.46	< 1.00E-04	< 1.00E-04
	BHAT_ESR1_TARGETS_NOT_VIA_AKT1_UP	-0.49	< 1.00E-04	< 1.00E-04
	ZHANG_RESPONSE_TO_IKK_INHIBITOR_AND_TNF_UP	0.47	< 1.00E-04	< 1.00E-04
	RIGGINS_TAMOXIFEN_RESISTANCE_DN	-0.56	< 1.00E-04	< 1.00E-04
	MARTORIATI_MDM4_TARGETS_FETAL_LIVER_UP	0.4	< 1.00E-04	< 1.00E-04
	RICKMAN_TUMOR_DIFFERENTIATED_WELL_VS_POORLY_UP	0.38	< 1.00E-04	< 1.00E-04
	KAUFFMANN_DNA_REPAIR_GENES	0.4	< 1.00E-04	< 1.00E-04
	REACTOME_HIV_INFECTION	0.43	< 1.00E-04	< 1.00E-04
	REACTOME_MITOTIC_METAPHASE_AND_ANAPHASE	0.61	< 1.00E-04	< 1.00E-04
	REACTOME_PROCESSING_OF_CAPPED_INTRON_CONTAINING_PRE_MRNA	0.48	< 1.00E-04	< 1.00E-04
	FISCHER_G2_M_CELL_CYCLE	0.73	< 1.00E-04	< 1.00E-04
	GAL_LEUKEMIC_STEM_CELL_DN	0.49	< 1.00E-04	< 1.00E-04
	MARKEY_RB1_ACUTE_LOF_UP	0.59	< 1.00E-04	< 1.00E-04
	HSIAO_LIVER_SPECIFIC_GENES	-0.51	< 1.00E-04	< 1.00E-04
	CHICAS_RB1_TARGETS_GROWING	0.52	< 1.00E-04	< 1.00E-04
	MASSARWEH_TAMOXIFEN_RESISTANCE_DN	-0.61	< 1.00E-04	< 1.00E-04
	SENESE_HDAC1_TARGETS_DN	-0.42	< 1.00E-04	< 1.00E-04
	DELYS_THYROID_CANCER_DN	-0.53	< 1.00E-04	< 1.00E-04
	MCLACHLAN_DENTAL_CARIES_UP	0.43	< 1.00E-04	< 1.00E-04
	BILD_HRAS_ONCOGENIC_SIGNATURE	0.4	< 1.00E-04	< 1.00E-04
	REACTOME_SIGNALING_BY_NUCLEAR_RECEPTORS	-0.47	< 1.00E-04	< 1.00E-04
	ZHENG_GLIOBLASTOMA_PLASTICITY_UP	0.55	< 1.00E-04	< 1.00E-04
	AFFAR_YY1_TARGETS_DN	0.55	< 1.00E-04	< 1.00E-04
	MITSIADES_RESPONSE_TO_APLIDIN_DN	0.6	< 1.00E-04	< 1.00E-04
	REACTOME_CELL_CYCLE_CHECKPOINTS	0.63	< 1.00E-04	< 1.00E-04
	KOBAYASHI_EGFR_SIGNALING_24HR_DN	0.76	< 1.00E-04	< 1.00E-04
	RICKMAN_METASTASIS_DN	0.5	< 1.00E-04	< 1.00E-04
	ONDER_CDH1_TARGETS_2_UP	-0.56	< 1.00E-04	< 1.00E-04
	JAEGER_METASTASIS_DN	0.45	< 1.00E-04	< 1.00E-04
	NABA_CORE_MATRISOME	-0.48	< 1.00E-04	< 1.00E-04
	QI_PLASMACYTOMA_UP	0.38	< 1.00E-04	< 1.00E-04
	VANTVEER_BREAST_CANCER_ESR1_DN	0.86	< 1.00E-04	< 1.00E-04
	HOSHIDA_LIVER_CANCER_SUBCLASS_S3	-0.48	< 1.00E-04	< 1.00E-04
	MCBRYAN_PUBERTAL_BREAST_4_5WK_UP	0.38	< 1.00E-04	< 1.00E-04
	SABATES_COLORECTAL_ADENOMA_DN	-0.5	< 1.00E-04	< 1.00E-04
	REACTOME_RHO_GTPASE_EFFECTORS	0.51	< 1.00E-04	< 1.00E-04
	BOQUEST_STEM_CELL_UP	-0.61	< 1.00E-04	< 1.00E-04
	MARTINEZ_RESPONSE_TO_TRABECTEDIN_DN	0.42	< 1.00E-04	< 1.00E-04
	DURAND_STROMA_S_UP	-0.38	< 1.00E-04	< 1.00E-04
	BASAKI_YBX1_TARGETS_UP	0.69	< 1.00E-04	< 1.00E-04
	HELLER_HDAC_TARGETS_SILENCED_BY_METHYLATION_DN	0.37	< 1.00E-04	< 1.00E-04
	GRADE_COLON_AND_RECTAL_CANCER_UP	0.55	< 1.00E-04	< 1.00E-04
	HELLER_SILENCED_BY_METHYLATION_UP	0.38	< 1.00E-04	< 1.00E-04
	NAKAMURA_TUMOR_ZONE_PERIPHERAL_VS_CENTRAL_UP	0.48	< 1.00E-04	< 1.00E-04
	BHAT_ESR1_TARGETS_VIA_AKT1_UP	-0.47	< 1.00E-04	< 1.00E-04
	FOURNIER_ACINAR_DEVELOPMENT_LATE_2	0.66	< 1.00E-04	< 1.00E-04
	POOLA_INVASIVE_BREAST_CANCER_UP	0.59	< 1.00E-04	< 1.00E-04
	REACTOME_DNA_REPAIR	0.4	< 1.00E-04	< 1.00E-04
	MANALO_HYPOXIA_DN	0.66	< 1.00E-04	< 1.00E-04
	WANG_SMARCE1_TARGETS_UP	-0.43	< 1.00E-04	< 1.00E-04
	CREIGHTON_ENDOCRINE_THERAPY_RESISTANCE_4	-0.52	< 1.00E-04	< 1.00E-04
	ENK_UV_RESPONSE_EPIDERMIS_UP	0.48	< 1.00E-04	< 1.00E-04
	HELLER_HDAC_TARGETS_DN	0.41	< 1.00E-04	< 1.00E-04
	REACTOME_TRANSLATION	0.41	< 1.00E-04	< 1.00E-04
	WEST_ADRENOCORTICAL_TUMOR_UP	0.52	< 1.00E-04	< 1.00E-04
	WANG_MLL_TARGETS	-0.42	< 1.00E-04	< 1.00E-04
	BORCZUK_MALIGNANT_MESOTHELIOMA_UP	0.5	< 1.00E-04	< 1.00E-04
	SENGUPTA_NASOPHARYNGEAL_CARCINOMA_UP	0.56	< 1.00E-04	< 1.00E-04
	MUELLER_PLURINET	0.57	< 1.00E-04	< 1.00E-04
	CHANDRAN_METASTASIS_DN	-0.42	< 1.00E-04	< 1.00E-04
	LINDGREN_BLADDER_CANCER_CLUSTER_3_UP	0.62	< 1.00E-04	< 1.00E-04
	TARTE_PLASMA_CELL_VS_PLASMABLAST_DN	0.62	< 1.00E-04	< 1.00E-04
	GINESTIER_BREAST_CANCER_ZNF217_AMPLIFIED_DN	0.51	< 1.00E-04	< 1.00E-04
	SMID_BREAST_CANCER_RELAPSE_IN_BONE_DN	0.84	< 1.00E-04	< 1.00E-04
	HORIUCHI_WTAP_TARGETS_DN	0.66	< 1.00E-04	< 1.00E-04
	SENGUPTA_NASOPHARYNGEAL_CARCINOMA_DN	-0.48	< 1.00E-04	< 1.00E-04
	DUTERTRE_ESTRADIOL_RESPONSE_24HR_UP	0.56	< 1.00E-04	< 1.00E-04
	KINSEY_TARGETS_OF_EWSR1_FLII_FUSION_DN	-0.46	< 1.00E-04	< 1.00E-04
	FARMER_BREAST_CANCER_APOCRINE_VS_LUMINAL	-0.52	< 1.00E-04	< 1.00E-04
	FARMER_BREAST_CANCER_BASAL_VS_LULMINAL	-0.5	< 1.00E-04	< 1.00E-04
	LEI_MYB_TARGETS	0.36	< 1.00E-04	< 1.00E-04
	FARMER_BREAST_CANCER_APOCRINE_VS_BASAL	-0.4	< 1.00E-04	< 1.00E-04
	VECCHI_GASTRIC_CANCER_EARLY_DN	-0.53	< 1.00E-04	< 1.00E-04
	WANG_LMO4_TARGETS_UP	-0.37	< 1.00E-04	< 1.00E-04
	WANG_RESPONSE_TO_GSK3_INHIBITOR_SB216763_DN	0.62	< 1.00E-04	< 1.00E-04
	BLUM_RESPONSE_TO_SALIRASIB_DN	0.55	< 1.00E-04	< 1.00E-04
	WONG_EMBRYONIC_STEM_CELL_CORE	0.67	< 1.00E-04	< 1.00E-04
	COLINA_TARGETS_OF_4EBP1_AND_4EBP2	0.41	< 1.00E-04	< 1.00E-04
	REACTOME_M_PHASE	0.54	< 1.00E-04	< 1.00E-04
	REACTOME_TRANSCRIPTIONAL_REGULATION_BY_TP53	0.37	< 1.00E-04	< 1.00E-04
	CHARAFE_BREAST_CANCER_LUMINAL_VS_BASAL_UP	-0.74	< 1.00E-04	< 1.00E-04
	GOLDRATH_ANTIGEN_RESPONSE	0.57	< 1.00E-04	< 1.00E-04
	GRUETZMANN_PANCREATIC_CANCER_UP	0.35	< 1.00E-04	< 1.00E-04
	RHEIN_ALL_GLUCOCORTICOID_THERAPY_DN	0.47	< 1.00E-04	< 1.00E-04
	BENPORATH_ES_1	0.6	< 1.00E-04	< 1.00E-04
	RICKMAN_TUMOR_DIFFERENTIATED_WELL_VS_POORLY_DN	0.36	< 1.00E-04	< 1.00E-04
	WANG_SMARCE1_TARGETS_DN	0.39	< 1.00E-04	< 1.00E-04
	PEDERSEN_METASTASIS_BY_ERBB2_ISOFORM_7	-0.37	< 1.00E-04	< 1.00E-04
	LINDGREN_BLADDER_CANCER_CLUSTER_1_DN	0.52	< 1.00E-04	< 1.00E-04
	BASAKI_YBX1_TARGETS_DN	-0.42	< 1.00E-04	< 1.00E-04
	WANG_TUMOR_INVASIVENESS_UP	0.35	< 1.00E-04	< 1.00E-04
	BERENJENO_TRANSFORMED_BY_RHOA_DN	-0.43	< 1.00E-04	< 1.00E-04
	REACTOME_SIGNALING_BY_RHO_GTPASES	0.41	< 1.00E-04	< 1.00E-04
	FOSTER_TOLERANT_MACROPHAGE_DN	0.33	< 1.00E-04	< 1.00E-04
	LIM_MAMMARY_STEM_CELL_DN	-0.45	< 1.00E-04	< 1.00E-04
	SWEET_LUNG_CANCER_KRAS_DN	-0.46	< 1.00E-04	< 1.00E-04
	VECCHI_GASTRIC_CANCER_EARLY_UP	0.67	< 1.00E-04	< 1.00E-04
	TOYOTA_TARGETS_OF_MIR34B_AND_MIR34C	0.49	< 1.00E-04	< 1.00E-04
	PUJANA_BRCA2_PCC_NETWORK	0.61	< 1.00E-04	< 1.00E-04
[truncated: 617 more rows]

## Sheet: Breast Class 2
	Gene set	Enrichment Score	p-value	Adjusted p-value
[truncated: 1,336 more rows]

[truncated: 3 more sheets: Breast Class 3, Breast Class 4, Breast Class 5]
