# Supplementary material for: Multi-Omics Data Fusion for Cancer Molecular Subtyping Using Sparse Canonical Correlation Analysis
Source: Front Genet. 2021 Jul 22;12:607817. doi: 10.3389/fgene.2021.607817 (PMC8341864; doi:10.3389/fgene.2021.607817)
Supplement: Supplementary Table 2 — The weights of canonical variates (xlsx). [file Table_2.XLSX]

## Sheet: Ovarian cancer
Genes	Weight	miRNA	Weight
GABRE	0.41045	hsa-miR-21*	0.632361
CDR2L	0.22438	hsa-miR-452	0.426198
MMD	0.221824	hsa-miR-224	0.406141
S100A9	0.217034	hsa-miR-22	0.284956
SOD2	0.190724	hsa-miR-142-5p	0.227266
S100A8	0.189857	hsa-miR-142-3p	0.145697
ST3GAL1	0.185698	hsa-miR-223	0.0844155
VTCN1	0.182734	hsa-miR-222	0.0784567
CXCL1	0.165292	hsa-miR-146a	0.0299351
IER3	0.163705	hsa-miR-335	-0.126879
MAFF	0.149181	hsa-miR-125b	-0.185522
VSIG4	0.148906	has-miR-218	-0.186422
KRT23	0.142106
HP	0.138388
ACSL1	0.136977
RNASE1	0.133958
DDIT4	0.133466
CLDN10	0.128023
SFN	0.122609
CA12	0.114804
ANXA1	0.113458
GUCY1A3	0.109935
PLEKHF2	0.108113
MUC1	0.103748
MT1E	0.101523
TPBG	0.0996748
QPCT	0.099144
ADM	0.0968178
TFPI2	0.0938239
TUBA4A	0.0924013
NNMT	0.0878896
RGS1	0.0851919
TMPRSS4	0.0816573
HTR3A	0.0794892
GPRC5A	0.079363
CLEC2B	0.075579
OASL	0.0640944
KLK7	0.0629233
ANPEP	0.0616666
CFH	0.0597801
KRT6A	0.0548152
CP	0.0527508
CHI3L1	0.0507126
TNC	0.0506702
MT1X	0.0491376
TMEM158	0.0474945
NT5E	0.0468792
TNFAIP2	0.0465012
ZFP36	0.0439144
IFIT2	0.0437751
NQO1	0.0380555
GPNMB	0.034904
DHRS3	0.0338932
NOX4	0.032685
GBP1	0.0326829
LY86	0.0325174
SERPINA3	0.0324782
GJA1	0.0312616
MS4A4A	0.0286328
KLK8	0.0268638
IFI30	0.0248968
OAS1	0.0245867
CCL20	0.0245693
SLC34A2	0.0241322
KLK6	0.0205368
GRAMD3	0.0199664
RSAD2	0.0171708
RUNX3	0.0150156
RNASE6	0.0141272
DSE	0.0140292
PLOD2	0.0112414
LY6E	0.0105482
IFIT3	0.010261
HOXD1	0.0101592
TRIM22	0.00838663
TDO2	0.00803939
TAPBPL	0.00353395
CXCL2	0.00327003
LCN2	0.00262378
S100A2	0.00221835
SNX10	0.00205905
FXYD5	0.002016
PTH2R	-0.00425116
CDH3	-0.0054763
BEX1	-0.0109863
HEY2	-0.0167127
ERBB4	-0.0216918
FMOD	-0.0278292
COL9A2	-0.0302404
PODXL	-0.0306219
CDH2	-0.0387923
TSPAN8	-0.0407531
MSX1	-0.0409137
RAB38	-0.049302
SOSTDC1	-0.0513844
GSTM3	-0.0529333
APOA1	-0.055504
ID4	-0.0629145
SCG5	-0.0747129
IL11RA	-0.08866

## Sheet: Breast carcinoma
Genes	Weight	miRNA	Weight
UBE2T	0.0742536	hsa-mir-183	0.248744
CKS2	0.0587934	hsa-mir-141	0.244779
NUSAP1	0.052457	hsa-mir-96	0.213038
CCNB1	0.0516129	hsa-mir-200c	0.167202
NEK2	0.0455146	hsa-mir-182	0.16665
UBE2C	0.0425327	hsa-mir-429	0.160441
ZWINT	0.0425089	hsa-mir-200a	0.152449
PYCR1	0.039962	hsa-mir-210	0.150281
ASF1B	0.034538	hsa-mir-21	0.148041
CDK1	0.0324092	hsa-mir-592	0.134246
TPX2	0.0319805	hsa-mir-148b	0.125138
HMMR	0.0304477	hsa-mir-33b	0.116212
PTTG1	0.0300322	hsa-mir-1301	0.0965423
LMNB1	0.0295778	hsa-mir-200b	0.0789498
TOP2A	0.0252547	hsa-mir-3677	0.062652
CCNB2	0.024859	hsa-mir-192	0.0623087
TK1	0.0239544	hsa-mir-130b	0.041334
BIRC5	0.0225183	hsa-mir-671	0.0325417
PKMYT1	0.0223894	hsa-mir-454	0.0259186
NUF2	0.0211406	hsa-mir-760	0.023308
KIF4A	0.0202535	hsa-mir-32	0.0230084
KIF20A	0.0195728	hsa-mir-1307	0.0223964
CDKN3	0.0180856	hsa-mir-940	0.012206
KIF11	0.0172898	hsa-mir-331	0.0119398
BUB1B	0.0171519	hsa-mir-1-2	-0.0038296
PRC1	0.0154183	hsa-mir-511-1	-0.00413649
RRM2	0.014253	hsa-mir-511-2	-0.0142184
UHRF1	0.00919212	hsa-mir-495	-0.0182121
DTL	0.00915621	hsa-mir-3199-2	-0.0244024
BUB1	0.00884549	hsa-mir-483	-0.0284619
KIAA0101	0.00854821	hsa-mir-378c	-0.0300868
AURKA	0.00610413	hsa-mir-452	-0.0438225
PLK1	0.0050763	hsa-mir-133a-1	-0.0454827
FOXM1	0.00433205	hsa-mir-379	-0.0476387
CEP55	0.00323541	hsa-mir-335	-0.0481598
RACGAP1	0.00278932	hsa-mir-1247	-0.0530961
CENPF	0.00248284	hsa-mir-218-2	-0.0667048
CDCA8	0.000739655	hsa-mir-378	-0.0773186
HMGB3	0.000596866	hsa-mir-337	-0.0783624
ANGPTL2	-0.000270674	hsa-mir-143	-0.0842772
KLF2	-0.00273449	hsa-mir-195	-0.0906248
TGFBR3	-0.00376237	hsa-mir-1258	-0.0913594
HBA1	-0.00388606	hsa-mir-144	-0.0996086
DUSP1	-0.00494187	hsa-mir-381	-0.105398
RASIP1	-0.00548056	hsa-mir-451	-0.109267
C7orf41	-0.00684858	hsa-mir-101-2	-0.127795
TACC1	-0.00741532	hsa-mir-125b-1	-0.14549
SYNPO2	-0.00750141	hsa-mir-486	-0.153661
HBA2	-0.00755496	hsa-mir-125b-2	-0.188459
WASF3	-0.00772626	hsa-mir-100	-0.189941
CRYAB	-0.00809503	hsa-mir-145	-0.190187
SYNM	-0.00995448	hsa-mir-140	-0.19783
MT1M	-0.0104298	hsa-let-7c	-0.209442
SH3BGRL2	-0.0123999	hsa-mir-204	-0.212915
TF	-0.0138699	hsa-mir-99a	-0.212921
ABI3BP	-0.01427	hsa-mir-10b	-0.229879
FGF1	-0.0143582	has-mir-139	-0.35341
PTGIS	-0.014817
MRAS	-0.0152044
AKR1C2	-0.0157796
KLF4	-0.0168748
SAA2	-0.0169053
SSPN	-0.0189365
CBX7	-0.0190572
PRELP	-0.0192417
GNAI1	-0.0194814
SAA1	-0.0198889
NTRK2	-0.0199192
C13orf33	-0.0202121
ISM1	-0.020704
DST	-0.0211856
PPP1R1A	-0.0215733
LAMA2	-0.0218111
C7	-0.0218632
CDKN1C	-0.0219009
ZFP36	-0.0220388
CXCL12	-0.0231505
BOC	-0.0234149
ASAM	-0.0237674
TFPI	-0.0238627
GPC3	-0.0241235
EMP1	-0.0260604
DDR2	-0.0263256
ANXA1	-0.0265781
EGR1	-0.0275726
SLIT3	-0.0288221
S100B	-0.0301182
RECK	-0.0321686
ADAMTS1	-0.0324686
CNN1	-0.0325542
PDZD2	-0.0327491
NRN1	-0.0330558
CFD	-0.0333961
MAOA	-0.0348025
SELP	-0.0349478
ECM2	-0.0369918
CELF2	-0.0373166
C7orf58	-0.037969
HBB	-0.038083
PER1	-0.0385992
GYG2	-0.0389546
FOSB	-0.0416782
C10orf10	-0.0422059
PDGFD	-0.0429187
OGN	-0.043221
CYYR1	-0.0452908
SOD3	-0.0457698
MATN2	-0.0491554
MSRB3	-0.0496468
FBLN5	-0.0538971
COX7A1	-0.0557694
LIFR	-0.0573394
LOC399959	-0.0575012
PCOLCE2	-0.0584958
PTRF	-0.0586538
G0S2	-0.0586859
AKR1C1	-0.058701
GHR	-0.059546
TIMP4	-0.060061
SPARCL1	-0.0618757
CCDC3	-0.0621084
ALDH1A1	-0.0623415
VWF	-0.0625517
CES1	-0.0626143
DPT	-0.064718
TXNIP	-0.0650983
CLDN11	-0.0676085
LTBP4	-0.0680067
DARC	-0.0747407
PROS1	-0.0752408
IGF1	-0.076348
PI16	-0.0778299
SPRY1	-0.0779107
GYPC	-0.07857
CCDC69	-0.0790729
C2orf40	-0.0791567
RBP4	-0.0795853
MFAP4	-0.0804952
GPX3	-0.0823858
ACACB	-0.0828728
GALNTL2	-0.0831297
ITM2A	-0.083624
AKAP12	-0.0857506
AQP1	-0.086235
CD36	-0.0863597
DMD	-0.0864281
LIPE	-0.0868404
FABP4	-0.08694
ECSCR	-0.0871155
NDN	-0.0872363
PDK4	-0.0890507
ENPP2	-0.0893233
SEMA3G	-0.0897725
MME	-0.0913647
PLIN4	-0.0915322
PLSCR4	-0.091743
ADIPOQ	-0.091832
LPL	-0.0935918
SRPX	-0.0941835
PALMD	-0.0953827
GSN	-0.0956067
MEOX1	-0.0961164
SORBS1	-0.0972187
MYH11	-0.0974258
CIDEC	-0.0996408
IGSF10	-0.0997613
IGFBP6	-0.101037
CLEC3B	-0.101071
MAMDC2	-0.101902
EMCN	-0.102039
PGM5	-0.103423
SPRY2	-0.103711
GPD1	-0.103765
PPARG	-0.103803
LMOD1	-0.105869
PLIN1	-0.105928
CDO1	-0.106297
IL33	-0.107604
TGFBR2	-0.108854
ADH1B	-0.111427
S1PR1	-0.111545
ABCA6	-0.112779
PLAC9	-0.113126
TSPAN7	-0.113558
FMO2	-0.113854
CAV2	-0.114122
SVEP1	-0.114268
CCL14	-0.116169
CLDN5	-0.116697
LEPR	-0.117516
MEOX2	-0.120645
FHL1	-0.122794
AOC3	-0.128829
CHRDL1	-0.129612
BTNL9	-0.129955
TNS1	-0.130679
CCL14-CCL15	-0.130815
TNXB	-0.132343
ABCA8	-0.142389
HSPB6	-0.142949
ITIH5	-0.144435
CAV1	-0.148134
FXYD1	-0.167758
SDPR	-0.16897
