# Supplementary material for: Multi-Omics Data Fusion for Cancer Molecular Subtyping Using Sparse Canonical Correlation Analysis
Source: Front Genet. 2021 Jul 22;12:607817. doi: 10.3389/fgene.2021.607817 (PMC8341864; doi:10.3389/fgene.2021.607817)
Supplement: Supplementary Table 3 — Univariate and multivariate Cox regression analyses in the independent miRNA validation datasets (xlsx). [file Table_3.XLSX]

## Sheet: Table S3
	Univariate		Multivariate
	HR (95% CI)	P value	HR (95% CI)	P value
Age (>=65 vs. <65)	1.47 (1.07-2.03)	0.019	1.38 (1.00-1.91)	0.049
Stage (Late vs. Early)	9.45 (3.50-25.5)	< 0.001	9.87 (3.66-26.6)	< 0.001
SCCA-CC	1.69 (1.25-2.30)	< 0.001	1.79 (1.32-2.43)	< 0.001
(OC2 vs. Others)
